# Supplementary material for: SNP Discovery by Illumina-Based Transcriptome Sequencing of the Olive and the Genetic Characterization of Turkish Olive Genotypes Revealed by AFLP, SSR and SNP Markers
Source: PLoS One. 2013 Sep 13;8(9):e73674. doi: 10.1371/journal.pone.0073674 (PMC3772808; doi:10.1371/journal.pone.0073674)
Supplement: Table S1 — Sequence information of all of the cSNP primer pairs identified and designed using the GATK Unified Genotyper Algorithm. This file contains all of the information (sequence information, sequence length, and forward and reverse primer sequences) of the cSNP primer pairs designed using the GATK Unified Genotyper Algorithm. (XLSX) [file pone.0073674.s003.xlsx]

## Sheet: Sheet1
Table S1. Sequence information of all of the SNP primer pairs identified and designed using GATK Unified Genotyper Algorithm.
SNP ID	contig	bp	left	right	PCRU	PCRL	SNP
SNP0001	contig00420	1396	CCAGTATGAGACTGGTCTAAGGCACCAATCCCTTGTTCGTTAGCCCAGTTGTTGAAAAGCTCCCAGGGAATTGAAGTCATGACTCCAGAACCATCACCAGAATCATTATCCGCTCCACAACCACCACGATGCTCCATGCATCCAAGAGCAGTAAGGGCATCCTCAACTATCTCACGTGATCCTTTATTTTCCAAGTTGGC	ATAAATCCAACTCCACATGCCCCTCTTTCAGATAATATATCGTCCAAGTTTGCAACCTTGGGTTCCAAATCCGAAGACTGTTGAAGTAAGCCATTGTTGACACGTTCGATATCAGGAACAGACTTAATGGAGGCCCAGTTTTTCTTCAAACCAAGAAAACTTCTTTGCACATTACTATTATTTACACCACCCACTCTCCG	AGTAAGGGCATCCTCAACTATCT	TCAACAATGGCTTACTTCAACA	GAGGGGCATGTGGAGTTGGATTTAT
SNP0002	contig12509	151	TTCAACTGCAAATAACCTTTCTCAGGGTTCTCTTTTTAGTAGTGGCAGTGGATCTCTGGTGTCTGGCACTGTTACTCAAAGCATGCCTATTTCATTTGGATCATCTTTGCCATCTTCCAGTATCACTAACAATACATCATTTGCATCTTC	TCGACCAATTCCCAAGTGCCCATTTCAAACATTAATTTTGGTTTCAGTTCTGCAGCTTCCTCATCTGAGACCAATGCAGTTGGCCCTGGCAGTGGACCAACAGCTAGTGTATTCAAATTCGGTGTGAGTTCTGCTGCTGCTTCAGACGGTGGTGCAATTAGCTCCAACAGTGGTGCTACTCCTGGAATATTTAGTTTTGG	ACTGTTACTCAAAGCATGCCTATT	TCAGATGAGGAAGCTGCAG	CTAACAATACATCATTTGCATCTTC
SNP0003	contig21230	112	GGGGACGAGTCATTGTTTGAGGCTGGAATTGCTCGTGAGGTTGTTAATAGAGTTCAGAAGTTACGTAAGAAAGCTGCACTTGAGCCTACCGACTTGGTGGAGGTCTATTTT	AATCATTGGATGAAAACAAAACAAAACTTGAAGAAATTTTAGAATCACAGGAACTATACGTCAGGGATGCTCTTGGGTCTTCATTGCTTCCCTCTAATTTGATGCCTCCGCATGCTGTGATTCTTGACGAGGAGAGTTTTCATGGGATATCAAATATCTCTTTTGCTATCACTCTGGCAAGACCAGCTCTAGTATTCAAC	TGGAATTGCTCGTGAGGT	TGACGTATAGTTCCTGTGATTCTAAA	TACCGACTTGGTGGAGGTCTATTTT
SNP0004	isotig00794	610	AGTGATGCTGTGGTTTCACAGGGGAGCCACTGCCATACTGTGATGGTGAACCACTATAATAAGGTTCCCCTGGACCAGATGACGGATCATAAGAACCAGAATATACAGAATTTGGTCTGCTAGATGGAGGCTCGTATGTTGGGTGGATGTCCATAAAACTGTTGTGAAGGAGTTACACTGGAGGGATGAGAGAGAGGTGG	CCAGGTGGGCGAATGCTCTGTGGGGGTGGCTGCATATAAGGTGTTTCTTCAGGATGACGACCCAATGGCAGCTGAGGTTGAGAGGTGTTCACAGTAGGAATTGTGGAGTGTGGTTGAGGAGGTGGAGATTGCTGAGAGTACTGCTGTTGAGGAGGT	ATGTCCATAAAACTGTTGTGAAGG	TCATCCTGAAGAAACACCTTATATG	CACTGGAGGGATGAGAGAGAGGTGG
SNP0005	isotig00805	2195	GCCAATCCACCGAAGTTTGGGGCAGCCATGATACAGAAGGCCATTGATATGCATGACTCCAAAGCCATTGATGCACGTAACAAGGAGTGGGAGAGCAACCCTATTATATTCCAATACAAGGATGCTGGAGCGAACTGTGTGGCAGTTGGAAGTTCGCCACGCTTTAAGGTTTATGACATAGACTTTGGATGGGGAGAGCC	GAGAGTGTGAGGAGTGGCTCCAACAATAGGTTTGATGGCATGGTATATCTGTATCCAGGCAAGATTGGAGGTAGAAGCATTGATGTTGAGATCAGTTTGGAGGCTAATGCTATGGAGAGGTTGGAGAAAGACAATGAGTTCCTTATGGAGGTTTAATAATTAAAGATTGATATTATCTTAGCTTGTGTTTTAAAAATGTT	AAGTTCGCCACGCTTTAAG	AACATCAATGCTTCTACCTCCA	ACATAGACTTTGGATGGGGAGAGCC
SNP0006	isotig00908	612	TGGATTGAAGTCGAGTTTCCAATGAACGTCGATGCCATCTTGAGGCCAGTCGGAGGAATATCACAAACGGTAGACTTCACATTGTTGGGAATCCATTCAACAAAGTAGGATGAATTCTTGTTTTGCACATTGATCATCTGCTCATCAACCTCCTTTGTGCTCATCTTGCCACGGAAAACAGCTGATGCCGTGAGGTATCG	CCATGTCTAGGATCAGCAGCACACATCATGTTCTTAGCATCCCACATTTGCTGGGTGAGTTCAGGAACAGTGAGGGCTCGATATTGCTGTGACCCACGAGAGGTGAGTGGAGCAAACCCAACCATGAAAAAGTGAAGACGGGGGAATGGAATGAGGTTGACAGCAAGCTTGCGAAGATCTGAGTTCAATTGACCAGGGAA	TGTGCTCATCTTGCCACG	TGGGATGCTAAGAACATGATG	AAACAGCTGATGCCGTGAGGTATCG
SNP0007	isotig00909	50	CGTCATACTCCTCATCAGCAGTGGCATCCTGATATTGCTGGTACTCAGC	ACTAAATCATTCATGTTGCTCTCAGCTTCTGTGAACTCCATCTCRTCCATRCCTTCTCCRGTGTACCAATGCAGGAAAGCCTTCCTTCGAAACATGGCAGTRAACTGTTCACTGACCCTCCTAAACATCTCCTGGATTGATGTGGAGTTACCAATAAAAGTTGAAGCCATCTTCAGGCCAGTGGGCGGGATGTCACAAAC	CGTCATACTCCTCATCAGCAG	AAGGCTTTCCTGCATTGG	CTGAGAGCAACATGAATGATTTAGT
SNP0008	isotig00909	95	CGTCATACTCCTCATCAGCAGTGGCATCCTGATATTGCTGGTACTCAGCMACTAAATCATTCATGTTGCTCTCAGCTTCTGTGAACTCCATCTC	TCCATRCCTTCTCCRGTGTACCAATGCAGGAAAGCCTTCCTTCGAAACATGGCAGTRAACTGTTCACTGACCCTCCTAAACATCTCCTGGATTGATGTGGAGTTACCAATAAAAGTTGAAGCCATCTTCAGGCCAGTGGGCGGGATGTCACAAACGGTAGATTTCACATTGTTCGGAATCCATTCAACRAAGTAKGATGA	TACTCAGCMACTAAATCATTCATGT	TTCAACTTTTATTGGTAACTCCACA	TCTCAGCTTCTGTGAACTCCATCTC
SNP0009	isotig00909	101	CGTCATACTCCTCATCAGCAGTGGCATCCTGATATTGCTGGTACTCAGCMACTAAATCATTCATGTTGCTCTCAGCTTCTGTGAACTCCATCTCRTCCAT	CCTTCTCCRGTGTACCAATGCAGGAAAGCCTTCCTTCGAAACATGGCAGTRAACTGTTCACTGACCCTCCTAAACATCTCCTGGATTGATGTGGAGTTACCAATAAAAGTTGAAGCCATCTTCAGGCCAGTGGGCGGGATGTCACAAACGGTAGATTTCACATTGTTCGGAATCCATTCAACRAAGTAKGATGAATTCTT	ACTAAATCATTCATGTTGCTCTCA	ATCAATCCAGGAGATGTTTAGG	CTTCTGTGAACTCCATCTCRTCCAT
SNP0010	isotig00909	110	CGTCATACTCCTCATCAGCAGTGGCATCCTGATATTGCTGGTACTCAGCMACTAAATCATTCATGTTGCTCTCAGCTTCTGTGAACTCCATCTCRTCCATRCCTTCTCC	GTGTACCAATGCAGGAAAGCCTTCCTTCGAAACATGGCAGTRAACTGTTCACTGACCCTCCTAAACATCTCCTGGATTGATGTGGAGTTACCAATAAAAGTTGAAGCCATCTTCAGGCCAGTGGGCGGGATGTCACAAACGGTAGATTTCACATTGTTCGGAATCCATTCAACRAAGTAKGATGAATTCTTGTTTTGGAC	ACTAAATCATTCATGTTGCTCTCA	ATCAATCCAGGAGATGTTTAGG	ACTCCATCTCRTCCATRCCTTCTCC
SNP0011	isotig00909	152	CGTCATACTCCTCATCAGCAGTGGCATCCTGATATTGCTGGTACTCAGCMACTAAATCATTCATGTTGCTCTCAGCTTCTGTGAACTCCATCTCRTCCATRCCTTCTCCRGTGTACCAATGCAGGAAAGCCTTCCTTCGAAACATGGCAGT	AACTGTTCACTGACCCTCCTAAACATCTCCTGGATTGATGTGGAGTTACCAATAAAAGTTGAAGCCATCTTCAGGCCAGTGGGCGGGATGTCACAAACGGTAGATTTCACATTGTTCGGAATCCATTCAACRAAGTAKGATGAATTCTTGTTTTGGACGTTAATCATCTGCTCGTCAACCTCCTTTGTGCTCATCTTGCC	ATCTCRTCCATRCCTTCTCC	ATGGCTTCAACTTTTATTGGTAAC	AAGCCTTCCTTCGAAACATGGCAGT
SNP0012	isotig00909	284	AACTCCATCTCRTCCATRCCTTCTCCRGTGTACCAATGCAGGAAAGCCTTCCTTCGAAACATGGCAGTRAACTGTTCACTGACCCTCCTAAACATCTCCTGGATTGATGTGGAGTTACCAATAAAAGTTGAAGCCATCTTCAGGCCAGTGGGCGGGATGTCACAAACGGTAGATTTCACATTGTTCGGAATCCATTCAAC	AAGTAKGATGAATTCTTGTTTTGGACGTTAATCATCTGCTCGTCAACCTCCTTTGTGCTCATCTTGCCACGAAACATTGCAGAGGCAGTCAAATAACGTCCATGGCGAGGATCAGCAGCACACATCATGTTCTTTGCATCCCACATTTGCTGGGTGAGTTCAGGAACAGTGAGGGCTCGATATTGCTGTGACCCACGAGA	ATTGATGTGGAGTTACCAATAAAAG	AAAGGAGGTTGACGAGCAG	TCACATTGTTCGGAATCCATTCAAC
SNP0013	isotig00909	290	ATCTCRTCCATRCCTTCTCCRGTGTACCAATGCAGGAAAGCCTTCCTTCGAAACATGGCAGTRAACTGTTCACTGACCCTCCTAAACATCTCCTGGATTGATGTGGAGTTACCAATAAAAGTTGAAGCCATCTTCAGGCCAGTGGGCGGGATGTCACAAACGGTAGATTTCACATTGTTCGGAATCCATTCAACRAAGTA	GATGAATTCTTGTTTTGGACGTTAATCATCTGCTCGTCAACCTCCTTTGTGCTCATCTTGCCACGAAACATTGCAGAGGCAGTCAAATAACGTCCATGGCGAGGATCAGCAGCACACATCATGTTCTTTGCATCCCACATTTGCTGGGTGAGTTCAGGAACAGTGAGGGCTCGATATTGCTGTGACCCACGAGAGGTGAG	ATTGATGTGGAGTTACCAATAAAAG	AAAGGAGGTTGACGAGCAG	TGTTCGGAATCCATTCAACRAAGTA
SNP0014	isotig00910	50	CGTCATACTCCTCATCAGCAGTGGCATCCTGATATTGCTGGTACTCAGC	ACTAAATCATTCATGTTGCTCTCAGCTTCTGTGAACTCCATCTCRTCCATRCCTTCTCCRGTGTACCAATGCAGGAAAGCCTTCCTTCGAAACATGGCAGTRAACTGTTCACTGACCCTCCTAAACATCTCCTGGATTGATGTGGAGTTACCAATAAAAGTTGAAGCCATCTTCAGGCCAGTGGGCGGGATGTCACAAAC	CGTCATACTCCTCATCAGCAG	AAGGCTTTCCTGCATTGG	CTGAGAGCAACATGAATGATTTAGT
SNP0015	isotig00910	95	CGTCATACTCCTCATCAGCAGTGGCATCCTGATATTGCTGGTACTCAGCMACTAAATCATTCATGTTGCTCTCAGCTTCTGTGAACTCCATCTC	TCCATRCCTTCTCCRGTGTACCAATGCAGGAAAGCCTTCCTTCGAAACATGGCAGTRAACTGTTCACTGACCCTCCTAAACATCTCCTGGATTGATGTGGAGTTACCAATAAAAGTTGAAGCCATCTTCAGGCCAGTGGGCGGGATGTCACAAACGGTAGATTTCACATTGTTCGGAATCCATTCAACAAAGTAGGATGA	TACTCAGCMACTAAATCATTCATGT	TTCAACTTTTATTGGTAACTCCACA	TCTCAGCTTCTGTGAACTCCATCTC
SNP0016	isotig00910	101	CGTCATACTCCTCATCAGCAGTGGCATCCTGATATTGCTGGTACTCAGCMACTAAATCATTCATGTTGCTCTCAGCTTCTGTGAACTCCATCTCRTCCAT	CCTTCTCCRGTGTACCAATGCAGGAAAGCCTTCCTTCGAAACATGGCAGTRAACTGTTCACTGACCCTCCTAAACATCTCCTGGATTGATGTGGAGTTACCAATAAAAGTTGAAGCCATCTTCAGGCCAGTGGGCGGGATGTCACAAACGGTAGATTTCACATTGTTCGGAATCCATTCAACAAAGTAGGATGAATTCTT	ACTAAATCATTCATGTTGCTCTCA	ATCAATCCAGGAGATGTTTAGG	CTTCTGTGAACTCCATCTCRTCCAT
SNP0017	isotig00910	110	CGTCATACTCCTCATCAGCAGTGGCATCCTGATATTGCTGGTACTCAGCMACTAAATCATTCATGTTGCTCTCAGCTTCTGTGAACTCCATCTCRTCCATRCCTTCTCC	GTGTACCAATGCAGGAAAGCCTTCCTTCGAAACATGGCAGTRAACTGTTCACTGACCCTCCTAAACATCTCCTGGATTGATGTGGAGTTACCAATAAAAGTTGAAGCCATCTTCAGGCCAGTGGGCGGGATGTCACAAACGGTAGATTTCACATTGTTCGGAATCCATTCAACAAAGTAGGATGAATTCTTGTTTTGCAC	ACTAAATCATTCATGTTGCTCTCA	ATCAATCCAGGAGATGTTTAGG	ACTCCATCTCRTCCATRCCTTCTCC
SNP0018	isotig00910	152	CGTCATACTCCTCATCAGCAGTGGCATCCTGATATTGCTGGTACTCAGCMACTAAATCATTCATGTTGCTCTCAGCTTCTGTGAACTCCATCTCRTCCATRCCTTCTCCRGTGTACCAATGCAGGAAAGCCTTCCTTCGAAACATGGCAGT	AACTGTTCACTGACCCTCCTAAACATCTCCTGGATTGATGTGGAGTTACCAATAAAAGTTGAAGCCATCTTCAGGCCAGTGGGCGGGATGTCACAAACGGTAGATTTCACATTGTTCGGAATCCATTCAACAAAGTAGGATGAATTCTTGTTTTGCACATTGATCATCTGCTCATCAACCTCCTTTGTGCTCATCTTGCC	ATCTCRTCCATRCCTTCTCC	ATGGCTTCAACTTTTATTGGTAAC	AAGCCTTCCTTCGAAACATGGCAGT
SNP0019	isotig00911	579	TGTGAACTGCTCACTAACCCTCGGAACATTTCTTGGATTGAAGTCGAGTTTCCAATGAACGTCGATGCCATCTTTAACCCTGTTGGTGGAATGTCACAAACAGTTGACTTGACATTATTTGGAATCCACTCAACAAAGTAGGAAGAGTTTTTGTTCTGGACATTCAACATCTGCTCATCGACTTCCTTTGTGCTCATCTT	CCACGGAACATAGCAGAAGCTGTCAAATAACGACCATGACGAGGATCAGCRGCGCACATCATGTTCTTTGAATCCCACATCTGTTGAGTAAGCTCTGGAACTGTTAGAGMCCGGTATTGYTGAGACCCACGTGAGGTGAGAGGAGCAAATCCCACCATGAAGAAGTGRAGACGAGGAAACGGAATGAGGTTTACAGCAAG	ACAAACAGTTGACTTGACATTATTTG	ATCCTCGTCATGGTCGTTATT	CATCGACTTCCTTTGTGCTCATCTT
SNP0020	isotig00911	630	CCAATGAACGTCGATGCCATCTTTAACCCTGTTGGTGGAATGTCACAAACAGTTGACTTGACATTATTTGGAATCCACTCAACAAAGTAGGAAGAGTTTTTGTTCTGGACATTCAACATCTGCTCATCGACTTCCTTTGTGCTCATCTTYCCACGGAACATAGCAGAAGCTGTCAAATAACGACCATGACGAGGATCAGC	GCGCACATCATGTTCTTTGAATCCCACATCTGTTGAGTAAGCTCTGGAACTGTTAGAGMCCGGTATTGYTGAGACCCACGTGAGGTGAGAGGAGCAAATCCCACCATGAAGAAGTGRAGACGAGGAAACGGAATGAGGTTTACAGCAAGTTTGCGGAGATCAGAGTTGAGCTGGCCAGGGAATCGGAGGCAACAGGTAAC	AAGAGTTTTTGTTCTGGACATTCA	AGCTTACTCAACAGATGTGGGA	AATAACGACCATGACGAGGATCAGC
SNP0021	isotig00911	689	GACATTATTTGGAATCCACTCAACAAAGTAGGAAGAGTTTTTGTTCTGGACATTCAACATCTGCTCATCGACTTCCTTTGTGCTCATCTTYCCACGGAACATAGCAGAAGCTGTCAAATAACGACCATGACGAGGATCAGCRGCGCACATCATGTTCTTTGAATCCCACATCTGTTGAGTAAGCTCTGGAACTGTTAGAG	CCGGTATTGYTGAGACCCACGTGAGGTGAGAGGAGCAAATCCCACCATGAAGAAGTGRAGACGAGGAAACGGAATGAGGTTTACAGCAAGTTTGCGGAGATCAGAGTTGAGCTGGCCAGGGAATCGGAGGCAACAGGTAACTCCAGACATGGTTGCAGATATCAGATGATTCAGATCACCAAAGCTGGGAGTCGTAAGCT	ATCATGTTCTTTGAATCCCACA	ATCTCCGCAAACTTGCTGT	TGAGTAAGCTCTGGAACTGTTAGAG
SNP0022	isotig00911	699	GGAATCCACTCAACAAAGTAGGAAGAGTTTTTGTTCTGGACATTCAACATCTGCTCATCGACTTCCTTTGTGCTCATCTTYCCACGGAACATAGCAGAAGCTGTCAAATAACGACCATGACGAGGATCAGCRGCGCACATCATGTTCTTTGAATCCCACATCTGTTGAGTAAGCTCTGGAACTGTTAGAGMCCGGTATTG	TGAGACCCACGTGAGGTGAGAGGAGCAAATCCCACCATGAAGAAGTGRAGACGAGGAAACGGAATGAGGTTTACAGCAAGTTTGCGGAGATCAGAGTTGAGCTGGCCAGGGAATCGGAGGCAACAGGTAACTCCAGACATGGTTGCAGATATCAGATGATTCAGATCACCAAAGCTGGGAGTCGTAAGCTTCAGCGTCCT	ATCATGTTCTTTGAATCCCACA	ATCTCCGCAAACTTGCTGT	CTGGAACTGTTAGAGMCCGGTATTG
SNP0023	isotig00911	747	ATCTGCTCATCGACTTCCTTTGTGCTCATCTTYCCACGGAACATAGCAGAAGCTGTCAAATAACGACCATGACGAGGATCAGCRGCGCACATCATGTTCTTTGAATCCCACATCTGTTGAGTAAGCTCTGGAACTGTTAGAGMCCGGTATTGYTGAGACCCACGTGAGGTGAGAGGAGCAAATCCCACCATGAAGAAGTG	AGACGAGGAAACGGAATGAGGTTTACAGCAAGTTTGCGGAGATCAGAGTTGAGCTGGCCAGGGAATCGGAGGCAACAGGTAACTCCAGACATGGTTGCAGATATCAGATGATTCAGATCACCAAAGCTGGGAGTCGTAAGCTTCAGCGTCCTGAAGCAAATGTCATAAAGGGCCTCGTTGTCAAGAACCATACATTCATC	TTCTTTGAATCCCACATCTGTT	ATCTCCGCAAACTTGCTGT	TAAACCTCATTCCGTTTCCTCGTCT
SNP0024	isotig00992	434	TTTATGTGAAAAATCTAGCTGAGTCTACTACAGATGATGATTTGAAGAAAATTTTTGGCTGAACATGGAACAATTACTAGTGCTGTAGTCATGAGGGATGCAGATGGAAAGTCAAAAGGTTTTGGGTTTGTCAATTTTGAGAATGCAGATGATGCTGCTAAAGCTGTTGAAGCTCTAGATGGAAAGAAATTTGATGAAAA	GAGTGGTATGTTGGGAAAGCCCAGAAGAAATCTGAGAGAGAGCAGGAACTGAAAAGTCGATTTGAGCAGAGTGCAAAGGAAGCAGTTGACAAATACCRAGGAGTGAAYTTATACATAAAAAATTTGGATGACAGCATTGATGACAACAAACTGAAGGAACTATTTTCAGAGTTCGGTACAATCACTTCATACAAGGTTAT	AAAAGGTTTTGGGTTTGTCAA	TTTTCAGTTCCTGCTCTCTCTC	TCTGGGCTTTCCCAACATACCACTC
SNP0025	isotig00992	532	TGCAGATGGAAAGTCAAAAGGTTTTGGGTTTGTCAATTTTGAGAATGCAGATGATGCTGCTAAAGCTGTTGAAGCTCTAGATGGAAAGAAATTTGATGAAAAKGAGTGGTATGTTGGGAAAGCCCAGAAGAAATCTGAGAGAGAGCAGGAACTGAAAAGTCGATTTGAGCAGAGTGCAAAGGAAGCAGTTGACAAATACC	AGGAGTGAAYTTATACATAAAAAATTTGGATGACAGCATTGATGACAACAAACTGAAGGAACTATTTTCAGAGTTCGGTACAATCACTTCATACAAGGTTATGCAAGATCCTGGTGGTATAAGCAGAGGATCTGGATTCGTTGCTTTTTCAACTCCTGAAGAAGCTTCTCGTGCTCTTTCTGAGATGAATGGCAAAATGG	TGAAAAGTCGATTTGAGCAGA	ATCAATGCTGTCATCCAAATTT	GCAAAGGAAGCAGTTGACAAATACC
SNP0026	isotig00992	542	AAGTCAAAAGGTTTTGGGTTTGTCAATTTTGAGAATGCAGATGATGCTGCTAAAGCTGTTGAAGCTCTAGATGGAAAGAAATTTGATGAAAAKGAGTGGTATGTTGGGAAAGCCCAGAAGAAATCTGAGAGAGAGCAGGAACTGAAAAGTCGATTTGAGCAGAGTGCAAAGGAAGCAGTTGACAAATACCRAGGAGTGAA	TTATACATAAAAAATTTGGATGACAGCATTGATGACAACAAACTGAAGGAACTATTTTCAGAGTTCGGTACAATCACTTCATACAAGGTTATGCAAGATCCTGGTGGTATAAGCAGAGGATCTGGATTCGTTGCTTTTTCAACTCCTGAAGAAGCTTCTCGTGCTCTTTCTGAGATGAATGGCAAAATGGTGATTAGTAA	TTGAGCAGAGTGCAAAGGA	GTTTGTTGTCATCAATGCTGTC	CAGTTGACAAATACCRAGGAGTGAA
SNP0027	isotig00994	1288	GGGAAAGCTCAGAAGAAATCTGAGAGAGAACAAGAACTGAAAAGTCGATTTGAGAAGAACACAAAGGAAGCTGTTGACAAATATCAAGGAGTTAATTTGTATGTTAAGAATTTGGATGATAGCATAGATGATGACAAACTCAAGGAACTGTTTTCGGAGTTTGGTACCATTGTATCATGCAAGGTTATGCGAGATCCCAG	GGAGTGAGCAGAGGATCTGGATTTGTTGCATTCACAGCTCCTGAAGAAGCTTCTCGAGCACTTTCTGAGATGAATGGGAAAATGGTGATCAGTAAGCCGCTCTATGTAGCATTTGCACAGAGGAAAGAAGAGAGAAAGGCAAGGTTACAGGCACAGTTTGCCCAAATGAGACCTGTTGCAATGCCACCGTCAATTGCTCC	AAACTCAAGGAACTGTTTTCGG	TTCAGGAGCTGTGAATGCA	CATGCAAGGTTATGCGAGATCCCAG
SNP0028	isotig00995	532	TGCAGATGGAAAGTCAAAAGGTTTTGGGTTTGTCAATTTTGAGAATGCAGATGATGCTGCTAAAGCTGTTGAAGCTCTAGATGGAAAGAAATTTGATGAAAAGGAGTGGTATGTTGGGAAAGCCCAGAAGAAATCTGAGAGAGAGCAGGAACTGAAAAGTCGATTTGAGCAGAGTGCAAAGGAAGCAGTTGACAAATACC	AGGAGTGAAYTTATACATAAAAAATTTGGATGACAGCATTGATGACAACAAACTGAAGGAACTATTTTCAGAGTTCGGTACAATCACTTCATACAAGGTTATGCAAGATCCTGGTGGTATAAGCAGAGGATCTGGATTCGTTGCTTTTTCAACTCCTGAAGAAGCTTCTCGTGCTCTTTCTGAGATGAATGGCAAAATGG	TGAAAAGTCGATTTGAGCAGA	ATCAATGCTGTCATCCAAATTT	GCAAAGGAAGCAGTTGACAAATACC
SNP0029	isotig00995	542	AAGTCAAAAGGTTTTGGGTTTGTCAATTTTGAGAATGCAGATGATGCTGCTAAAGCTGTTGAAGCTCTAGATGGAAAGAAATTTGATGAAAAGGAGTGGTATGTTGGGAAAGCCCAGAAGAAATCTGAGAGAGAGCAGGAACTGAAAAGTCGATTTGAGCAGAGTGCAAAGGAAGCAGTTGACAAATACCRAGGAGTGAA	TTATACATAAAAAATTTGGATGACAGCATTGATGACAACAAACTGAAGGAACTATTTTCAGAGTTCGGTACAATCACTTCATACAAGGTTATGCAAGATCCTGGTGGTATAAGCAGAGGATCTGGATTCGTTGCTTTTTCAACTCCTGAAGAAGCTTCTCGTGCTCTTTCTGAGATGAATGGCAAAATGGTGATTAGTAA	TTGAGCAGAGTGCAAAGGA	GTTTGTTGTCATCAATGCTGTC	CAGTTGACAAATACCRAGGAGTGAA
SNP0030	isotig00996	1288	GGGAAAGCTCAGAAGAAATCTGAGAGAGAACAAGAACTGAAAAGTCGATTTGAGAAGAACACAAAGGAAGCTGTTGACAAATATCAAGGAGTTAATTTGTATGTTAAGAATTTGGATGATAGCATAGATGATGACAAACTCAAGGAACTGTTTTCGGAGTTTGGTACCATTGTATCATGCAAGGTTATGCGAGATCCCAG	GGAGTGAGCAGAGGATCTGGATTTGTTGCATTCACAGCTCCTGAAGAAGCTTCTCGAGCACTTTCTGAGATGAATGGGAAAATGGTGATCAGTAAGCCGCTCTATGTAGCATTTGCACAGAGGAAAGAAGAGAGAAAGGCAAGGTTACAGGCACAGTTTGCCCAAATGAGACCTGTTGCAATGCCACCGTCAATTGCTCC	AAACTCAAGGAACTGTTTTCGG	TTCAGGAGCTGTGAATGCA	CATGCAAGGTTATGCGAGATCCCAG
SNP0031	isotig00999	434	TTTATGTGAAAAATCTAGCTGAGTCTACTACAGATGATGATTTGAAGAAAATTTTTGGCTGAACATGGAACAATTACTAGTGCTGTAGTCATGAGGGATGCAGATGGAAAGTCAAAAGGTTTTGGGTTTGTCAATTTTGAGAATGCAGATGATGCTGCTAAAGCTGTTGAAGCTCTAGATGGAAAGAAATTTGATGAAAA	GAGTGGTATGTTGGGAAAGCCCAGAAGAAATCTGAGAGAGAGCAGGAACTGAAAAGTCGATTTGAGCAGAGTGCAAAGGAAGCAGTTGACAAATACCRAGGAGTGAAYTTATACATAAAAAATTTGGATGACAGCATTGATGACAACAAACTGAAGGAACTATTTTCAGAGTTCGGTACAATCACTTCATACAAGGTTAT	AAAAGGTTTTGGGTTTGTCAA	TTTTCAGTTCCTGCTCTCTCTC	TCTGGGCTTTCCCAACATACCACTC
SNP0032	isotig00999	532	TGCAGATGGAAAGTCAAAAGGTTTTGGGTTTGTCAATTTTGAGAATGCAGATGATGCTGCTAAAGCTGTTGAAGCTCTAGATGGAAAGAAATTTGATGAAAAKGAGTGGTATGTTGGGAAAGCCCAGAAGAAATCTGAGAGAGAGCAGGAACTGAAAAGTCGATTTGAGCAGAGTGCAAAGGAAGCAGTTGACAAATACC	AGGAGTGAAYTTATACATAAAAAATTTGGATGACAGCATTGATGACAACAAACTGAAGGAACTATTTTCAGAGTTCGGTACAATCACTTCATACAAGGTTATGCAAGATCCTGGTGGTATAAGCAGAGGATCTGGATTCGTTGCTTTTTCAACTCCTGAAGAAGCTTCTCGTGCTCTTTCTGAGATGAATGGCAAAATGG	TGAAAAGTCGATTTGAGCAGA	ATCAATGCTGTCATCCAAATTT	GCAAAGGAAGCAGTTGACAAATACC
SNP0033	isotig00999	542	AAGTCAAAAGGTTTTGGGTTTGTCAATTTTGAGAATGCAGATGATGCTGCTAAAGCTGTTGAAGCTCTAGATGGAAAGAAATTTGATGAAAAKGAGTGGTATGTTGGGAAAGCCCAGAAGAAATCTGAGAGAGAGCAGGAACTGAAAAGTCGATTTGAGCAGAGTGCAAAGGAAGCAGTTGACAAATACCRAGGAGTGAA	TTATACATAAAAAATTTGGATGACAGCATTGATGACAACAAACTGAAGGAACTATTTTCAGAGTTCGGTACAATCACTTCATACAAGGTTATGCAAGATCCTGGTGGTATAAGCAGAGGATCTGGATTCGTTGCTTTTTCAACTCCTGAAGAAGCTTCTCGTGCTCTTTCTGAGATGAATGGCAAAATGGTGATTAGTAA	TTGAGCAGAGTGCAAAGGA	GTTTGTTGTCATCAATGCTGTC	CAGTTGACAAATACCRAGGAGTGAA
SNP0034	isotig01000	1288	GGGAAAGCTCAGAAGAAATCTGAGAGAGAACAAGAACTGAAAAGTCGATTTGAGAAGAACACAAAGGAAGCTGTTGACAAATATCAAGGAGTTAATTTGTATGTTAAGAATTTGGATGATAGCATAGATGATGACAAACTCAAGGAACTGTTTTCGGAGTTTGGTACCATTGTATCATGCAAGGTTATGCGAGATCCCAG	GGAGTGAGCAGAGGATCTGGATTTGTTGCATTCACAGCTCCTGAAGAAGCTTCTCGAGCACTTTCTGAGATGAATGGGAAAATGGTGATCAGTAAGCCGCTCTATGTAGCATTTGCACAGAGGAAAGAAGAGAGAAAGGCAAGGTTACAGGCACAGTTTGCCCAAATGAGACCTGTTGCAATGCCACCGTCAATTGCTCC	AAACTCAAGGAACTGTTTTCGG	TTCAGGAGCTGTGAATGCA	CATGCAAGGTTATGCGAGATCCCAG
SNP0035	isotig01001	1114	GGGAAAGCTCAGAAGAAATCTGAGAGAGAACAAGAACTGAAAAGTCGATTTGAGAAGAACACAAAGGAAGCTGTTGACAAATATCAAGGAGTTAATTTGTATGTTAAGAATTTGGATGATAGCATAGATGATGACAAACTCAAGGAACTGTTTTCGGAGTTTGGTACCATTGTATCATGCAAGGTTATGCGAGATCCCAG	GGAGTGAGCAGAGGATCTGGATTTGTTGCATTCACAGCTCCTGAAGAAGCTTCTCGAGCACTTTCTGAGATGAATGGGAAAATGGTGATCAGTAAGCCGCTCTATGTAGCATTTGCACAGAGGAAAGAAGAGAGAAAGGCAAGGTTACAGGCACAGTTTGCCCAAATGAGACCTGTTGCAATGCCACCGTCAATTGCTCC	AAACTCAAGGAACTGTTTTCGG	TTCAGGAGCTGTGAATGCA	CATGCAAGGTTATGCGAGATCCCAG
SNP0036	isotig01003	112	ATTACATGACACTTTTTCGAGCTTTGGGAACATTCTTTCATGCAAGATAGCAACGGATCTGAATGGTCAGTCCAAGGGCTATGGGTTTGTACAATTTGAGAATGAAGAATC	GCAAAAAGTGCTATAGATAAGTTGAATGGCATGCTCATGAATGATAAGCAAGTGTATGTTGGGCATTTCCTTCGTAAGCAGGAGAGAGAATCAGTATTCAATAAGACAAAATTCAACAATGTTTATGTGAAAAATCTAGCTGAGTCTACTACAGATGATGATTTGAAGAAAATTTTTGGCTGAACATGGAACAATTACTA	TTTGGGAACATTCTTTCATGC	TTGCTTATCATTCATGAGCATG	TTGTACAATTTGAGAATGAAGAATC
SNP0037	isotig01003	434	TTTATGTGAAAAATCTAGCTGAGTCTACTACAGATGATGATTTGAAGAAAATTTTTGGCTGAACATGGAACAATTACTAGTGCTGTAGTCATGAGGGATGCAGATGGAAAGTCAAAAGGTTTTGGGTTTGTCAATTTTGAGAATGCAGATGATGCTGCTAAAGCTGTTGAAGCTCTAGATGGAAAGAAATTTGATGAAAA	GAGTGGTATGTTGGGAAAGCCCAGAAGAAATCTGAGAGAGAGCAGGAACTGAAAAGTCGATTTGAGCAGAGTGCAAAGGAAGCAGTTGACAAATACCAAGGAGTGAATTTATACATAAAAAATTTGGATGACAGCATTGACGATAACAAACTCAAGGAACTGTTTTCAGAGTTCGGTACAATCACTTCATGCAAAGTTAT	AAAAGGTTTTGGGTTTGTCAA	TTTTCAGTTCCTGCTCTCTCTC	TCTGGGCTTTCCCAACATACCACTC
SNP0038	isotig01090	1542	GATTCCAAGTAAGGATTGGAAGACGAATAGGTAACTTGATCAAACCGTTTAATTTCTTGGAAGAAGTTTTCCTCTGCAGCTTGATTCTTGCAGAACACGTGTAGCATGTCATGAACATGGCATGTTTTAACTTTTCCATTTGACCTCCGTTCTCCAACCATGACTAAATTCCTGTTGACAAGATCATCTAAGTACTCCTC	GCAATATCCTCCAAGCTCATTCCCTCCTTTTGTTGTATGAATCCTTCAGCGATCCAAAGTGAACCAATTTCCACACCGGGATTTGGAAATCTTCTGGAAACATCCCAAAGTAGAGAAAGCATGCTCTCAAGTGATAAGGTAAGTGATTAAAACTCAGTTCTATAAATTTGTTCATGCGTTGCTCCTTGTCCGTGGTAAGA	CATGTTTTAACTTTTCCATTTGAC	AAATTGGTTCACTTTGGATCG	TGACAAGATCATCTAAGTACTCCTC
SNP0039	isotig01192	2352	CTCATCACTGTGGATCGCCATTTTGCCGAGCAGCATTATGCTGACTTGTCTGCAAAGCCTTTCTTTAATGGGCTTGTTGAGTATATCATCTCTGGCCCAGTTACGGCTATGGTTTGGGAGGGTAAGAATGTGGTGACTACTGGCAGGAAGATTATCGGAGCCACCAACCCAGCTGACTCTGCTCCTGGAACTATCCGTGG	GATTATGCCATTGACATTGGCAGGAATGTCATCCACGGAAGTGATTCAGTCGAGAGTGCAAAGAAAGAGATTGCTCTTTGGTTCCCAGAAGGAATTGCAGAATGGAGGAGCAGTGTTCATCAATGGATCTACGAGTGAAATTTCTTCCTTCAGTTGGATCCATGATTATATGTGCGGGTAGTTTTCTATGGCTATYTCTA	TCGGAGCCACCAACCCAG	CACTTCCGTGGATGACATTC	ACTCTGCTCCTGGAACTATCCGTGG
SNP0040	isotig01192	2548	GTGGKGATTATGCCATTGACATTGGCAGGAATGTCATCCACGGAAGTGATTCAGTCGAGAGTGCAAAGAAAGAGATTGCTCTTTGGTTCCCAGAAGGAATTGCAGAATGGAGGAGCAGTGTTCATCAATGGATCTACGAGTGAAATTTCTTCCTTCAGTTGGATCCATGATTATATGTGCGGGTAGTTTTCTATGGCTAT	TCTAGCAKCAAATTACAAATTTTGACTTCAAATTGAGTTACTTGAACTTTGTTCYATGAAGTCCTYTGCCATTATGAAACAGTTTTGAGCGTTTTTGTTTGAATATGATGATTTG	TTCATCAATGGATCTACGAGTG	TTCATRGAACAAAGTTCAAGTAACTC	TGTGCGGGTAGTTTTCTATGGCTAT
SNP0041	isotig01192	2556	TATGCCATTGACATTGGCAGGAATGTCATCCACGGAAGTGATTCAGTCGAGAGTGCAAAGAAAGAGATTGCTCTTTGGTTCCCAGAAGGAATTGCAGAATGGAGGAGCAGTGTTCATCAATGGATCTACGAGTGAAATTTCTTCCTTCAGTTGGATCCATGATTATATGTGCGGGTAGTTTTCTATGGCTATYTCTAGCA	CAAATTACAAATTTTGACTTCAAATTGAGTTACTTGAACTTTGTTCYATGAAGTCCTYTGCCATTATGAAACAGTTTTGAGCGTTTTTGTTTGAATATGATGATTTG	TTGGATCCATGATTATATGTGC	TCAAAACTGTTTCATAATGGCA	TAGTTTTCTATGGCTATYTCTAGCA
SNP0042	isotig01192	2603	CGAGAGTGCAAAGAAAGAGATTGCTCTTTGGTTCCCAGAAGGAATTGCAGAATGGAGGAGCAGTGTTCATCAATGGATCTACGAGTGAAATTTCTTCCTTCAGTTGGATCCATGATTATATGTGCGGGTAGTTTTCTATGGCTATYTCTAGCAKCAAATTACAAATTTTGACTTCAAATTGAGTTACTTGAACTTTGTTC	ATGAAGTCCTYTGCCATTATGAAACAGTTTTGAGCGTTTTTGTTTGAATATGATGATTTG	TTGGATCCATGATTATATGTGC	ATCATATTCAAACAAAAACGCTC	GTTTCATAATGGCARAGGACTTCAT
SNP0043	isotig01192	2614	AGAAAGAGATTGCTCTTTGGTTCCCAGAAGGAATTGCAGAATGGAGGAGCAGTGTTCATCAATGGATCTACGAGTGAAATTTCTTCCTTCAGTTGGATCCATGATTATATGTGCGGGTAGTTTTCTATGGCTATYTCTAGCAKCAAATTACAAATTTTGACTTCAAATTGAGTTACTTGAACTTTGTTCYATGAAGTCCT	TGCCATTATGAAACAGTTTTGAGCGTTTTTGTTTGAATATGATGATTTG	TTGGATCCATGATTATATGTGC	ATCATATTCAAACAAAAACGCTC	CTTGAACTTTGTTCYATGAAGTCCT
SNP0044	isotig01196	1837	CTCATCACTGTGGATCGCCATTTTGCCGAGCAGCATTATGCTGACTTGTCTGCAAAGCCTTTCTTTAATGGGCTTGTTGAGTATATCATCTCTGGCCCAGTTACGGCTATGGTTTGGGAGGGTAAGAATGTGGTGACTACTGGCAGGAAGATTATCGGAGCCACCAACCCAGCTGACTCTGCTCCTGGAACTATCCGTGG	GATTATGCCATTGACATTGGCAGGAATGTCATCCACGGAAGTGATTCAGTCGAGAGTGCAAAGAAAGAGATTGCTCTTTGGTTCCCAGAAGGAATTGCAGAATGGAGGAGCAGTGTTCATCAATGGATCTACGAGTGAAATTTCTTCCTTCAGTTGGATCCATGATTATATGTGCGGGTAGTTTTCTATGGCTATYTCTA	TCGGAGCCACCAACCCAG	CACTTCCGTGGATGACATTC	ACTCTGCTCCTGGAACTATCCGTGG
SNP0045	isotig01196	2033	GTGGKGATTATGCCATTGACATTGGCAGGAATGTCATCCACGGAAGTGATTCAGTCGAGAGTGCAAAGAAAGAGATTGCTCTTTGGTTCCCAGAAGGAATTGCAGAATGGAGGAGCAGTGTTCATCAATGGATCTACGAGTGAAATTTCTTCCTTCAGTTGGATCCATGATTATATGTGCGGGTAGTTTTCTATGGCTAT	TCTAGCATCAAATTACAAATTTTGACTTCAAATTGAGTTACTTGAACTTTGTTCTATGAAGTCCTTTGCCATTATGAAACAGTTTTGAGCGTTTTTGTTTGAATATGATGATTTG	AAATTTCTTCCTTCAGTTGGATC	AAAACTGTTTCATAATGGCAAAG	TGTGCGGGTAGTTTTCTATGGCTAT
SNP0046	isotig01607	1039	ACAATGAACTCATGAGCAACAGTACCATTGACACCACGGAAAAGAACAGGGTAGTGCTTCTCCAAACGCTTTGCCATGTAGTTTGCATTCAATATAGCTATCTTTGACGCTTCTGTTAATCCTTTCGATCCCATCATGGCAATGTAGGTGTATGATATTGGCAAAATGAGTGCAGAGCCCCATGGTGCGGCAGAAATAGT	CCGAGGGGCTGARACTTGTCGGGGGCTGGAATGCCTACTGCGGATACCACAGGATGTGATGGTAAAAATGGTGCCAGATGTTTCTTTACACCAATAGGCCCCATGCCGGGTCCACCTCCTCCATGAGGAATGCAGAATGTTTTGTGGAGATTGAGATGGCAAACATCAGCACCAATAAAACCTGGGCTCGTCAAACCAAC	AATGTAGGTGTATGATATTGGCAA	TATCCGCAGTAGGCATTCC	AGCCCCATGGTGCGGCAGAAATAGT
SNP0047	isotig01607	1052	GAGCAACAGTACCATTGACACCACGGAAAAGAACAGGGTAGTGCTTCTCCAAACGCTTTGCCATGTAGTTTGCATTCAATATAGCTATCTTTGACGCTTCTGTTAATCCTTTCGATCCCATCATGGCAATGTAGGTGTATGATATTGGCAAAATGAGTGCAGAGCCCCATGGTGCGGCAGAAATAGTMCCGAGGGGCTGA	ACTTGTCGGGGGCTGGAATGCCTACTGCGGATACCACAGGATGTGATGGTAAAAATGGTGCCAGATGTTTCTTTACACCAATAGGCCCCATGCCGGGTCCACCTCCTCCATGAGGAATGCAGAATGTTTTGTGGAGATTGAGATGGCAAACATCAGCACCAATAAAACCTGGGCTCGTCAAACCAACCTGAGCATTCATA	AAAATGAGTGCAGAGCCC	ATTTTTACCATCACATCCTGTG	GGCAGAAATAGTMCCGAGGGGCTGA
SNP0048	isotig01609	946	GACATTGTTGGTCCATGGAATCCATAGTCCATGAGACGCTTAGCGACATCTTCAGGCTCAATTCCAGCAGTATTCTTAAATCCCCTCAAGTCAACAATGAACTCATGAGCAACAGTACCATTGACACCACGGAAAAGAACAGGGTAGTGCTTCTCCAAACGCTTTGCCATGTAGTTTGCATTCAATATAGCTATCTTTGA	GCTTCTGTTAATCCTTTCGATCCCATCATGGCAATGTAGGTGTATGATATTGGCAAAATGAGTGCAGAGCCCCATGGTGCGGCAGAAATAGTMCCGAGGGGCTGARACTTGTCGGGGGCTGGAATGCCTACTGCGGATACCACAGGATGTGATGGTAAAAATGGTGCCAGATGTTTCTTTACACCAATAGGCCCCATGCC	AACAGTACCATTGACACCACG	TCATTTTGCCAATATCATACACC	TGGGATCGAAAGGATTAACAGAAGC
SNP0049	isotig01609	1039	ACAATGAACTCATGAGCAACAGTACCATTGACACCACGGAAAAGAACAGGGTAGTGCTTCTCCAAACGCTTTGCCATGTAGTTTGCATTCAATATAGCTATCTTTGAYGCTTCTGTTAATCCTTTCGATCCCATCATGGCAATGTAGGTGTATGATATTGGCAAAATGAGTGCAGAGCCCCATGGTGCGGCAGAAATAGT	CCGAGGGGCTGARACTTGTCGGGGGCTGGAATGCCTACTGCGGATACCACAGGATGTGATGGTAAAAATGGTGCCAGATGTTTCTTTACACCAATAGGCCCCATGCCGGGTCCACCTCCTCCATGAGGAATGCAGAATGTTTTGTGGAGATTGAGATGGCAAACATCAGCACCAATAAAACCTGGGCTCGTCAAACCAAC	AATGTAGGTGTATGATATTGGCAA	TATCCGCAGTAGGCATTCC	AGCCCCATGGTGCGGCAGAAATAGT
SNP0050	isotig01609	1052	GAGCAACAGTACCATTGACACCACGGAAAAGAACAGGGTAGTGCTTCTCCAAACGCTTTGCCATGTAGTTTGCATTCAATATAGCTATCTTTGAYGCTTCTGTTAATCCTTTCGATCCCATCATGGCAATGTAGGTGTATGATATTGGCAAAATGAGTGCAGAGCCCCATGGTGCGGCAGAAATAGTMCCGAGGGGCTGA	ACTTGTCGGGGGCTGGAATGCCTACTGCGGATACCACAGGATGTGATGGTAAAAATGGTGCCAGATGTTTCTTTACACCAATAGGCCCCATGCCGGGTCCACCTCCTCCATGAGGAATGCAGAATGTTTTGTGGAGATTGAGATGGCAAACATCAGCACCAATAAAACCTGGGCTCGTCAAACCAACCTGAGCATTCATA	AAAATGAGTGCAGAGCCC	ATTTTTACCATCACATCCTGTG	GGCAGAAATAGTMCCGAGGGGCTGA
SNP0051	isotig01610	946	GACATTGTTGGTCCATGGAATCCATAGTCCATGAGACGCTTAGCGACATCTTCAGGCTCAATTCCAGCAGTATTCTTAAATCCCCTCAAGTCAACAATGAACTCATGAGCAACAGTACCATTGACACCACGGAAAAGAACAGGGTAGTGCTTCTCCAAACGCTTTGCCATGTAGTTTGCATTCAATATAGCTATCTTTGA	GCTTCTGTTAATCCTTTCGATCCCATCATGGCAATGTAGGTGTATGATATTGGCAAAATGAGTGCAGAGCCCCATGGTGCGGCAGAAATAGTMCCGAGGGGCTGAGACTTGTCGGGGGCTGGAATGCCTACTGCGGATACCACAGGATGTGATGGTAAAAATGGTGCCAGATGTTTCTTTACACCAATAGGCCCCATGCC	AACAGTACCATTGACACCACG	TCATTTTGCCAATATCATACACC	TGGGATCGAAAGGATTAACAGAAGC
SNP0052	isotig01610	1039	ACAATGAACTCATGAGCAACAGTACCATTGACACCACGGAAAAGAACAGGGTAGTGCTTCTCCAAACGCTTTGCCATGTAGTTTGCATTCAATATAGCTATCTTTGAYGCTTCTGTTAATCCTTTCGATCCCATCATGGCAATGTAGGTGTATGATATTGGCAAAATGAGTGCAGAGCCCCATGGTGCGGCAGAAATAGT	CCGAGGGGCTGAGACTTGTCGGGGGCTGGAATGCCTACTGCGGATACCACAGGATGTGATGGTAAAAATGGTGCCAGATGTTTCTTTACACCAATAGGCCCCATGCCGGGTCCACCTCCTCCATGAGGAATGCAGAATGTTTTGTGGAGATTGAGATGGCAAACATCAGCACCAATAAAACCTGGGCTCGTCAAACCAAC	AATGTAGGTGTATGATATTGGCAA	ATTTTTACCATCACATCCTGTG	AGCCCCATGGTGCGGCAGAAATAGT
SNP0053	isotig01635	510	GGGTTTGGATTTGTCTCATTCAGAAGTCAGCAGGATGCGCAAAGTGCAATAAATGATTTAACTGGGAAATGGCTTGGCAGCAGGCAGATACGTTGCAATTGGGCCACAAAAGGTGCTGGTACCAGTGATGACAAGCAGGATTCGGATGCCAAAAGTGTAGTGGAACTAATGAATGGCACCTTGGAAGATGTTAAAGAGGC	ACAAATAGTGATATAACCGATAATAACCCTCAATACACCACAGTGTATGTTGGTAATCTTGCTCCAGAGGTTACCCAGGTTGATCTCCATCGCCACTTCCACTCCCTTGGTGCTGGAGCAATCGAGGAAGTTCGAGTTCAGCGTGATAAAGGATTTGGTTTTGTAAGATATAGTACCCATGCAGAGGCCGCTATGGCCAT	TACCAGTGATGACAAGCAGG	AAGATTACCAACATACACTGTGGT	GCACCTTGGAAGATGTTAAAGAGGC
SNP0054	isotig01894	1569	AGCACCAGGATTCCTAAAGTTCAGCAGCTTCTCAAGGATTATTTCGATGGAAAGGAGCCCAACAAGGGTGTGAACCCAGACGAGGCAGTTGCTTACGGTGCTGCTATCCAAGGAAGTATTCTGAGTGGAGAGGGTGGTGAAGAAACCAAAGACATCCTTCTCTTGGACGTTGCACCACTCACCCTTGGTATTGAAACTGT	GGTGGAGTTATGACYAAGTTRATTCCGAGGAAYACTGTTATCCCAACCAAGAAGTCTCAAGTTTTCACAACTTACCAAGACC	ATCCTTCTCTTGGACGTTGC	AAAACTTGAGACTTCTTGGTTGG	CACTCACCCTTGGTATTGAAACTGT
SNP0055	isotig01894	1584	AAAGTTCAGCAGCTTCTCAAGGATTATTTCGATGGAAAGGAGCCCAACAAGGGTGTGAACCCAGACGAGGCAGTTGCTTACGGTGCTGCTATCCAAGGAAGTATTCTGAGTGGAGAGGGTGGTGAAGAAACCAAAGACATCCTTCTCTTGGACGTTGCACCACTCACCCTTGGTATTGAAACTGTKGGTGGAGTTATGAC	AAGTTRATTCCGAGGAAYACTGTTATCCCAACCAAGAAGTCTCAAGTTTTCACAACTTACCAAGACC	AAGTATTCTGAGTGGAGAGGGTG	TAAGTTGTGAAAACTTGAGACTTCT	TTGAAACTGTKGGTGGAGTTATGAC
SNP0056	isotig01894	1590	CAGCAGCTTCTCAAGGATTATTTCGATGGAAAGGAGCCCAACAAGGGTGTGAACCCAGACGAGGCAGTTGCTTACGGTGCTGCTATCCAAGGAAGTATTCTGAGTGGAGAGGGTGGTGAAGAAACCAAAGACATCCTTCTCTTGGACGTTGCACCACTCACCCTTGGTATTGAAACTGTKGGTGGAGTTATGACYAAGTT	ATTCCGAGGAAYACTGTTATCCCAACCAAGAAGTCTCAAGTTTTCACAACTTACCAAGACC	AAGTATTCTGAGTGGAGAGGGTG	AAAACTTGAGACTTCTTGGTTGG	CTGTKGGTGGAGTTATGACYAAGTT
SNP0057	isotig01894	1602	AAGGATTATTTCGATGGAAAGGAGCCCAACAAGGGTGTGAACCCAGACGAGGCAGTTGCTTACGGTGCTGCTATCCAAGGAAGTATTCTGAGTGGAGAGGGTGGTGAAGAAACCAAAGACATCCTTCTCTTGGACGTTGCACCACTCACCCTTGGTATTGAAACTGTKGGTGGAGTTATGACYAAGTTRATTCCGAGGAA	ACTGTTATCCCAACCAAGAAGTCTCAAGTTTTCACAACTTACCAAGACC	AAGTATTCTGAGTGGAGAGGGTG	GGTAAGTTGTGAAAACTTGAGAC	GAGACTTCTTGGTTGGGATAACAGT
SNP0058	isotig01895	1540	AGCACCAGGATTCCTAAAGTTCAGCAGCTTCTCAAGGATTATTTCGATGGAAAGGAGCCCAACAAGGGTGTGAACCCAGACGAGGCAGTTGCTTACGGTGCTGCTATCCAAGGAAGTATTCTGAGTGGAGAGGGTGGTGAAGAAACCAAAGACATCCTTCTCTTGGACGTTGCACCACTCACCCTTGGTATTGAAACTGT	GGTGGAGTTATGACYAAGTTRATTCCGAGGAATACTGTTATCCCAACCAAGAAGTCTCAAGTTTTCACAACTTACCAAGACC	ATCCTTCTCTTGGACGTTGC	AAAACTTGAGACTTCTTGGTTGG	CACTCACCCTTGGTATTGAAACTGT
SNP0059	isotig01895	1555	AAAGTTCAGCAGCTTCTCAAGGATTATTTCGATGGAAAGGAGCCCAACAAGGGTGTGAACCCAGACGAGGCAGTTGCTTACGGTGCTGCTATCCAAGGAAGTATTCTGAGTGGAGAGGGTGGTGAAGAAACCAAAGACATCCTTCTCTTGGACGTTGCACCACTCACCCTTGGTATTGAAACTGTKGGTGGAGTTATGAC	AAGTTRATTCCGAGGAATACTGTTATCCCAACCAAGAAGTCTCAAGTTTTCACAACTTACCAAGACC	AAGTATTCTGAGTGGAGAGGGTG	AAAACTTGAGACTTCTTGGTTGG	TTGAAACTGTKGGTGGAGTTATGAC
SNP0060	isotig01895	1561	CAGCAGCTTCTCAAGGATTATTTCGATGGAAAGGAGCCCAACAAGGGTGTGAACCCAGACGAGGCAGTTGCTTACGGTGCTGCTATCCAAGGAAGTATTCTGAGTGGAGAGGGTGGTGAAGAAACCAAAGACATCCTTCTCTTGGACGTTGCACCACTCACCCTTGGTATTGAAACTGTKGGTGGAGTTATGACYAAGTT	ATTCCGAGGAATACTGTTATCCCAACCAAGAAGTCTCAAGTTTTCACAACTTACCAAGACC	AAGTATTCTGAGTGGAGAGGGTG	AAAACTTGAGACTTCTTGGTTGG	CTGTKGGTGGAGTTATGACYAAGTT
SNP0061	isotig01898	305	ACTGTCGAAGTCGGCCAACCATTCTCTTTAAAATACCATCGCATTTTAGGCTTCCCACCACCAATTTGATTCTGCAGCACATCATAAAATTCCGGGCTCCAAACGAGGGACTGAGAGGAAGACGAAGAGGGGCAGCGGACATTGAAATGAGTAAAGGCATCATTGTATGCTTGACGATGGAGGTGTTCGGATTCTAGAAT	ACACCGTCACAGTCGAATATCAGAGCGTGTAAAGCACGAGATGAGGCCGAGGCCGAGAGTCCTCCGCCGCCGCCGGCTGTTCTGGGATGGGTTTTGAATCTTTTGATAGAGAAGAGAGGAGTGCGCGAGCAGAAAGAGAGAGAGTGGGATGGATAAGAAGGGTGGCGAGAAGAACATCCTTGTCTTTGACCTTGGTGGTG	AAACGAGGGACTGAGAGGA	TCATCTCGTGCTTTACACGC	CTCTGATATTCGACTGTGACGGTGT
SNP0062	isotig01898	1116	AGCACCAGGATTCCTAAAGTTCAGCAGCTTCTCAAGGATTATTTCGATGGAAAGGAGCCCAACAAGGGTGTGAACCCAGACGAGGCAGTTGCTTACGGTGCTGCTATCCAAGGAAGTATTCTGAGTGGAGAGGGTGGTGAAGAAACCAAAGACATCCTTCTCTTGGACGTTGCACCACTCACCCTTGGTATTGAAACTGT	GGTGGAGTTATGACYAAGTTRATTCCGAGGAATACTGTTATCCCAACCAAGAAGTCTCAAGTTTTCACAACTTACCAAGACC	ATCCTTCTCTTGGACGTTGC	AAAACTTGAGACTTCTTGGTTGG	CACTCACCCTTGGTATTGAAACTGT
SNP0063	isotig01898	1131	AAAGTTCAGCAGCTTCTCAAGGATTATTTCGATGGAAAGGAGCCCAACAAGGGTGTGAACCCAGACGAGGCAGTTGCTTACGGTGCTGCTATCCAAGGAAGTATTCTGAGTGGAGAGGGTGGTGAAGAAACCAAAGACATCCTTCTCTTGGACGTTGCACCACTCACCCTTGGTATTGAAACTGTKGGTGGAGTTATGAC	AAGTTRATTCCGAGGAATACTGTTATCCCAACCAAGAAGTCTCAAGTTTTCACAACTTACCAAGACC	AAGTATTCTGAGTGGAGAGGGTG	AAAACTTGAGACTTCTTGGTTGG	TTGAAACTGTKGGTGGAGTTATGAC
SNP0064	isotig01898	1137	CAGCAGCTTCTCAAGGATTATTTCGATGGAAAGGAGCCCAACAAGGGTGTGAACCCAGACGAGGCAGTTGCTTACGGTGCTGCTATCCAAGGAAGTATTCTGAGTGGAGAGGGTGGTGAAGAAACCAAAGACATCCTTCTCTTGGACGTTGCACCACTCACCCTTGGTATTGAAACTGTKGGTGGAGTTATGACYAAGTT	ATTCCGAGGAATACTGTTATCCCAACCAAGAAGTCTCAAGTTTTCACAACTTACCAAGACC	AAGTATTCTGAGTGGAGAGGGTG	AAAACTTGAGACTTCTTGGTTGG	CTGTKGGTGGAGTTATGACYAAGTT
SNP0065	isotig01899	145	ATATAGAGAGTCAAGTTTTAGAGGTGAAGCCATGGGTGGCTCGTGGAGGAGGAATGGTTCATTCATTGTGCTGGCAATTGTTTTCTTTGGCTGTCTATCAGCAATTTCTATAGCAAAAGAGGAAGCCACTAAATTGGGAACAGT	ATYGGCATAGACCTTGGCACTACCTATTCCTGTGTTGGTGTTTACAAGAATGGACATGTAGAAATCATAGCTAATGACCAAGGAAACCGTATTACCCCATCATGGGTKGCATTCACTGACACTGAAAGATTGATTGGTGAGGCTGCAAAGAACCAGGCAGCTGTCAACCCTGAGAGGACTATCTTTGATGTTAAAAGACT	TTTTCTTTGGCTGTCTATCAGC	TAAACACCAACACAGGAATAGGTA	AGGTAGTGCCAAGGTCTATGCCRAT
SNP0066	isotig01899	148	ATATAGAGAGTCAAGTTTTAGAGGTGAAGCCATGGGTGGCTCGTGGAGGAGGAATGGTTCATTCATTGTGCTGGCAATTGTTTTCTTTGGCTGTCTATCAGCAATTTCTATAGCAAAAGAGGAAGCCACTAAATTGGGAACAGTWAT	GGCATAGACCTTGGCACTACCTATTCCTGTGTTGGTGTTTACAAGAATGGACATGTAGAAATCATAGCTAATGACCAAGGAAACCGTATTACCCCATCATGGGTKGCATTCACTGACACTGAAAGATTGATTGGTGAGGCTGCAAAGAACCAGGCAGCTGTCAACCCTGAGAGGACTATCTTTGATGTTAAAAGACTCAT	AATTGTTTTCTTTGGCTGTCTATC	TTGGTCATTAGCTATGATTTCTACAT	AAGCCACTAAATTGGGAACAGTWAT
SNP0067	isotig01899	253	AATGGTTCATTCATTGTGCTGGCAATTGTTTTCTTTGGCTGTCTATCAGCAATTTCTATAGCAAAAGAGGAAGCCACTAAATTGGGAACAGTWATYGGCATAGACCTTGGCACTACCTATTCCTGTGTTGGTGTTTACAAGAATGGACATGTAGAAATCATAGCTAATGACCAAGGAAACCGTATTACCCCATCATGGGT	GCATTCACTGACACTGAAAGATTGATTGGTGAGGCTGCAAAGAACCAGGCAGCTGTCAACCCTGAGAGGACTATCTTTGATGTTAAAAGACTCATTGGAAGAAAGTTTGAGGACAAGGAAGTTCAGAGGGATATGAAGCTTGTTCCTTACAAAATCGTGAATAAAGATGGAAAGCCTTATATCCAAGTCAAAATTAGGGA	ATAGACCTTGGCACTACCTATTCC	TTCTTTGCAGCCTCACCA	TCAATCTTTCAGTGTCAGTGAATGC
SNP0068	isotig01899	504	AGCTGTCAACCCTGAGAGGACTATCTTTGATGTTAAAAGACTCATTGGAAGAAAGTTTGAGGACAAGGAAGTTCAGAGGGATATGAAGCTTGTTCCTTACAAAATCGTGAATAAAGATGGAAAGCCTTATATCCAAGTCAAAATTAGGGATGGGGAGACTAAAGTCTTCAGCCCTGAGGAAATCAGTGCTATGATTTTGG	AAGATGAAAGAAACAGCTGAAGCATTCCTTGGGAAGACAATTAAGGATGCTGTGGTAACAGTTCCTGCATACTTCAATGATGCCCAGAGGCAGGCCACCAAGGACGCTGGTGTAATTGCTGGCTTGAATGTGGCAAGAATTATCAATGAACCAACAGCAGCTGCAATTGCCTATGGTTTGGATAAGAAGGGTGGCGAGAA	TTATATCCAAGTCAAAATTAGGGATG	ATCCTTAATTGTCTTCCCAAGG	GAGGAAATCAGTGCTATGATTTTGG
SNP0069	isotig01899	1344	AGCACCAGGATTCCTAAAGTTCAGCAGCTTCTCAAGGATTATTTCGATGGAAAGGAGCCCAACAAGGGTGTGAACCCAGACGAGGCAGTTGCTTACGGTGCTGCTATCCAAGGAAGTATTCTGAGTGGAGAGGGTGGTGAAGAAACCAAAGACATCCTTCTCTTGGACGTTGCACCACTCACCCTTGGTATTGAAACTGT	GGTGGAGTTATGACYAAGTTRATTCCGAGGAATACTGTTATCCCAACCAAGAAGTCTCAAGTTTTCACAACTTACCAAGACC	ATCCTTCTCTTGGACGTTGC	AAAACTTGAGACTTCTTGGTTGG	CACTCACCCTTGGTATTGAAACTGT
SNP0070	isotig01899	1359	AAAGTTCAGCAGCTTCTCAAGGATTATTTCGATGGAAAGGAGCCCAACAAGGGTGTGAACCCAGACGAGGCAGTTGCTTACGGTGCTGCTATCCAAGGAAGTATTCTGAGTGGAGAGGGTGGTGAAGAAACCAAAGACATCCTTCTCTTGGACGTTGCACCACTCACCCTTGGTATTGAAACTGTKGGTGGAGTTATGAC	AAGTTRATTCCGAGGAATACTGTTATCCCAACCAAGAAGTCTCAAGTTTTCACAACTTACCAAGACC	AAGTATTCTGAGTGGAGAGGGTG	AAAACTTGAGACTTCTTGGTTGG	TTGAAACTGTKGGTGGAGTTATGAC
SNP0071	isotig01899	1365	CAGCAGCTTCTCAAGGATTATTTCGATGGAAAGGAGCCCAACAAGGGTGTGAACCCAGACGAGGCAGTTGCTTACGGTGCTGCTATCCAAGGAAGTATTCTGAGTGGAGAGGGTGGTGAAGAAACCAAAGACATCCTTCTCTTGGACGTTGCACCACTCACCCTTGGTATTGAAACTGTKGGTGGAGTTATGACYAAGTT	ATTCCGAGGAATACTGTTATCCCAACCAAGAAGTCTCAAGTTTTCACAACTTACCAAGACC	AAGTATTCTGAGTGGAGAGGGTG	AAAACTTGAGACTTCTTGGTTGG	CTGTKGGTGGAGTTATGACYAAGTT
SNP0072	isotig01945	1902	GCTAGCAATAGTTTGGCCATTGTGTCGAAACTGCTCGGAATTCTTCGAGATTTTGGTTTTCCGATTCATAGAAAGCTTTTGGGTAGTATGGATCCTGGGTTTCCCAGTTGGGTTCCGGCCGGTGACCGGAGGCTCCTCCAGGAGGCGATGCCGAGGCCAGATGTGACTGTGGCAAAAGACGGCGGCGATGTGAAGACTAT	AAAGAGGCGGTGGCAAAGATTCCAAAGAAGAGCAAAACAAGATTTGTTATATATATTAAGGCTGGCGAGTATGTAGAGAATGTGATTTTGGATAAATCTCTGTGGAATGTTATGATCTACGGCGATGGAAAGACGGCCACCATTATTTCCGGCAGCTTGAATTTCGTCGATGGTACCCCAACTTTCTCCACAGCCACATT	GGCCAGATGTGACTGTGG	ATCTTGTTTTGCTCTTCTTTGG	AAGACGGCGGCGATGTGAAGACTAT
SNP0073	isotig01947	1903	GCTAGCAATAGTTTGGCCATTGTGTCGAAACTGCTCGGAATTCTTCGAGATTTTGGTTTTCCGATTCATAGAAAGCTTTTGGGTAGTATGGATCCTGGGTTTCCCAGTTGGGTTCCGGCCGGTGACCGGAGGCTCCTCCAGGAGGCGATGCCGAGGCCAGATGTGACTGTGGCAAAAGACGGCGGCGATGTGAAGACTAT	AAAGAGGCGGTGGCAAAGATTCCAAAGAAGAGCAAAACAAGATTTGTTATATATATTAAGGCTGGCGAGTATGTAGAGAATGTGATTTTGGATAAATCTCTGTGGAATGTTATGATCTACGGCGATGGAAAGACGGCCACCATTATTTCCGGCAGCTTGAATTTCGTCGATGGTACCCCAACTTTCTCCACAGCCACATT	GGCCAGATGTGACTGTGG	ATCTTGTTTTGCTCTTCTTTGG	AAGACGGCGGCGATGTGAAGACTAT
SNP0074	isotig02108	426	CCGACTGCGAATCGCATCACGTAAACACCTCCTATCACAGCGTGGGTCATGTATATCTTACCTGACTCATTGATGGACTCTAGTAGCTTGGAGTTGAATTCATTTGTAGCTTCATCCTTGGTGACATTCAGATTCTTTCCGATTTCTATCGGTGAAATTCTGAAACAGACCGTCGCGAAATTTCTAGGGACTACAACTTC	AACCTCTTGTCCATGCCTATCAAGCCTTCGAAATTCTTTGCCATTTGGATGTGACTCCTCAAGAATTTTCTGAGGTTGGCCACTCCATAGCTCCGGAGAACCATCCATAGTTTCAATGATCTGAATCGTCTGCTCAGCGTTATTTGCCAGTCTTTATAATCCACAACCTGGTTTGAATCAGTAGCTTTGTTCCTCAGGTA	ATTCAGATTCTTTCCGATTTCTATC	AAAATTCTTGAGGAGTCACATCC	GCTTGATAGGCATGGACAAGAGGTT
SNP0075	isotig02196	478	CCAAGGACTTCAGCAGCAAGCCCGGTTTCAACAAGCTGCCCTCTTTCTTCCCCGCCATCGTATATCAGCTTTCCAATTTCAGAAAATGAAATGACATTCTCCAATATGACTTTTGCAAATATTCGGCCAAGGAACTCGGCTGCTTTAGGGGCATCATGTATGGTATCCTCCAAGCTAGCAAGAACAGCTTCAAACCCTTC	ATGAGCTGATCTTGACTTATCATGTTGCTACGAGATTTGGTAAGATTAATAAGCAGCTTTGTTAGAAGATCCCTCTCCATGCCCTTCCGCTCAAAAGAATCAGTAACCCAGATAGAGATCATAGTTGGATAGAAGCTCGAGGCATTCAAGTCTTTGATGCAGAATGCAACTTCATTCTCATCATTTGCACTGTAGAATTC	AATATGACTTTTGCAAATATTCGG	TTATTAATCTTACCAAATCTCGTAGCA	TAGCAAGAACAGCTTCAAACCCTTC
SNP0076	isotig02295	502	AACACTTTTTATCTAGAATTTATTCGACTTGCATTGTTTTACCCAATTTATAAGTTTGATTTATGGGAAACTACATTGTTGTACATCTAATTGTGGGTCATCCCTTAGGAGGAAATCTTGGTAACATCCTTGCTAGATCTATTGTATTTCATGTGACTCTTTACAAGTTGTCCAGCTGCAATAGCAGACATTAATGATAG	TCCCCAGCAAGAACAGAACCAGCTACAATTGTTGCCAATAGCCTCGCATTTGCCCCTGCCGACTCTTTGCTTGCACCCTTTACTCCTAGTAAATTCAAGCAAGCTGATTGGGATGAAAGTTGAGTTCCACCTCCAACTGTGCCCACCTCAATGGAAGGCATGGTGACTGAAATATGAAGGTCTTTTCCGTCATTTACCGC	TTGCTAGATCTATTGTATTTCATGTGA	AAATGCGAGGCTATTGGC	CTGCAATAGCAGACATTAATGATAG
SNP0077	isotig02296	502	AACACTTTTTATCTAGAATTTATTCGACTTGCATTGTTTTACCCAATTTATAAGTTTGATTTATGGGAAACTACATTGTTGTACATCTAATTGTGGGTCATCCCTTAGGAGGAAATCTTGGTAACATCCTTGCTAGATCTATTGTATTTCATGTGACTCTTTACAAGTTGTCCAGCTGCAATAGCAGACATTAATGATAG	TCCCCAGCAAGAACAGAACCAGCTACAATTGTTGCCAATAGCCTCGCATTTGCCCCTGCCGACTCTTTGCTTGCACCCTTTACTCCTAGTAAATTCAAGCAAGCTGATTGGGATGAAAGTTGAGTTCCACCTCCAACTGTGCCCACCTCAATGGAAGGCATGGTGACTGAAATATGAAGGTCTTTTCCGTCATTTACCGC	TTGCTAGATCTATTGTATTTCATGTGA	AAATGCGAGGCTATTGGC	CTGCAATAGCAGACATTAATGATAG
SNP0078	isotig02297	502	AACACTTTTTATCTAGAATTTATTCGACTTGCATTGTTTTACCCAATTTATAAGTTTGATTTATGGGAAACTACATTGTTGTACATCTAATTGTGGGTCATCCCTTAGGAGGAAATCTTGGTAACATCCTTGCTAGATCTATTGTATTTCATGTGACTCTTTACAAGTTGTCCAGCTGCAATAGCAGACATTAATGATAG	TCCCCAGCAAGAACAGAACCAGCTACAATTGTTGCCAATAGCCTCGCATTTGCCCCTGCCGACTCTTTGCTTGCACCCTTTACTCCTAGTAAATTCAAGCAAGCTGATTGGGATGAAAGTTGAGTTCCACCTCCAACTGTGCCCACCTCAATGGAAGGCATGGTGACTGAAATATGAAGGTCTTTTCCGTCATTTACCGC	TTGCTAGATCTATTGTATTTCATGTGA	AAATGCGAGGCTATTGGC	CTGCAATAGCAGACATTAATGATAG
SNP0079	isotig02327	83	TCCTTTCACTCTTGCCAAACCCAAAGCGTGCACCAAAGTAAAATGCAACGGAAAGCAGCCAGGAGTCACTGTGAACTGCAAC	AGTGATAACCAGTCCTTTTCTTGCATCCCATCYCTAGCAAAGTTTATTCCCAGTGCTGGTTCMGGAAGTTCAGGAGGCACCTCCTCAGCAGGCAAGTTGACTTCCCATGTCTCATTTGGAAGTCCATAAAGACAGAGGTTCTCCTTTTCAGGATCGCACTGCTGATAAAATTCCTCAACATCTGTTGTGAGTGCTTTGAT	TTTCACTCTTGCCAAACCC	AACCAGCACTGGGAATAAACT	GCCAGGAGTCACTGTGAACTGCAAC
SNP0080	isotig02327	116	TCCTTTCACTCTTGCCAAACCCAAAGCGTGCACCAAAGTAAAATGCAACGGAAAGCAGCCAGGAGTCACTGTGAACTGCAACRAGTGATAACCAGTCCTTTTCTTGCATCCCATC	CTAGCAAAGTTTATTCCCAGTGCTGGTTCMGGAAGTTCAGGAGGCACCTCCTCAGCAGGCAAGTTGACTTCCCATGTCTCATTTGGAAGTCCATAAAGACAGAGGTTCTCCTTTTCAGGATCGCACTGCTGATAAAATTCCTCAACATCTGTTGTGAGTGCTTTGATGAGGCCAGCTCGACGGCCTTTGAAATCGTTGTA	AAAATGCAACGGAAAGCA	CTCCTGAACTTCCKGAACC	ACCAGTCCTTTTCTTGCATCCCATC
SNP0081	isotig02327	146	TCCTTTCACTCTTGCCAAACCCAAAGCGTGCACCAAAGTAAAATGCAACGGAAAGCAGCCAGGAGTCACTGTGAACTGCAACRAGTGATAACCAGTCCTTTTCTTGCATCCCATCYCTAGCAAAGTTTATTCCCAGTGCTGGTTC	GGAAGTTCAGGAGGCACCTCCTCAGCAGGCAAGTTGACTTCCCATGTCTCATTTGGAAGTCCATAAAGACAGAGGTTCTCCTTTTCAGGATCGCACTGCTGATAAAATTCCTCAACATCTGTTGTGAGTGCTTTGATGAGGCCAGCTCGACGGCCTTTGAAATCGTTGTAGACTTCCTCTACGGTTCTCGGTATCGGATG	AACRAGTGATAACCAGTCCTTTTC	TTTATGGACTTCCAAATGAGACA	CAAAGTTTATTCCCAGTGCTGGTTC
SNP0082	isotig02328	83	TCCTTTCACTCTTGCCAAACCCAAAGCGTGCACCAAAGTAAAATGCAACGGAAAGCAGCCAGGAGTCACTGTGAACTGCAAC	AGTGATAACCAGTCCTTTTCTTGCATCCCATCYCTAGCAAAGTTTATTCCCAGTGCTGGTTCMGGAAGTTCAGGAGGCACCTCCTCAGCAGGCAAGTTGACTTCCCAYGTCTCATTTGGAAGTCCATAAAGACAGAGGTTCTCCTTTTCAGGATCGCACTGCTGATAAAATTCCTCAACATCTGTTGTGAGTGCTTTGAT	TTTCACTCTTGCCAAACCC	AACCAGCACTGGGAATAAACT	GCCAGGAGTCACTGTGAACTGCAAC
SNP0083	isotig02328	116	TCCTTTCACTCTTGCCAAACCCAAAGCGTGCACCAAAGTAAAATGCAACGGAAAGCAGCCAGGAGTCACTGTGAACTGCAACRAGTGATAACCAGTCCTTTTCTTGCATCCCATC	CTAGCAAAGTTTATTCCCAGTGCTGGTTCMGGAAGTTCAGGAGGCACCTCCTCAGCAGGCAAGTTGACTTCCCAYGTCTCATTTGGAAGTCCATAAAGACAGAGGTTCTCCTTTTCAGGATCGCACTGCTGATAAAATTCCTCAACATCTGTTGTGAGTGCTTTGATGAGGCCAGCTCGACGGCCCTTGAAATCTCTAAA	ACTGTGAACTGCAACRAGTGA	TCTGTCTTTATGGACTTCCAAAT	ACCAGTCCTTTTCTTGCATCCCATC
SNP0084	isotig02328	146	TCCTTTCACTCTTGCCAAACCCAAAGCGTGCACCAAAGTAAAATGCAACGGAAAGCAGCCAGGAGTCACTGTGAACTGCAACRAGTGATAACCAGTCCTTTTCTTGCATCCCATCYCTAGCAAAGTTTATTCCCAGTGCTGGTTC	GGAAGTTCAGGAGGCACCTCCTCAGCAGGCAAGTTGACTTCCCAYGTCTCATTTGGAAGTCCATAAAGACAGAGGTTCTCCTTTTCAGGATCGCACTGCTGATAAAATTCCTCAACATCTGTTGTGAGTGCTTTGATGAGGCCAGCTCGACGGCCCTTGAAATCTCTAAAAACTTCTTCAACAGTTCGAGGATTGTACAG	AACRAGTGATAACCAGTCCTTTTC	AAATGAGACRTGGGAAGTCAA	CAAAGTTTATTCCCAGTGCTGGTTC
SNP0085	isotig02328	191	TCCTTTCACTCTTGCCAAACCCAAAGCGTGCACCAAAGTAAAATGCAACGGAAAGCAGCCAGGAGTCACTGTGAACTGCAACRAGTGATAACCAGTCCTTTTCTTGCATCCCATCYCTAGCAAAGTTTATTCCCAGTGCTGGTTCMGGAAGTTCAGGAGGCACCTCCTCAGCAGGCAAGTTGACTTCCCA	GTCTCATTTGGAAGTCCATAAAGACAGAGGTTCTCCTTTTCAGGATCGCACTGCTGATAAAATTCCTCAACATCTGTTGTGAGTGCTTTGATGAGGCCAGCTCGACGGCCCTTGAAATCTCTAAAAACTTCTTCAACAGTTCGAGGATTGTACAGTCCTCCGTCCATTTGTCCCCAAGTTCAACTTTAAGGAAATAAATA	TAGCAAAGTTTATTCCCAGTGC	AACAGATGTTGAGGAATTTTATCAG	CCTCAGCAGGCAAGTTGACTTCCCA
SNP0086	isotig02407	1011	ACTTGAACTTCAAAGAAGAGAACAATAATGGCTCACAAAAGATCTCAGGTGACCAGCTCAAAGATCTGTACAAGTCATTCGTGTCCTGGTTACCCAATTGTATCCATTGAAGATCCATTTGACCAAGATGACTGGGAGCATTACGCCAAGCTTACTGGTGAAATTGGTGCTCAAGTACAGATTGTGGGAGATGACCTCTT	GTCACCAATCCCAAGAGAGTTGAGAAGGCAATCAAGGAGAAGACTTGCAATGCTCTTCTTCTTAAGGTTAAYCAAATTGGATCGGTTACTGAGAGTATTGAAGCTGTAAAAATGTCCAAGAAGGCTGGTTGGGGTGTGATGGCCAGTCACCGCAGTGGAGAGACTGAAGACACTTTCATTGCTGATCTCTCTGTCGGGTT	TGGTGAAATTGGTGCTCAA	TCTTCTCCTTGATTGCCTTCT	TACAGATTGTGGGAGATGACCTCTT
SNP0087	isotig02407	1083	AGTCATTCGTGTCCTGGTTACCCAATTGTATCCATTGAAGATCCATTTGACCAAGATGACTGGGAGCATTACGCCAAGCTTACTGGTGAAATTGGTGCTCAAGTACAGATTGTGGGAGATGACCTCTTRGTCACCAATCCCAAGAGAGTTGAGAAGGCAATCAAGGAGAAGACTTGCAATGCTCTTCTTCTTAAGGTTAA	CAAATTGGATCGGTTACTGAGAGTATTGAAGCTGTAAAAATGTCCAAGAAGGCTGGTTGGGGTGTGATGGCCAGTCACCGCAGTGGAGAGACTGAAGACACTTTCATTGCTGATCTCTCTGTCGGGTTGGCAACGGGACAAATCAAGACCGGAGCTCCATGCAGGTCAGAACGTCTTGCAAAATACAACCAGCTATTGAG	TACAGATTGTGGGAGATGACCT	ACATTTTTACAGCTTCAATACTCTCA	TACTCTCAGTAACCGATCCAATTTG
SNP0088	isotig02408	1011	ACTTGAACTTCAAAGAAGAGAACAATAATGGCTCACAAAAGATCTCAGGTGACCAGCTCAAAGATCTGTACAAGTCATTCGTGTCCTGGTTACCCAATTGTATCCATTGAAGATCCATTTGACCAAGATGACTGGGAGCATTACGCCAAGCTTACTGGTGAAATTGGTGCTCAAGTACAGATTGTGGGAGATGACCTCTT	GTCACCAATCCCAAGAGAGTTGAGAAGGCAATCAAGGAGAAGACTTGCAATGCTCTTCTTCTTAAGGTTAACCAAATTGGATCGGTTACTGAGAGTATTGAAGCTGTAAAAATGTCTAAACAGGCCGGTTGGGGTGTAATGGCAAGCCACCGCAGTGGAGAGACAGAGGATACTTTCATTGCTGATCTCTCCGTGGGGTT	TTACTGGTGAAATTGGTGCTC	AATACTCTCAGTAACCGATCCAATT	TACAGATTGTGGGAGATGACCTCTT
SNP0089	isotig02411	1094	ACTTGAACTTCAAAGAAGAGAACAATAATGGCTCACAAAAGATCTCAGGTGACCAGCTCAAAGATCTGTACAAGTCATTCGTGTCCTGGTTACCCAATTGTATCCATTGAAGATCCATTTGACCAAGATGACTGGGAGCATTACGCCAAGCTTACTGGTGAAATTGGTGCTCAAGTACAGATTGTGGGAGATGACCTCTT	GTCACCAATCCCAAGAGAGTTGAGAAGGCAATCAAGGAGAAGACTTGCAATGCTCTTCTTCTTAAGGTTAAYCAAATTGGATCGGTTACTGAGAGTATTGAAGCTGTAAAAATGTCCAAGAAGGCTGGTTGGGGTGTGATGGCCAGTCACCGCAGTGGAGAGACTGAAGACACTTTCATTGCTGATCTCTCTGTCGGGTT	TGGTGAAATTGGTGCTCAA	TCTTCTCCTTGATTGCCTTCT	TACAGATTGTGGGAGATGACCTCTT
SNP0090	isotig02411	1166	AGTCATTCGTGTCCTGGTTACCCAATTGTATCCATTGAAGATCCATTTGACCAAGATGACTGGGAGCATTACGCCAAGCTTACTGGTGAAATTGGTGCTCAAGTACAGATTGTGGGAGATGACCTCTTRGTCACCAATCCCAAGAGAGTTGAGAAGGCAATCAAGGAGAAGACTTGCAATGCTCTTCTTCTTAAGGTTAA	CAAATTGGATCGGTTACTGAGAGTATTGAAGCTGTAAAAATGTCCAAGAAGGCTGGTTGGGGTGTGATGGCCAGTCACCGCAGTGGAGAGACTGAAGACACTTTCATTGCTGATCTCTCTGTCGGGTTGGCAACGGGACAAATCAAGACCGGAGCTCCATGCAGGTCAGAACGTCTTGCAAAATACAACCAGCTATTGAG	TACAGATTGTGGGAGATGACCT	ACATTTTTACAGCTTCAATACTCTCA	TACTCTCAGTAACCGATCCAATTTG
SNP0091	isotig02412	1094	ACTTGAACTTCAAAGAAGAGAACAATAATGGCTCACAAAAGATCTCAGGTGACCAGCTCAAAGATCTGTACAAGTCATTCGTGTCCTGGTTACCCAATTGTATCCATTGAAGATCCATTTGACCAAGATGACTGGGAGCATTACGCCAAGCTTACTGGTGAAATTGGTGCTCAAGTACAGATTGTGGGAGATGACCTCTT	GTCACCAATCCCAAGAGAGTTGAGAAGGCAATCAAGGAGAAGACTTGCAATGCTCTTCTTCTTAAGGTTAACCAAATTGGATCGGTTACTGAGAGTATTGAAGCTGTAAAAATGTCTAAACAGGCCGGTTGGGGTGTAATGGCAAGCCACCGCAGTGGAGAGACAGAGGATACTTTCATTGCTGATCTCTCCGTGGGGTT	TTACTGGTGAAATTGGTGCTC	AATACTCTCAGTAACCGATCCAATT	TACAGATTGTGGGAGATGACCTCTT
SNP0092	isotig02457	675	GGGGTCCCATGGGTTCACTACAAGGGCCGTCAAGGAGATTTTTACATCTTGGTCATGGACATTCTCGGGCCCAGTCTTTGGGATGTTTGGAATTCTTTAGGCCAGTCGATGTCACTTCATATGGTTGCTTGTATTGCTGTGGAGGCTATATCGATTCTGGAAAAGCTTCACTTGAAGGGGTTTGTGCATGGAGATGTGAA	CCAGAGAAYTTTTTACTCGGTCAACCTGGAWCTGCTGATGAGAAGAAGCTGTATCTCATTGATCTTGGTTTGGCATCTAGGTGGAAAGATGCTTCAACCGGTCAGCACGTTGATTATGACCAGAGACCAGATATTTTCAGAGGCACGATAAGATACGCTAGTGTTCATGCCCATTTGGGTCGAACTGGAAGTAGGAGGGA	TTCATATGGTTGCTTGTATTGC	AAGATCAATGAGATACAGCTTCTTCT	AGGGGTTTGTGCATGGAGATGTGAA
SNP0093	isotig02457	684	TGGGTTCACTACAAGGGCCGTCAAGGAGATTTTTACATCTTGGTCATGGACATTCTCGGGCCCAGTCTTTGGGATGTTTGGAATTCTTTAGGCCAGTCGATGTCACTTCATATGGTTGCTTGTATTGCTGTGGAGGCTATATCGATTCTGGAAAAGCTTCACTTGAAGGGGTTTGTGCATGGAGATGTGAARCCAGAGAA	TTTTTACTCGGTCAACCTGGAWCTGCTGATGAGAAGAAGCTGTATCTCATTGATCTTGGTTTGGCATCTAGGTGGAAAGATGCTTCAACCGGTCAGCACGTTGATTATGACCAGAGACCAGATATTTTCAGAGGCACGATAAGATACGCTAGTGTTCATGCCCATTTGGGTCGAACTGGAAGTAGGAGGGATGATCTTGA	TTCATATGGTTGCTTGTATTGC	AAGATCAATGAGATACAGCTTCTTCT	TGCATGGAGATGTGAARCCAGAGAA
SNP0094	isotig02457	706	AAGGAGATTTTTACATCTTGGTCATGGACATTCTCGGGCCCAGTCTTTGGGATGTTTGGAATTCTTTAGGCCAGTCGATGTCACTTCATATGGTTGCTTGTATTGCTGTGGAGGCTATATCGATTCTGGAAAAGCTTCACTTGAAGGGGTTTGTGCATGGAGATGTGAARCCAGAGAAYTTTTTACTCGGTCAACCTGGA	CTGCTGATGAGAAGAAGCTGTATCTCATTGATCTTGGTTTGGCATCTAGGTGGAAAGATGCTTCAACCGGTCAGCACGTTGATTATGACCAGAGACCAGATATTTTCAGAGGCACGATAAGATACGCTAGTGTTCATGCCCATTTGGGTCGAACTGGAAGTAGGAGGGATGATCTTGAGTCACTGGCATATACACTTATA	TTTGTGCATGGAGATGTGAA	ATCTTTCCACCTAGATGCCAA	GAAYTTTTTACTCGGTCAACCTGGA
SNP0095	isotig02458	675	GGGGTCCCATGGGTTCACTACAAGGGCCGTCAAGGAGATTTTTACATCTTGGTCATGGACATTCTCGGGCCCAGTCTTTGGGATGTTTGGAATTCTTTAGGCCAGTCGATGTCACTTCATATGGTTGCTTGTATTGCTGTGGAGGCTATATCGATTCTGGAAAAGCTTCACTTGAAGGGGTTTGTGCATGGAGATGTGAA	CCAGAGAATTTTTTACTCGGTCAACCTGGAWCTGCTGATGAGAAGAAGCTGTATCTCATTGATCTTGGTTTGGCATCTAGGTGGAAAGATGCTTCAACCGGTCAGCACGTTGATTATGACCAGAGACCAGATATTTTCAGAGGCACGATAAGATACGCTAGTGTTCATGCCCATTTGGGTCGAACTGGAAGTAGGAGGGA	TTCATATGGTTGCTTGTATTGC	AAGATCAATGAGATACAGCTTCTTCT	AGGGGTTTGTGCATGGAGATGTGAA
SNP0096	isotig02458	706	AAGGAGATTTTTACATCTTGGTCATGGACATTCTCGGGCCCAGTCTTTGGGATGTTTGGAATTCTTTAGGCCAGTCGATGTCACTTCATATGGTTGCTTGTATTGCTGTGGAGGCTATATCGATTCTGGAAAAGCTTCACTTGAAGGGGTTTGTGCATGGAGATGTGAARCCAGAGAATTTTTTACTCGGTCAACCTGGA	CTGCTGATGAGAAGAAGCTGTATCTCATTGATCTTGGTTTGGCATCTAGGTGGAAAGATGCTTCAACCGGTCAGCACGTTGATTATGACCAGAGACCAGATATTTTCAGAGGCACGATAAGATACGCTAGTGTTCATGCCCATTTGGGTCGAACTGGAAGTAGGAGGGATGATCTTGAGTCACTGGCATATACACTTATA	TTTGTGCATGGAGATGTGAA	ATGCCAAACCAAGATCAATG	GAATTTTTTACTCGGTCAACCTGGA
SNP0097	isotig02628	383	CCAGCGGGTTATGTTCAGTTAGCCCTCTCCTATGTCGGAGCTTCACCAGAAGTGATTCCAATTCCTGCATCGTCCGCATCTGTGGCTGCAGATGCTGCTGTAGAGGACACAGAATCACAGGAATCGCGCCCGAGTGACTTTGACAAGATAGAGTTCCCTGATCCAAAGGTAATGAATGAGAATCATCAGATGGTTTCCGA	TATTTTGATATCCGAAATACAAATCTGGACGACGCCCATAGTTCAGACAACCTGGACATCTCTGGGACTGAAAATCACGTAAGCTCAGAGGTAGGTGATCAACTTGAAGAAAGCTTCTCAACAGGCACCATCAGTTTGACCCCATTTTCAAAGCAGAATCCTCCTCTAGGCAGTGTATCAAACAATAAAGCTCCATCAGC	TGACTTTGACAAGATAGAGTTCCC	ATTTTCAGTCCCAGAGATGTCC	ATGAGAATCATCAGATGGTTTCCGA
SNP0098	isotig02690	1306	CACATACAGATCTGGGTTGGGCTATGGATCTAATGGGTATGAGTCACGTACAAATGCTCGTGGTTATATGGCTGTTGATAGCAAGTATAAACCCAGGGCAAGAGGAAATGGCTTATATGGATATGGCAATGAGAACATGGATGGTTTGAATGAATTGAACAGGGGACCGAGAACAAAAAGCTCGAAGAATCAAAAAGGTG	TATGTCAGTGGATCCGGCTGTCAATGTGCAAAACCCCTTGTTGACTGGAATGGCTGATAGCGAGAAGTCTAGTTCGGCTCCTAATCGAGAACAATACAACCAACAAGATTTCCCTGAGGCTTATGCAGAGGCAAAGTTCTTTGTTATCAAGTCGTACAGCGAGGATGATATACATAAGAGCATCAAATACAATGTATGGG	ATATGGCAATGAGAACATGGA	TCAACAAGGGGTTTTGCA	AAAAGCTCGAAGAATCAAAAAGGTG
SNP0099	isotig02817	179	CAGTCCCCATCTATGAAGGTTATGCACTCCCCCATGCAATCCTGCGTCTTGATCTAGCTGGGCGTGATCTCACTGATGCCCTCATGAAGATACTGACAGAGCGAGGCTACTCTTTCACCACATCTGCCGAGCGTGAAATTGTTAGGGACATAAAAGAGAAACTAGCTTACATTGCTCT	GACTATGAACAAGAGCTAGAAACTGCAAAAACCAGCTCGTCTGTGGAGAAGAACTATGAACTGCCTGATGGACAGGTGATCACTATTGGTGCCGAGCGATTCCGCTGCCCTGAAGTACTTTTCCAGCCATCAATGATTGGGATGGAAGCTSCTGGCATACATGAAACTACTTATAACTCTATCATGAAGTGCGACGTTGA	TACTCTTTCACCACATCTGCC	ATCAGGCAGTTCATAGTTCTTCTC	CAGTTTCTAGCTCTTGTTCATAGTC
SNP0100	isotig02817	330	AGCGTGAAATTGTTAGGGACATAAAAGAGAAACTAGCTTACATTGCTCTSGACTATGAACAAGAGCTAGAAACTGCAAAAACCAGCTCGTCTGTGGAGAAGAACTATGAACTGCCTGATGGACAGGTGATCACTATTGGTGCCGAGCGATTCCGCTGCCCTGAAGTACTTTTCCAGCCATCAATGATTGGGATGGAAGCT	CTGGCATACATGAAACTACTTATAACTCTATCATGAAGTGCGACGTTGATATTAGAAAGGATTTGTATGGAAACATTGTCCTCAGTGGTGGTTCAACTATGTTCACGGGAATTGCTGATAGAATGAGCAAGGAGATTACAGCATTAGCTCCAAGCAGCATGAAGATTAAGGTGGTGGCTCCTCCTGAGAGGAAGTATAGT	TGCCCTGAAGTACTTTTCC	TCGCACTTCATGATAGAGTTATAAGTA	TTATAAGTAGTTTCATGTATGCCAG
SNP0101	isotig03013	306	CCAAGAGTGTCCAATTCCGCAATTGCCTCGTCAAAAGCCTGTTTGGCAAGATTACAAGCACGATCAGGAGAATTCAAAATCTCATAGTAAAAGACTGAGAAATTGAGCGCTAGTCCAAGCCGGATTGGATGTGTTGGGGCAAGCTCAGCAATCGCAATGTCCTGGGCCGATTTGTAAGCCGAGAGAGTGTTTTCGGCGGC	TCTTTCCGCTCGGCTCCAGTCTTAAACTCCGCCAAGTAGCGATGATAATCACCCTTCATCTTCAGGTAAAACACCTTAGAGTCTCCGCTGGACGCGGATCCTATGAGCTTTGTGTCGAGGAGTTTCAAAATCCCTTCGCAGATGGACGAGAGCTCAGATTCGATCTTAGATCTATATCCCTTTATCGCGGACACGTGACT	AATGTCCTGGGCCGATTT	ATCGCTACTTGGCGGAGT	TTAAGACTGGAGCCGAGCGGAAAGA
SNP0102	isotig03016	306	CCAAGAGTGTCCAATTCCGCAATTGCCTCGTCAAAAGCCTGTTTGGCAAGATTACAAGCACGATCAGGAGAATTCAAAATCTCATAGTAAAAGACTGAGAAATTGAGCGCTAGTCCAAGCCGGATTGGATGTGTTGGGGCAAGCTCAGCAATCGCAATGTCCTGGGCCGATTTGTAAGCCGAGAGAGTGTTTTCGGCGGC	TCTTTCCGCTCGGCTCCAGTCTTAAACTCCGCCAAGTAGCGATGATAATCACCCTTCATCTTCAAGTAGAAGACCTTGGAGTCACCACTGGAGGCGGATCCGATGAGTTTTGAGTCGAGAAGTTTCAAAATCCCATCGCAGATGTTTGAGAGCTCTGACTCGATCTTAGATCTGTAACCCTTGATGGCTGAAACGTGGCT	AAGCTCAGCAATCGCAAT	TTCTACTTGAAGATGAAGGGTGA	TTAAGACTGGAGCCGAGCGGAAAGA
SNP0103	isotig03067	1266	TGATGAATGGGCAACACCCCCAGTTTATGAAAGGTGGAGCTAATGAAGGAAATGCTGGTGGAAAAGGCAAAATGGGTGGTGGCGCTGGGAACATGCCTATGCAAGTGAATGTTGGTGGAAATAATAATGGAAATTGTGGTGCAAATTTTGGCAAGAAAGGAGGTAATGGGAACAATAACAGTGGTAACCAGAATCAATGT	GTGGAAAGGGTGGCAAGAATGGTGTTGCTCAACCACAAAATGGCAAAAACGGTGGTGGCAATGGTGGTCAGAACATAAACAGCAACAATGGCAATGGTGGTGGGAGTGGGAGTGGGGCTAACGGGGCGAAGAAAGGTGGTGGAGTGACTGATGGTTTCCATGGTATGCCAAATATGATGGCTATGAATTCTATGAATCCC	AAAGGAGGTAATGGGAACA	TTTTTGCCATTTTGTGGTT	ACACCATTCTTGCCACCCTTTCCAC
SNP0104	isotig03081	648	AAAGGGTGGGAAGGACCAACAAAAGGGTGGAAATCAAGCTCTTCACCAGATGCAACAGAACAAGGGAATGAAAGACGTGAAATTTCCGGGTAAGGACCAAAAATCTGTCAAGTTCAAGATGCCTGAGGAGGAGGAAGATGATGAGTTTGACGATGATTTTGATGGTCACCAGCATCAAGTACCAAATAAAATGATGAATA	TAAGGGCAGCGGTGGCGGCGGCCAGGGACTACATGGACATAATGCAATGAAAAATGGTCCTGCGAAAGGTAGTGGTGGTAATAAGGGAGGAGACGGCAAGAAAAGCAGTGGATTTAGTATGTTCATTAAGAGCTTAACGGGGAAAGGCAAGAATAAGAATGGCAACGAAGGAAAGAACGGCAAGGGAGGAAATCAAAATC	AGTTTGACGATGATTTTGATGG	TTATTACCACCACTACCTTTCGC	CAAGTACCAAATAAAATGATGAATA
SNP0105	isotig03112	785	AGTCTTGTAAATAACTTTAAGTTCTTCAGGAATCTCAGGATTTTTTGAACAGAACCATCCTCGTAGATTATCCTATTCTTAAGAGCAGGCGACCAAAGACCCATCTCAGTCAAATCATGAAGAAGATGTTTGTTCACCACAACAAACTCACCACTTAAAACTCGACGACTGTAGATATTGGAAGTATATGGCTCAAAGCA	TCATTATTYCCAAGAATCTGGCTGGTTGAAGCAGTGGGCATGGGTGCTATAAGAAGTGAATTTCTCACTCCATTTGTTGCTATCATTGCCCGAAGAGCATTCCAATCCCACCTATCTGAAGGATTTACTCCCCACATGTCCGGTTGGGTAATTCCCTTGCTCATGGGACTGCCAACATAGGTCTCGTATGGACCTTCTTT	AAATCATGAAGAAGATGTTTGTTCA	TTATAGCACCCATGCCCA	TATTGGAAGTATATGGCTCAAAGCA
SNP0106	isotig03112	794	AATAACTTTAAGTTCTTCAGGAATCTCAGGATTTTTTGAACAGAACCATCCTCGTAGATTATCCTATTCTTAAGAGCAGGCGACCAAAGACCCATCTCAGTCAAATCATGAAGAAGATGTTTGTTCACCACAACAAACTCACCACTTAAAACTCGACGACTGTAGATATTGGAAGTATATGGCTCAAAGCAYTCATTATT	CCAAGAATCTGGCTGGTTGAAGCAGTGGGCATGGGTGCTATAAGAAGTGAATTTCTCACTCCATTTGTTGCTATCATTGCCCGAAGAGCATTCCAATCCCACCTATCTGAAGGATTTACTCCCCACATGTCCGGTTGGGTAATTCCCTTGCTCATGGGACTGCCAACATAGGTCTCGTATGGACCTTCTTTCGCAGCTAA	TTAAAACTCGACGACTGTAGATATTG	TTATAGCACCCATGCCCA	TATATGGCTCAAAGCAYTCATTATT
SNP0107	isotig03114	1106	GTGGGCATGGGTGCGATAAGAAGTGAATTTTTAACTCCATTTTTTGCTATCATTTCTCGAAGAGCATCCCAATCCCACCTATCTGAAGGTTTTACTCCCCACATATCTGGCTGAAGAATACCCTTGCTCACAGGACTGCCAATGTATGTCTCATATGCGCCTTCTTCTGAAGCTAATTCAGATGAAGCTTTTAAAGCATG	TAGTAAATGGTCTCAAATATGTCCTTGTTCAACTGTTGTGCCTCCAGAGAATCAAATGCCATGCCCAGCAAAATGAAAGTGTCTGCAAGACCCTGCACCCCAATTCCTACCGGCCTGTGTCGTAAATTAGACCTTTCCGCAGTTTCAATAGGGTAGTAATTGACATCAATTATCTTATTAAGGTTTGTGGTTACAATTGC	AATGTATGTCTCATATGCGCC	TCTTGCAGACACTTTCATTTTG	AGGACATATTTGAGACCATTTACTA
SNP0108	isotig03124	563	CAAACTTTGATATATCGAGATATGACGTAGAGAAAATTATTGCGAGCAGTACGCTGCCTACTGGGGAGCTAGCAAGGCGAAATAAAGAGAGGGAGCCGCAGCCTGAGGCCATTGAGTACAGCACATTAGCACAGAAACCGGAGGGATTTGCTCGACTGGAGAATGTACCTGATTGGAAAATGGTGCTATACCAATCCCCC	GTCATCAACAAAATGATTCTTTGGAATTAGTGAATGAGAAAAGAATGCATTCAGGAAATTATCAAAACCCTTCTTTCTCAGTAGGGCTGCAGGATCTGATTGGAATCGACGCGTCTAATATCAACGAGCCGGTTACGGAGGAACCTATCAATCCTGGAACACAACACTTTTCGAACCCATCATCTTTGGTTACCAGCTTG	GGATTTGCTCGACTGGAGA	TACTGAGAAAGAAGGGTTTTGATAAT	GAAAATGGTGCTATACCAATCCCCC
SNP0109	isotig03196	2083	CACCGTATGAGTTTCCAGGTGAAATTGAAGTTGTCAAGGAACTTTTGATTATTGAACATGGAGAGGTACAAGCAACTGTCTTGAAAAGGGTCACAGCCTCAGAGACATTGCCCTCATCTTCGTACTGCTTAGAGCTTCCCATCTTTCCATCATCACCATGTTGCTCATCAGGAACTGGCTCTTTCTCCAAGTCCAGTGTG	TTTTATGCACATACGAAGAAGAAACAGGGGGCGACATTTTACCATCCTTCACTTCTGTATGTGAAGTAGGAGCTCCTGCACTTGTCTTCCTTGGATAAGGATTGCTTGGTTTCTTTTTAGGACGCGGAGGAGGAATTTCAATGTCAAGAGTCCGTCCAATTGAAACGCCTTTAATAAGAGCCTCTTTCTCTAGCTTTGTA	TTAGAGCTTCCCATCTTTCCA	TACTTCACATACAGAAGTGAAGGATG	TGGCTCTTTCTCCAAGTCCAGTGTG
SNP0110	isotig03199	2083	CACCGTATGAGTTTCCAGGTGAAATTGAAGTTGTCAAGGAACTTTTGATTATTGAACATGGAGAGGTACAAGCAACTGTCTTGAAAAGGGTCACAGCCTCAGAGACATTGCCCTCATCTTCGTACTGCTTAGAGCTTCCCATCTTTCCATCATCACCATGTTGCTCATCAGGAACTGGCTCTTTCTCCAAGTCCAGTGTG	TTTTATGCACATACGAAGAAGAAACAGGGGGCGACATTTTACCATCCTTCACTTCTGTATGTGAAGTAGGAGCTCCTGCACTTGTCTTCCTTGGATAAGGATTGCTTGGTTTCTTTTTAGGACGCGGAGGAGGAATTTCAATGTCAAGAGTCCGTCCAATTGAAACGCCTTTAATAAGAGCCTCTTTCTCTAGCTTTGTA	TTAGAGCTTCCCATCTTTCCA	TACTTCACATACAGAAGTGAAGGATG	TGGCTCTTTCTCCAAGTCCAGTGTG
SNP0111	isotig03247	853	TTTTGAGTAGCAGTAATGGAGTGGACTGTGGTCATTAAACCCTCCACAATACCGAACCTATCGTGAATAACCTTGGCCAATGGAGCGAGACAGTTCGTGGTGCAGCTAGCATTGGAGACAATGTTTAACTCGTGCTTGTATTCCTTCTCATTCACGCCCACGACAAACATGGGAGCGTCCTTGCTTGGAGCAGAGATGAC	ACCTTCTTAGCACCGCCCTTCAAATGGGCAGCAGCCTTGTCCTTGTCCGTAAAGACACCAGTAGACTCGACAACAAACTCAGCACCAGCTTCAGCCCACGGAATCTCCTCCGGATTCCTGAACCCAAAGACTTTGACTGGGTTATCACCGAAGAGAAGTGTCTTTTCATCTTTCAATTTAACCTCATGGTGCTTCCAGTG	TTGTATTCCTTCTCATTCACGC	ACAAGGACAAGGCTGCTG	ATTTGAAGGGCGGTGCTAAGAAGGT
SNP0112	isotig03249	375	GGTTTGTCTCCGACTCCTCCTTGATGGCAGCTTTGATCTCCTCGTAAGTGGCCTCTTTATCTAGCCTGACAGTGAGGTCCACCACAGAAACATCGACTGTCGGAACTCGGATGGACATCCCGGTCAACTTTCCATTTAGGGCATGGAAGCACTTTACCAACAGCCTTGGCAGCTCCAGTGCTGCTGGGAATGATGTTGAA	GACGCAGCTCTTCCACCTCTCCAGTCCTTGCTTGATGGACCATCAACGGTCTTTTGAGTAGCAGTAATGGAGTGAACGGTGGTCATGAGACCCTCGACTATACCAAACCTATCATTTATGACCTTGGCCAGTGGAGCCAGGCAATTAGTGGTGCAACTAGCATTGGATACAATGTCTAGATCAGGCTTGTATTCCTTCTC	AAGCACTTTACCAACAGCCTT	ATTACTGCTACTCAAAAGACCGTT	CAGTGCTGCTGGGAATGATGTTGAA
SNP0113	isotig03251	627	TTTTGAGTAGCAGTAATGGAGTGGACTGTGGTCATTAAACCCTCCACAATACCGAACCTATCGTGAATAACCTTGGCCAATGGAGCGAGACAGTTCGTGGTGCAGCTAGCATTGGAGACAATGTTTAACTCGTGCTTGTATTCCTTCTCATTCACGCCCACGACAAACATGGGAGCGTCCTTGCTTGGAGCAGAGATGAC	ACCTTCTTAGCACCGCCCTTCAAATGGGCAGCAGCCTTGTCCTTGTCCGTAAAGACACCAGTAGACTCGACAACAAACTCAGCACCAGCTTCAGCCCACGGAATCTCCTCCGGATTCCTGAACCCAAAGACTTTGACTGGGTTATCACCGAAGAGAAGTGTCTTTTCATCTTTCAATTTAACCTCATGGTGCTTCCAGTG	TTGTATTCCTTCTCATTCACGC	ACAAGGACAAGGCTGCTG	ATTTGAAGGGCGGTGCTAAGAAGGT
SNP0114	isotig03252	625	TTTTGAGTAGCAGTAATGGAGTGGACTGTGGTCATTAAACCCTCCACAATACCGAACCTATCGTGAATAACCTTGGCCAATGGAGCGAGACAGTTCGTGGTGCAGCTAGCATTGGAGACAATGTTTAACTCGTGCTTGTATTCCTTCTCATTCACGCCCACGACAAACATGGGAGCGTCCTTGCTTGGAGCAGAGATGAC	ACCTTCTTAGCACCGCCCTTCAAATGGGCAGCAGCCTTGTCCTTGTCCGTAAAGACACCAGTAGACTCGACAACAAACTCAGCACCAGCTTCAGCCCACGGAATCTCCTCCGGATTCCTGAACCCAAAGACTTTGACTGGGTTATCACCGAAGAGAAGTGTCTTTTCATCTTTCAATTTAACCTCATGGTGCTTCCAGTG	TTGTATTCCTTCTCATTCACGC	ACAAGGACAAGGCTGCTG	ATTTGAAGGGCGGTGCTAAGAAGGT
SNP0115	isotig03281	486	AGGTCAGTCACTATGATACGCCCAGCAGGATGGTACTGAATGAACTGTGAGAGATCAAAGCAAGCAACGGCTAGTGTTCGAGGATCAGTAGATGTGTCCAGGATTGTGATCAAGACCCTTAAAATCTGGAAATCATTTTCTTCAAACTTCGTAATATTTTCCCGCCAAAACATAGGATCTTTGTGCATAGGGGACCAATC	AGATGTCCAAGGAGGACTTCCTGCTTGTACTTATCAAAAGAACTTAGCTTCTTAATGTTATCTTCAGTCCTCCTTCCAGTTGATTCAGAGCTTCCAGCAGATCCTCATCACTCCATGCCTGTGCTTTCAAACTTTGAACAAGCTGTGGCACTCCTAGGTCTACCATCTGAGCACCAAAGTTCCCCTTGTGGAGCAAGTTC	TATTTTCCCGCCAAAACATA	GTTCTTTTGATAAGTACAAGCAGGA	AGCAGGAAGTCCTCCTTGGACATCT
SNP0116	isotig03283	448	AGGTCAGTCACTATGATACGCCCAGCAGGATGGTACTGAATGAACTGTGAGAGATCAAAGCAAGCAACGGCTAGTGTTCGAGGATCAGTAGATGTGTCCAGGATTGTGATCAAGACCCTTAAAATCTGGAAATCATTTTCTTCAAACTTCGTAATATTTTCCCGCCAAAACATAGGATCTTTGTGCATAGGGGACCAATC	AGATGTCCAAGGAGGACTTCCTGCTTGTACTTATCAAAAGAACTTAGCTTCTTAATGTTATCTTCAGTCCTCCTTCCAGTTGATTCAGAGCTTCCAGCAGATCCTCATCACTCCATGCCTGTGCTTTCAAACTTTGAACAAGCTGTGGCACTCCTAGGTCTACCATCTGAGCACCAAAGTTCCCCTTGTGGAGCAAGTTC	TATTTTCCCGCCAAAACATA	GTTCTTTTGATAAGTACAAGCAGGA	AGCAGGAAGTCCTCCTTGGACATCT
SNP0117	isotig03285	464	AGGTCAGTCACTATGATACGCCCAGCAGGATGGTACTGAATGAACTGTGAGAGATCAAAGCAAGCAACGGCTAGTGTTCGAGGATCAGTAGATGTGTCCAGGATTGTGATCAAGACCCTTAAAATCTGGAAATCATTTTCTTCAAACTTCGTAATATTTTCCCGCCAAAACATAGGATCTTTGTGCATAGGGGACCAATC	AGATGTCCAAGGAGGACTTCCTGCTTGTACTTATCAAAAGAACTTAGCTTCTTAATGTTATCTTCAGTCCTCCTTCCAGTTGATTCAGAGCTTCCAGCAGATCCTCATCACTCCATGCCTGTGCTTTCAAACTTTGAACAAGCTGTGGCACTCCTAGGTCTACCATCTGAGCACCAAAGTTCCCCTTGTGGAGCAAGTTC	TATTTTCCCGCCAAAACATA	GTTCTTTTGATAAGTACAAGCAGGA	AGCAGGAAGTCCTCCTTGGACATCT
SNP0118	isotig03303	268	CAAACTGGGTTTGGCAATAGAGAAACAGCACAGATAGATATTAAGATCAAAATTTCAAGAACTTGATGAAGATCACTTCTCGAAGCAGAAAATGATTTCAGGAAGTCTAAAAGGGGCAGATACAAGAATTAAAAAATCTCTCTCACTTTTTAGTGATCGCCTGGCAACGATTTGATGATGTCCGAGTCACCTGGATCGAC	ATGCTTAGGCAGAAACACGGAAGTATTTGCCACATGCAGTTCCCAAGTCRACATTATTTCCATTATAGTGGTGTACYCCAACTTTTGAAAGCATGGCATAGTACTCGATCTCAGATTTCCTCAGTGGTGGACAATTGTTTGATATCAGTATCAGTTTTCCTTTGGAGTTACGGAGAGTTTTGAGCACAGTCTTGTAACCA	ATCGCCTGGCAACGATTT	GGAACTGCATGTGGCAAA	TACTTCCGTGTTTCTGCCTAAGCAT
SNP0119	isotig03303	318	AATTTCAAGAACTTGATGAAGATCACTTCTCGAAGCAGAAAATGATTTCAGGAAGTCTAAAAGGGGCAGATACAAGAATTAAAAAATCTCTCTCACTTTTTAGTGATCGCCTGGCAACGATTTGATGATGTCCGAGTCACCTGGATCGACRATGCTTAGGCAGAAACACGGAAGTATTTGCCACATGCAGTTCCCAAGTC	ACATTATTTCCATTATAGTGGTGTACYCCAACTTTTGAAAGCATGGCATAGTACTCGATCTCAGATTTCCTCAGTGGTGGACAATTGTTTGATATCAGTATCAGTTTTCCTTTGGAGTTACGGAGAGTTTTGAGCACAGTCTTGTAACCAAGGGTGTATTTTCCACTCTTCATAACAAGAGCCAGCCTGTTATTGATGCT	TTAGGCAGAAACACGGAAG	CCATGCTTTCAAAAGTTGG	ATTTGCCACATGCAGTTCCCAAGTC
SNP0120	isotig03303	345	TCTCGAAGCAGAAAATGATTTCAGGAAGTCTAAAAGGGGCAGATACAAGAATTAAAAAATCTCTCTCACTTTTTAGTGATCGCCTGGCAACGATTTGATGATGTCCGAGTCACCTGGATCGACRATGCTTAGGCAGAAACACGGAAGTATTTGCCACATGCAGTTCCCAAGTCRACATTATTTCCATTATAGTGGTGTAC	CCAACTTTTGAAAGCATGGCATAGTACTCGATCTCAGATTTCCTCAGTGGTGGACAATTGTTTGATATCAGTATCAGTTTTCCTTTGGAGTTACGGAGAGTTTTGAGCACAGTCTTGTAACCAAGGGTGTATTTTCCACTCTTCATAACAAGAGCCAGCCTGTTATTGATGCTTTCATGAGTCTTCTTAGTTTTCTTTGA	CACATGCAGTTCCCAAGTC	AGGAAATCTGAGATCGAGTACTATG	ACTATGCCATGCTTTCAAAAGTTGG
SNP0121	isotig03304	270	ATTTTCAAAACTCGATGAGTCCTCTACTATCATTTAGAAACAAGAAACACTTGAAGAAGTCCAAAATGACCAATACAGAAAAGATAAAAAGAATCTTCTCAGTGTTCACCGGGAAGTGACTTAATGATGTCCGAGTCACCTGGATCGACGAATGCTTAGGCAGAAACACGGAAGTATTTGCCACATGCAGTTCCCAAGTC	ACATTATTTCCATTATAGTGGTGTACYCCAACTTTTGAAAGCATGGCATAGTACTCGATCTCAGATTTCCTCAGTGGTGGACAATTGTTTGATATCAGTATCAGTTTTCCTTTGGAGTTACGGAGAGTTTTGAGCACAGTCTTGTAACCAAGGGTGTATTTTCCACTCTTCATAACAAGAGCCAGCCTGTTATTGATGCT	TTAGGCAGAAACACGGAAG	CCATGCTTTCAAAAGTTGG	ATTTGCCACATGCAGTTCCCAAGTC
SNP0122	isotig03304	297	TATCATTTAGAAACAAGAAACACTTGAAGAAGTCCAAAATGACCAATACAGAAAAGATAAAAAGAATCTTCTCAGTGTTCACCGGGAAGTGACTTAATGATGTCCGAGTCACCTGGATCGACGAATGCTTAGGCAGAAACACGGAAGTATTTGCCACATGCAGTTCCCAAGTCRACATTATTTCCATTATAGTGGTGTAC	CCAACTTTTGAAAGCATGGCATAGTACTCGATCTCAGATTTCCTCAGTGGTGGACAATTGTTTGATATCAGTATCAGTTTTCCTTTGGAGTTACGGAGAGTTTTGAGCACAGTCTTGTAACCAAGGGTGTATTTTCCACTCTTCATAACAAGAGCCAGCCTGTTATTGATGCTTTCATGAGTCTTCTTAGTTTTCTTTGA	CACATGCAGTTCCCAAGTC	AGGAAATCTGAGATCGAGTACTATG	ACTATGCCATGCTTTCAAAAGTTGG
SNP0123	isotig03305	268	CAAACTGGGTTTGGCAATAGAGAAACAGCACAGATAGATATTAAGATCAAAATTTCAAGAACTTGATGAAGATCACTTCTCGAAGCAGAAAATGATTTCAGGAAGTCTAAAAGGGGCAGATACAAGAATTAAAAAATCTCTCTCACTTTTTAGTGATCGCCTGGCAACGATTTGATGATGTCCGAGTCACCTGGATCGAC	ATGCTTAGGCAGAAACACGGAAGTATTTGCCACATGCAGTTCCCAAGTCRACATTATTTCCATTATAGTGGTGTACCCCAACTTTTGAAAGCATGGCATAGTACTCGATCTCAGATTTCCTCAGTGGTGGACAATTGTTTGAAATGAGAATCAGTTTCCCTTTCGAGCTGCGGAGAGATTTGAGGACGGTCTTATAGCCA	ATCGCCTGGCAACGATTT	GGAACTGCATGTGGCAAA	TACTTCCGTGTTTCTGCCTAAGCAT
SNP0124	isotig03305	318	AATTTCAAGAACTTGATGAAGATCACTTCTCGAAGCAGAAAATGATTTCAGGAAGTCTAAAAGGGGCAGATACAAGAATTAAAAAATCTCTCTCACTTTTTAGTGATCGCCTGGCAACGATTTGATGATGTCCGAGTCACCTGGATCGACRATGCTTAGGCAGAAACACGGAAGTATTTGCCACATGCAGTTCCCAAGTC	ACATTATTTCCATTATAGTGGTGTACCCCAACTTTTGAAAGCATGGCATAGTACTCGATCTCAGATTTCCTCAGTGGTGGACAATTGTTTGAAATGAGAATCAGTTTCCCTTTCGAGCTGCGGAGAGATTTGAGGACGGTCTTATAGCCAAGGGTGTATTTTCCGCTCTTCATCACGAGAGCCAGCCTATTGTTGATGCT	ACRATGCTTAGGCAGAAACAC	AAATCTGAGATCGAGTACTATGCC	ATTTGCCACATGCAGTTCCCAAGTC
SNP0125	isotig03306	270	ATTTTCAAAACTCGATGAGTCCTCTACTATCATTTAGAAACAAGAAACACTTGAAGAAGTCCAAAATGACCAATACAGAAAAGATAAAAAGAATCTTCTCAGTGTTCACCGGGAAGTGACTTAATGATGTCCGAGTCACCTGGATCGACGAATGCTTAGGCAGAAACACGGAAGTATTTGCCACATGCAGTTCCCAAGTC	ACATTATTTCCATTATAGTGGTGTACCCCAACTTTTGAAAGCATGGCATAGTACTCGATCTCAGATTTCCTCAGTGGTGGACAATTGTTTGAAATGAGAATCAGTTTCCCTTTCGAGCTGCGGAGAGATTTGAGGACGGTCTTATAGCCAAGGGTGTATTTTCCGCTCTTCATCACGAGAGCCAGCCTATTGTTGATGCT	ACGAATGCTTAGGCAGAAAC	AAATCTGAGATCGAGTACTATGCC	ATTTGCCACATGCAGTTCCCAAGTC
SNP0126	isotig03318	518	GTGATGGATCTTGATTCTCACCAACTGAAAGCATTCACTAAGGCCTATGTTGAACTTGAATCATCACTTTCTGGCCTTAATGTCCTGGTTGAAACCTACTTTGCTGATGTCCCTGCTGATGCTTTCAAAACCCTTACTGCCCTAAAGGGAGTCACTGCCTTTGGTTTTGACTTGATTCGTGGAACCAAGACTCTTGATTT	ATMAAGGGTGGATTCCCTTCTGGAAAGTACCTGTTTGCAGGAGTGGTTGAYGGAAGGAACATTTGGGCTAATGATCTGGATGCATCTCTCATCACCCTGAAGTCTCTAGAAGGCATTGTGGGGAAGGAAAGCTTGTTGTCTCCACCTCCTGCTCGCTTCTCCACACTGCTGTCGATCTGATTAATGAACCTAAGCTGGAC	TTTCAAAACCCTTACTGCCC	ATTAGCCCAAATGTTCCTTCC	TTCGTGGAACCAAGACTCTTGATTT
SNP0127	isotig03318	521	ATGGATCTTGATTCTCACCAACTGAAAGCATTCACTAAGGCCTATGTTGAACTTGAATCATCACTTTCTGGCCTTAATGTCCTGGTTGAAACCTACTTTGCTGATGTCCCTGCTGATGCTTTCAAAACCCTTACTGCCCTAAAGGGAGTCACTGCCTTTGGTTTTGACTTGATTCGTGGAACCAAGACTCTTGATTTRAT	AAGGGTGGATTCCCTTCTGGAAAGTACCTGTTTGCAGGAGTGGTTGAYGGAAGGAACATTTGGGCTAATGATCTGGATGCATCTCTCATCACCCTGAAGTCTCTAGAAGGCATTGTGGGGAAGGAAAGCTTGTTGTCTCCACCTCCTGCTCGCTTCTCCACACTGCTGTCGATCTGATTAATGAACCTAAGCTGGACACA	TTTCAAAACCCTTACTGCCC	ATTAGCCCAAATGTTCCTTCC	GTGGAACCAAGACTCTTGATTTRAT
SNP0128	isotig03318	569	GAACTTGAATCATCACTTTCTGGCCTTAATGTCCTGGTTGAAACCTACTTTGCTGATGTCCCTGCTGATGCTTTCAAAACCCTTACTGCCCTAAAGGGAGTCACTGCCTTTGGTTTTGACTTGATTCGTGGAACCAAGACTCTTGATTTRATMAAGGGTGGATTCCCTTCTGGAAAGTACCTGTTTGCAGGAGTGGTTGA	GGAAGGAACATTTGGGCTAATGATCTGGATGCATCTCTCATCACCCTGAAGTCTCTAGAAGGCATTGTGGGGAAGGAAAGCTTGTTGTCTCCACCTCCTGCTCGCTTCTCCACACTGCTGTCGATCTGATTAATGAACCTAAGCTGGACACAGAAATTAAATCATGGCTTGCATTTGCTGCCCAAAAAGTTTTTGAAGTA	GGGTGGATTCCCTTCTGG	GTGATGAGAGATGCATCCAGA	AGTACCTGTTTGCAGGAGTGGTTGA
SNP0129	isotig03319	290	CACAAGGCTGTGACTGAATACAAGGAAGCTAAGTCGCTTGGTGTAGATACAGTTCCAGTACTTATTGGCCCTGTCACATACTTGCTACTCTCTAAACCTGCCAAGGGCGTGGAGAAAACTTTCCCTCTTCTTTCTCTTCTTGACAAAATCCTTCCTATCTACAAGGAAGTAATTGCTGAGTTGAAGGTAGCTGGTGCCTC	TGGATTCAGTTTGACGAGSCCACCCTAGTGATGGATCTCGAGTCTTACCAACTAGAAGCATTCACTAAGGCCTATGCTGAACTTGAATCATCTCTTTCTGGCCTTAATGTCCTGGTTGAAACCTACTTTTCTGATGTCCCTGCTGATGCTTTCAAAACACTAACTGCTCTAAAGGGAGTCACTGCTTTTGGTTTTGACTT	ACAAAATCCTTCCTATCTACAAGGA	TAAGACTCGAGATCCATCACTAGG	CTGAGTTGAAGGTAGCTGGTGCCTC
SNP0130	isotig03319	309	ACAAGGAAGCTAAGTCGCTTGGTGTAGATACAGTTCCAGTACTTATTGGCCCTGTCACATACTTGCTACTCTCTAAACCTGCCAAGGGCGTGGAGAAAACTTTCCCTCTTCTTTCTCTTCTTGACAAAATCCTTCCTATCTACAAGGAAGTAATTGCTGAGTTGAAGGTAGCTGGTGCCTCKTGGATTCAGTTTGACGAG	CCACCCTAGTGATGGATCTCGAGTCTTACCAACTAGAAGCATTCACTAAGGCCTATGCTGAACTTGAATCATCTCTTTCTGGCCTTAATGTCCTGGTTGAAACCTACTTTTCTGATGTCCCTGCTGATGCTTTCAAAACACTAACTGCTCTAAAGGGAGTCACTGCTTTTGGTTTTGACTTGGTTCGTGGAACCAAGACT	ACAAAATCCTTCCTATCTACAAGGA	AATGCTTCTAGTTGGTAAGACTCG	TGCCTCKTGGATTCAGTTTGACGAG
SNP0131	isotig03320	254	GAATTGGGACCCGATGTGAAATTCTCCTATGCTTCTCACAAGGCTGTGACTGAATACAAGGAAGCTAAGTCGCTTGGTGTAGATACAGTTCCAGTACTTATTGGCCCTGTCACATACTTGCTACTCTCTAAACCTGCCAAGGGCGTGGAGAAAACTTTCCCTCTTCTTTCTCTTCTTGACAAAATCCTTCCTATCTACAA	GAAGTAATTGMTGATTTGAAGGCAGCTGGTGCTTCGTGGATTCAGTTTGATGAGCCTACCCTAGTGAAAGACCTTGAATCTCACCAATTGGAAGCATTCACAAAGGCCTATGCTGAACTGGAATCGTCCCTATCTGGCCTTAATGTTCTCATTGAGACCTACTTTGCTGATGTCCCTGCGGAAGCATTCAAAACCCTTAC	AGAAAACTTTCCCTCTTCTTTCTC	AATTGGTGAGATTCAAGGTCTTT	ACAAAATCCTTCCTATCTACAA
SNP0132	isotig03320	265	CGATGTGAAATTCTCCTATGCTTCTCACAAGGCTGTGACTGAATACAAGGAAGCTAAGTCGCTTGGTGTAGATACAGTTCCAGTACTTATTGGCCCTGTCACATACTTGCTACTCTCTAAACCTGCCAAGGGCGTGGAGAAAACTTTCCCTCTTCTTTCTCTTCTTGACAAAATCCTTCCTATCTACAARGAAGTAATTG	TGATTTGAAGGCAGCTGGTGCTTCGTGGATTCAGTTTGATGAGCCTACCCTAGTGAAAGACCTTGAATCTCACCAATTGGAAGCATTCACAAAGGCCTATGCTGAACTGGAATCGTCCCTATCTGGCCTTAATGTTCTCATTGAGACCTACTTTGCTGATGTCCCTGCGGAAGCATTCAAAACCCTTACTGCTCTAAAGG	AGAAAACTTTCCCTCTTCTTTCTC	AATTGGTGAGATTCAAGGTCTTT	CGAAGCACCAGCTGCCTTCAAATCA
SNP0133	isotig03321	103	TCTTCCCCTTTCTCCAATCTCTCTCAATCTAGCAAAACCAGACCTCTTCCTAAAGAAAAAAATGGCATCTCATATTGTTGGATATCCCCGTATGGGCCCAAA	AGAGAGTTGAARTTTGCGCTCGAATCYTTCTGGGATGGCAAGAGCAGTGCCGAGGATTTGGAAAAGGTGGCGGCTGATCTTCGAGTATCCATCTGGAAGCAGATGGCTGATGCCGGTATTAAGTATATCCCTAGCAACACATTCGCGTATTATGATCAGGTGCTTGATACAACTGCAATGCTCGGTGCTGTCCCCCCAAG	TTTCTCCAATCTCTCTCAATCTAGC	TGCTCTTGCCATCCCAGA	ATTCGAGCGCAAAYTTCAACTCTCT
SNP0134	isotig03321	115	TCTTCCCCTTTCTCCAATCTCTCTCAATCTAGCAAAACCAGACCTCTTCCTAAAGAAAAAAATGGCATCTCATATTGTTGGATATCCCCGTATGGGCCCAAARAGAGAGTTGAA	TTTGCGCTCGAATCYTTCTGGGATGGCAAGAGCAGTGCCGAGGATTTGGAAAAGGTGGCGGCTGATCTTCGAGTATCCATCTGGAAGCAGATGGCTGATGCCGGTATTAAGTATATCCCTAGCAACACATTCGCGTATTATGATCAGGTGCTTGATACAACTGCAATGCTCGGTGCTGTCCCCCCAAGGTACAACTGGAG	AATCTCTCTCAATCTAGCAAAACC	TTTTCCAAATCCTCGGCA	GTATGGGCCCAAARAGAGAGTTGAA
SNP0135	isotig03321	130	TCTTCCCCTTTCTCCAATCTCTCTCAATCTAGCAAAACCAGACCTCTTCCTAAAGAAAAAAATGGCATCTCATATTGTTGGATATCCCCGTATGGGCCCAAARAGAGAGTTGAARTTTGCGCTCGAATC	TTCTGGGATGGCAAGAGCAGTGCCGAGGATTTGGAAAAGGTGGCGGCTGATCTTCGAGTATCCATCTGGAAGCAGATGGCTGATGCCGGTATTAAGTATATCCCTAGCAACACATTCGCGTATTATGATCAGGTGCTTGATACAACTGCAATGCTCGGTGCTGTCCCCCCAAGGTACAACTGGAGTGGTGATGAGATTGG	AATCTCTCTCAATCTAGCAAAACC	CCACCTTTTCCAAATCCTC	GAGAGTTGAARTTTGCGCTCGAATC
SNP0136	isotig03321	367	AAGGTGGCGGCTGATCTTCGAGTATCCATCTGGAAGCAGATGGCTGATGCCGGTATTAAGTATATCCCTAGCAACACATTCGCGTATTATGATCAGGTGCTTGATACAACTGCAATGCTCGGTGCTGTCCCCCCAAGGTACAACTGGAGTGGTGATGAGATTGGTTTTGACACTTACTTCTCCATGGCCCGAGGAAATGC	TCTGTGCCTGCTATGGAAATGACCAAATGGTTTGACACCAACTACCACTTCATTGTTCCTGAATTGGGACCTGATGTGAAGTTCTCTTATGCTTCCCACAAAGCAGTGAATGAGTACAAGGAGGCTAAGGCAATTGGTGTAGATACCATTCCAGTGCTTATCGGCCCTGTCACATACTTGTTGCTCTCAAAGCCTGCCAA	TGATGAGATTGGTTTTGACACT	AAGCATAAGAGAACTTCACATCAG	ACTTCTCCATGGCCCGAGGAAATGC
SNP0137	isotig03321	942	TGAACTTGAGTCAACTCTATCTGGACTTGATGTTCTTGTTGAGACCTACTTTGCTGATATCCCCGGGATGCATTTAAAACCCTTACCTCTCTGAAGGGAGTTACTGCTTTTGGTTTTGACTTGGTACGTGGCACCAAGACTTTGAATTTGATAAAAAGTGGATTCCCTTCTGGAAAGTACCTGTTTGCAGGAGTGGTTGA	GGAAGGAACATTTGGGCTAATGATCTGGATGCATCTCTCATCACCCTGAAGTCTCTAGAAGGCATTGTGGGGAAGGAAAGCTTGTTGTCTCCACCTCCTGCTCGCTTCTCCACACTGCTGTCGATCTGATTAATGAACCTAAGCTGGACACAGAAATTAAATCATGGCTTGCATTTGCTGCCCAAAAAGTTTTTGAAGTA	TTACTGCTTTTGGTTTTGACTTG	TTCAGGGTGATGAGAGATGC	AGTACCTGTTTGCAGGAGTGGTTGA
SNP0138	isotig03411	395	GCTACAAGAGTACCTCAATAACGCCTGCCACCGCCACGGCCATAGTTCACAGCGGGCGCCAAATTGATGGGTCCCTGATCTTCCCTGAGCACGACACCAGGAAGATCCTTCATGCCAAGTGTCTCTAACAAGTCAACAGTTTCCTGGTCAACCTCGATGCGATCAACCTTGATGGCAGATTCATCAGGCACAAAGTCCAT	CGGCGCTCGCGCTCCTCCTCCTGCAGCTTCAGGGAGATCCCACGAACGGGTCCCTTCTGGATCGCTTCATCAGATGGGTCGAGAACCCGGCAATCTTGTTACGAAGGCGCTTTGAAGGGATGATTGCCACCTCCTCCAAGACCTTCTTGTTGGTGTGGAAATCGAGTGTCATCTTCGAGTAGTATCGTTCGATGACCTGA	CGATGCGATCAACCTTGA	GTGGGATCTCCCTGAAGC	CAGATTCATCAGGCACAAAGTCCAT
SNP0139	isotig03469	213	AATATATGTTAAGGAACTACCCAGGCAAACCTAGGCCGCTAAATGTTTGCTCAAATTTTTCAAGCCTTCTTAGCCTTGAGGTTTTCGATCATATCGGCTGCTTCTTGAACGGTGGTGATGGTCTGGGCACTCTCTTCTTCCACGCTGATCCCGAACTCTTCCTCCAGTCCCATGACAATCTCAACCGTGTCAAGGGAATC	GCACCAAGTGATGCAAACTTCGACTCTCCAGTGACAGCAGAATCGGCAGGGAGAGCAAGTTGCTTCCTCACAATCTCACACACTTTCTCCACTGTTTCTGGTTTAGCCGCACAGGCAACGCGGAAACGTGRAGGCTGCAACCTAAGAGACCGGAAGTTCTTCCCGGTGAATGAAAGCGAAACCATCTTCAAATTTGAGAC	TCTTCTTCCACGCTGATCC	ATTCTGCTGTCACTGGAGAGTC	CAATCTCAACCGTGTCAAGGGAATC
SNP0140	isotig03469	344	CTCTTCTTCCACGCTGATCCCGAACTCTTCCTCCAGTCCCATGACAATCTCAACCGTGTCAAGGGAATCRGCACCAAGTGATGCAAACTTCGACTCTCCAGTGACAGCAGAATCGGCAGGGAGAGCAAGTTGCTTCCTCACAATCTCACACACTTTCTCCACTGTTTCTGGTTTAGCCGCACAGGCAACGCGGAAACGTG	AGGCTGCAACCTAAGAGACCGGAAGTTCTTCCCGGTGAATGAAAGCGAAACCATCTTCAAATTTGAGACCTGGTTTTGCTTCAAAGAGCTAGAAACAGGGAAGAAAACAGAGGAAGTAGCAATGGAAGCCATTAGAAAATGGATCTGAAAATGGAAATAGAGAGAGAGAGAGGGTGGCGGAGTGCACGAGGGAGGGAGGA	AATCTCACACACTTTCTCCACTG	AAATTTGAAGATGGTTTCGCT	CTTCCGGTCTCTTAGGTTGCAGCCT
SNP0141	isotig03510	2178	GGATGCTGGAGAGAGTGATGGTTATGTGGAGCCACCTGAGGAAGCTAAAGTGTATGTGGGGAATTTGCCTTTTGATGTGGACAGTGAGAAGCTGGCTCAGCTTTTAGAACAGGCTGGTGTTGTTGAGATTTCTGAGGTTATTTACAATAGGGAGACTGATCAGAGTCGAGGGTTCGGGTTTGTGACGATGAGTACTGTGG	AGAAGCAGAAAAAGCTGTAGAAATGTTCCATCGTTATGATCTAAATGGAAGGTTGTTGGTTGTTAACAAGGCAGCCCCGAAAGGGTCCCGACCGGAACGTCCACCTCAAGTGTTTGAACCTTCTTACAGAATTTATGTTGGTAACCTGCCATGGAGCATTCATGATGGACGACTAGAACAGGTTTTCAGTGAGCATGGTA	TGTTGTTGAGATTTCTGAGGTTATT	TGTTAACAACCAACAACCTTCC	GGGTTTGTGACGATGAGTACTGTGG
SNP0142	isotig03511	2178	GGATGCTGGAGAGAGTGATGGTTATGTGGAGCCACCTGAGGAAGCTAAAGTGTATGTGGGGAATTTGCCTTTTGATGTGGACAGTGAGAAGCTGGCTCAGCTTTTAGAACAGGCTGGTGTTGTTGAGATTTCTGAGGTTATTTACAATAGGGAGACTGATCAGAGTCGAGGGTTCGGGTTTGTGACGATGAGTACTGTGG	AGAAGCAGAAAAAGCTGTAGAAATGTTCCATCGTTATGATCTAAATGGAAGGTTGTTGGTTGTTAACAAGGCAGCCCCGAAAGGGTCCCGACCGGAACGTCCACCTCAAGTGTTTGAACCTTCTTACAGAATTTATGTTGGTAACCTGCCATGGAGCATTCATGATGGACGACTAGAACAGGTTTTCAGTGAGCATGGTA	TGTTGTTGAGATTTCTGAGGTTATT	TGTTAACAACCAACAACCTTCC	GGGTTTGTGACGATGAGTACTGTGG
SNP0143	isotig03511	2741	GAGCCAGGCGCAACTCCTTTTGACTTGTTTAAGGGTAGTTCATAGATATTCAAAGTGAGGATTGTAGCAATCATATTTTAGTGAGCTGTCAAATGGTAAAATTTTCTGTTGGTCATCAAGTCCATTTTGCGCTGCTGCTGTTAATTTCGTTGCTTAAGCTGGTAACATATGGAGATTATGATTTGATTCTTGGGAAAATC	GGAGATTTATGGCTTCTTTTCCAGTCTGAAGTTAGTTTTCCTATTCTGAAGTAAACACCATCCTCTGTCTATGCTAAGAAAAACGCTGGAAATCAATATTCTGATTTTTATTGAACTTCTCCTGCATATATATATTTGTTGTTGCAGACTTGCAGTTCTATCATTCAGATTTCTACTGTTAACAATGTTTATTGGAGTGC	TTAATTTCGTTGCTTAAGCTGG	TTTTTCTTAGCATAGACAGAGGATG	ACTGGAAAAGAAGCCATAAATCTCC
SNP0144	isotig03512	1158	GAGCCAGGCGCAACTCCTTTTGACTTGTTTAAGGGTAGTTCATAGATATTCAAAGTGAGGATTGTAGCAATCATATTTTAGTGAGCTGTCAAATGGTAAAATTTTCTGTTGGTCATCAAGTCCATTTTGCGCTGCTGCTGTTAATTTCGTTGCTTAAGCTGGTAACATATGGAGATTATGATTTGATTCTTGGGAAAATC	GGAGATTTATGGCTTCTTTTCCAGTCTGAAGTTAGTTTTCCTATTCTGAAGTAAACACCATCCTCTGTCTATGCTAAGAAAAACGCTGGAAATCAATATTCTGATTTTTATTGAACTTCTCCTGCATATATATATTTGTTGTTGCAGACTTGCAGTTCTATCATTCAGATTTCTACTGTTAACAATGTTTATTGGAGTGC	TTAATTTCGTTGCTTAAGCTGG	TTTTTCTTAGCATAGACAGAGGATG	ACTGGAAAAGAAGCCATAAATCTCC
SNP0145	isotig03514	1520	GCAAAATGCAGAAGTTGACGGATGGCCTTATTGTTACCTGTGCCCTGGTATGCCAATGCCAAAGCATACATGCCACCATAACGTAGAATAGGGTCTTGATCCCGAGTCATTTGCTCAATAAGTGTATCAGCTTCTTCCTCTCTTCCATAGACTGTAAGTGCTATTCCCAATGCCAAACCCCTGATAATCTTTTCATGTTG	GTCTCATGTGCATAAGCAAGCATTTCACCAGCCTTCTCACTTGCAGTTCCAACCATCAATAAACCCATACTAATACCAGCAGCTTCACCAGCTACAGCACTGTCAGTGTAAAGCACGTTCTTAATGTCATCGAAGACATCGTTATC	TAAGTGCTATTCCCAATGCC	CAAGTGAGAAGGCTGGTGA	AACCCCTGATAATCTTTTCATGTTG
SNP0146	isotig03554	728	CTTCTTAGGGCGGAGATCCAGAGGTAAGTACTTCTTATTCTTGTAAGCTTCCCTGAGAGCGGCCTTCTGCTTCTGAGAAATCACGGTAAGCACTTGGGCTATGGAGAGTCTGACCACCTTAATCTTCGACAGCTTGTTAGCGGCACCAGCAGTGGCCTTTGCGACCCTAAGCAACGCCAGCTCCGCCTTCAGATCCTTCA	CTGCGCCAAAAGCTCCGCCTTGTTCTTCTGYCTCAACTCATGCACCTTGATCCGAGCCATTTCGCG	CCTTTGCGACCCTAAGCA	TGCATGAGTTGAGRCAGAAG	GCCAGCTCCGCCTTCAGATCCTTCA
SNP0147	isotig03554	759	TTCTTATTCTTGTAAGCTTCCCTGAGAGCGGCCTTCTGCTTCTGAGAAATCACGGTAAGCACTTGGGCTATGGAGAGTCTGACCACCTTAATCTTCGACAGCTTGTTAGCGGCACCAGCAGTGGCCTTTGCGACCCTAAGCAACGCCAGCTCCGCCTTCAGATCCTTCARCTGCGCCAAAAGCTCCGCCTTGTTCTTCTG	CTCAACTCATGCACCTTGATCCGAGCCATTTCGCG	GCTATGGAGAGTCTGACCAC	GATCAAGGTGCATGAGTTG	CCAAAAGCTCCGCCTTGTTCTTCTG
SNP0148	isotig03555	439	CTTCTTAGGGCGGAGATCCAGAGGTAAGTACTTCTTATTCTTGTAAGCTTCCCTGAGAGCGGCCTTCTGCTTCTGAGAAATCACGGTAAGCACTTGGGCTATGGAGAGTCTGACCACCTTAATCTTCGACAGCTTGTTAGCGGCACCAGCAGTGGCCTTTGCGACCCTAAGCAACGCCAGCTCCGCCTTCAGATCCTTCA	CTGCGCCAAAAGCTCCGCCTTGTTCTTCTGYCTCAACTCATGCACCTTGATCCGAGCCATTTCGCG	CCTTTGCGACCCTAAGCA	TGCATGAGTTGAGRCAGAAG	GCCAGCTCCGCCTTCAGATCCTTCA
SNP0149	isotig03555	470	TTCTTATTCTTGTAAGCTTCCCTGAGAGCGGCCTTCTGCTTCTGAGAAATCACGGTAAGCACTTGGGCTATGGAGAGTCTGACCACCTTAATCTTCGACAGCTTGTTAGCGGCACCAGCAGTGGCCTTTGCGACCCTAAGCAACGCCAGCTCCGCCTTCAGATCCTTCARCTGCGCCAAAAGCTCCGCCTTGTTCTTCTG	CTCAACTCATGCACCTTGATCCGAGCCATTTCGCG	GCTATGGAGAGTCTGACCAC	GATCAAGGTGCATGAGTTG	CCAAAAGCTCCGCCTTGTTCTTCTG
SNP0150	isotig03559	1490	GGAAAGAACCATTCCCAAGACCTGGGTAGGTGTAAAAGTCCTCATTTCTCCCAAATAACGTGCATGAATCAAAGGATATCCATCAGGCCCTTCGGTCACAGAAAAGGGTAAGGCTTTGAGATCCTGCTGCAGCTCAGGATCTGAATACTGGCGTCCAATCAACCTCTTTATTTGGGATATTGTATTTTTGGGGTTCATCA	GCTCGATGCAGCTCCTGCTGTTCCAAGGAATCTCTGCTTGTCACCAAAGCATACGA	AAAAGGGTAAGGCTTTGAGATC	TATGCTTTGGTGACAAGCAG	GATATTGTATTTTTGGGGTTCATCA
SNP0151	isotig03670	441	TCAGGATGGAAAGCGCAATGGTTTCTGCTTCTTTAAGAGTTAAGATCCTTGTTATACTGCTCCTGCAAAGAACTGTCTGCACCTTCAGAACCTGACCCAATGGCTTTTGCATTGCATTGCCAGAAAGTACCAGAAGGATCGGTATAGTACAAGCTGGGTCCATTCTCATCATGACCAGCAATGAGAAGGGAGACACCAAA	GGTCTAGACATTGACTCTTCATCTCCTTCACCAAATCGCAGGGCAAGATCACAGAGAGCTTGTGTGGTTGACTCCACTGTCATGGGCTCACCATAAGAGAACCTATGATTCTGAGTTTCAACTCGAGCATGTTCAACCAGTGTACGGGCATCAGCAATTAAGCCACTCATGGCACAACCGATATGATCATCAATTTCCAT	ATTGCATTGCCAGAAAGTACC	TGATCTTGCCCTGCGATT	CAGCAATGAGAAGGGAGACACCAAA
SNP0152	isotig03678	255	TTCTAAAAGGAATTTTTGTTCCATGAATGCATAAAAATAAAAAACTGAGACACCAACAATTGATACCAAGAGCAACAAAGTAGCTACAGTTTGACTCGACAATCGATACCAAGAGTACTACAAGGTGACCAAGTCACCGACATTTTAACATAGAAGACGACCTCCCACTTCCTACGAGGCAAAGGAAGATAAAAAGAGGT	AGGGAGAGGAATACAATTACGATGCACCATGGTATCCTCACAATATAGAGCAGGCCTTTTGAGCCCTTCCCTTCTTTTTCTTCTGCTTTGGTGGCTGGAGCACAACCTTTATTGCAGCGTCAAAAACTCCTTTCACATTCAGCTGTGTTTTTGAACTACATTCAATATAAGCAGGAGCCCCAATCATTTTTCTGAGCTCC	ATAGAAGACGACCTCCCACTTC	TATTGTGAGGATACCATGGTGC	GAGGCAAAGGAAGATAAAAAGAGGT
SNP0153	isotig03691	1088	TGGCAAAGGAGTTGCACTAGATAATCTGGACGCACCAATGAAGGCACCACAGGACTCCACAAGAGCAACAAACGCAGCCATCATCATGGCAAAGGCTTCACCAGCATCAAATGAAGGTCCTCCCCATTGAAATGGGTATGGAACTCTTATCCATGGAGCAGCATTAATAAGTCCAGCACGATCAGTTCTGCAGCTTGCTT	GGTCTTCGGTGCCTTGTTGTCATAGGCCCCACCCACAGTAAGTAGATGGGCATAAATCCACACAATTACTACCGAGAATATAACAGCAAAACGGTCAAAGATATGCTTTCCTGGGCGTATAATGTGGGCCAAATACTGAGAAATGAAAATTAGAATGATGAGCTGCGGCAATCCAATTTCAACACATTTGGCAACCCCAG	TTATCCATGGAGCAGCATTAA	TAGTAATTGTGTGGATTTATGCCC	GCACGATCAGTTCTGCAGCTTGCTT
SNP0154	isotig03693	268	TCCTTCTTGTGCATTGTGTTGTCCAGAAAATATGCCACTATACCGGCCACAAAAGCTTCAGACGAGAAAGGGACATTGACTATGTCGTTGAACCATCTACCAGATGTGTGGACAGGACCAAAGCCTCGAATAGCAGTGTATTCATTGAAGTACTGTGGCACGGACAAGCCCATAAAAATGGAAAAGCCTAATATGAATTT	GTCCGGAAGCTATTGAGATTGCAGAACTGAAGRAAACTTAAACCAGCCGAACCCACATAAGCAAAGAAGAGACAGTATAAAGCAGCAACAATTGGTGCTGGAATTGAAGCAAAAACTGCTCCGAATTTTCCAAGAATGGAAAAGAAGATCATGAATCCAGCGGATATCTGCACAACTCTTCGACTGCCAACACGTGTCAG	AGTGTATTCATTGAAGTACTGTGGC	TGGTTTAAGTTTYCTTCAGTTCTG	TGGAAAAGCCTAATATGAATTT
SNP0155	isotig03693	301	GCCACTATACCGGCCACAAAAGCTTCAGACGAGAAAGGGACATTGACTATGTCGTTGAACCATCTACCAGATGTGTGGACAGGACCAAAGCCTCGAATAGCAGTGTATTCATTGAAGTACTGTGGCACGGACAAGCCCATAAAAATGGAAAAGCCTAATATGAATTTKGTCCGGAAGCTATTGAGATTGCAGAACTGAAG	AAACTTAAACCAGCCGAACCCACATAAGCAAAGAAGAGACAGTATAAAGCAGCAACAATTGGTGCTGGAATTGAAGCAAAAACTGCTCCGAATTTTCCAAGAATGGAAAAGAAGATCATGAATCCAGCGGATATCTGCACAACTCTTCGACTGCCAACACGTGTCAGTGCTAAAAGGCCAGCATTTTCAATTGATACAGA	CATAAAAATGGAAAAGCCTAATATG	AGCAGTTTTTGCTTCAATTCC	AGCTATTGAGATTGCAGAACTGAAG
SNP0156	isotig03694	268	TCCTTCTTGTGCATTGTGTTGTCCAGAAAATATGCCACTATACCGGCCACAAAAGCTTCAGACGAGAAAGGGACATTGACTATGTCGTTGAACCATCTACCAGATGTGTGGACAGGACCAAAGCCTCGAATAGCAGTGTATTCATTGAAGTACTGTGGCACGGACAAGCCCATAAAAATGGAAAAGCCTAATATGAATTT	GTCCGGAAGCTATTGAGATTGCAGAACTGAAGRAAACTTAAACCAGCCGAACCCACATAAGCAAAGAAGAGACAGTATAAAGCAGCAACAATTGGTGCTGGAATTGAAGCAAAAACTGCTCCGAATTTTCCAAGAATGGAAAAGAAGATCATGAATCCAGCGGATATCTGCACAACTCTTCGACTGCCAACACGTGTCAG	AGTGTATTCATTGAAGTACTGTGGC	TGGTTTAAGTTTYCTTCAGTTCTG	TGGAAAAGCCTAATATGAATTT
SNP0157	isotig03694	301	GCCACTATACCGGCCACAAAAGCTTCAGACGAGAAAGGGACATTGACTATGTCGTTGAACCATCTACCAGATGTGTGGACAGGACCAAAGCCTCGAATAGCAGTGTATTCATTGAAGTACTGTGGCACGGACAAGCCCATAAAAATGGAAAAGCCTAATATGAATTTKGTCCGGAAGCTATTGAGATTGCAGAACTGAAG	AAACTTAAACCAGCCGAACCCACATAAGCAAAGAAGAGACAGTATAAAGCAGCAACAATTGGTGCTGGAATTGAAGCAAAAACTGCTCCGAATTTTCCAAGAATGGAAAAGAAGATCATGAATCCAGCGGATATCTGCACAACTCTTCGACTGCCAACACGTGTCAGTGCTAAAAGGCCAGCATTTTCAATTGATACAGA	CATAAAAATGGAAAAGCCTAATATG	AGCAGTTTTTGCTTCAATTCC	AGCTATTGAGATTGCAGAACTGAAG
SNP0158	isotig03702	164	TCCACAATCTTCTTCACTTGGCTCCTTTCTTTGCAGCGGCCTTAGTGACCTTAGCACCACTTGGATCCTTCTTATCTACACTCTTAATGACACCAACAGCCACAGTTTGACGCATGTCCCTCACAGCAAAACGACCAAGAGGTGGGTATTCGGAGAAAGTCTC	ACCACCATGGGCTTGGTCGGAATCATCTTAACAARACCAGCATCACCATTCTTCAAGAACTTGGGCTCCTTCTCGAGCTCCTTACCAGATCGTCTGTCAATCTTGGTGATAAGCTCTGCAAACTTCACAGCAATATGGGAGGTGTGGCAATCGAGAACTGGGGCATACCCATTTCCAATTTGTCCAGGGTGGTTCATGAT	TTTGACGCATGTCCCTCA	AAGTTCTTGAAGAATGGTGATGC	GAGGTGGGTATTCGGAGAAAGTCTC
SNP0159	isotig03702	199	TCCACAATCTTCTTCACTTGGCTCCTTTCTTTGCAGCGGCCTTAGTGACCTTAGCACCACTTGGATCCTTCTTATCTACACTCTTAATGACACCAACAGCCACAGTTTGACGCATGTCCCTCACAGCAAAACGACCAAGAGGTGGGTATTCGGAGAAAGTCTCWACCACCATGGGCTTGGTCGGAATCATCTTAACAA	ACCAGCATCACCATTCTTCAAGAACTTGGGCTCCTTCTCGAGCTCCTTACCAGATCGTCTGTCAATCTTGGTGATAAGCTCTGCAAACTTCACAGCAATATGGGAGGTGTGGCAATCGAGAACTGGGGCATACCCATTTCCAATTTGTCCAGGGTGGTTCATGATAATGACCTGGGAGGTGAAATTGGCAGCCCCCTTGG	TATTCGGAGAAAGTCTCWACCAC	AAGTTTGCAGAGCTTATCACCA	GTTCTTGAAGAATGGTGATGCTGGT
SNP0160	isotig03702	1068	TTGCCTTGGAGTATTTTGGTGTGGTGCATCCATCTTGTTGCAACAGCAAATCATTTGCTTGACACCGAGGGTGAAGGCAAGCAAAGCATGCTCACGGGTCTGGCCATCCTTGGAAATACCAGCTTCAAAACCTCCAGTGTGGAATCAATGATAAGGACAGCACAGTCAGCCTGTGAGGTACCAGTAATCATATTCTTGAT	AAGTCACGATGTCCAGGAGCATCAATGACAGTGCAGTAGTACTTGTGGTCTCRAAYTTCCACAAGGCAATATCAATGGTAATACCACGYTCACGCTCAGCCTTGAGCTTGTCGAGCACCCAGGCATACTTRAATGACCTCTTGTTCATCTCAGCAGCCT	TCCAGTGTGGAATCAATGATAA	TATTACCATTGATATTGCCTTGTG	TTGATGCTCCTGGACATCGTGACTT
SNP0161	isotig03702	1121	TTTGCTTGACACCGAGGGTGAAGGCAAGCAAAGCATGCTCACGGGTCTGGCCATCCTTGGAAATACCAGCTTCAAAACCTCCAGTGTGGAATCAATGATAAGGACAGCACAGTCAGCCTGTGAGGTACCAGTAATCATATTCTTGATRAAGTCACGATGTCCAGGAGCATCAATGACAGTGCAGTAGTACTTGTGGTCTC	AAYTTCCACAAGGCAATATCAATGGTAATACCACGYTCACGCTCAGCCTTGAGCTTGTCGAGCACCCAGGCATACTTRAATGACCTCTTGTTCATCTCAGCAGCCT	TGAGGTACCAGTAATCATATTCTTGA	TCGACAAGCTCAAGGCTG	ACAGTGCAGTAGTACTTGTGGTCTC
SNP0162	isotig03702	1124	GCTTGACACCGAGGGTGAAGGCAAGCAAAGCATGCTCACGGGTCTGGCCATCCTTGGAAATACCAGCTTCAAAACCTCCAGTGTGGAATCAATGATAAGGACAGCACAGTCAGCCTGTGAGGTACCAGTAATCATATTCTTGATRAAGTCACGATGTCCAGGAGCATCAATGACAGTGCAGTAGTACTTGTGGTCTCRAA	TTCCACAAGGCAATATCAATGGTAATACCACGYTCACGCTCAGCCTTGAGCTTGTCGAGCACCCAGGCATACTTRAATGACCTCTTGTTCATCTCAGCAGCCT	TGTCCAGGAGCATCAATGA	CTGAGCGTGARCGTGGTA	GTGCAGTAGTACTTGTGGTCTCRAA
SNP0163	isotig03702	1157	GCTCACGGGTCTGGCCATCCTTGGAAATACCAGCTTCAAAACCTCCAGTGTGGAATCAATGATAAGGACAGCACAGTCAGCCTGTGAGGTACCAGTAATCATATTCTTGATRAAGTCACGATGTCCAGGAGCATCAATGACAGTGCAGTAGTACTTGTGGTCTCRAAYTTCCACAAGGCAATATCAATGGTAATACCACG	TCACGCTCAGCCTTGAGCTTGTCGAGCACCCAGGCATACTTRAATGACCTCTTGTTCATCTCAGCAGCCT	TAATCATATTCTTGATRAAGTCACGAT	TTYAAGTATGCCTGGGTGC	AGGCAATATCAATGGTAATACCACG
SNP0164	isotig03702	1199	CTCCAGTGTGGAATCAATGATAAGGACAGCACAGTCAGCCTGTGAGGTACCAGTAATCATATTCTTGATRAAGTCACGATGTCCAGGAGCATCAATGACAGTGCAGTAGTACTTGTGGTCTCRAAYTTCCACAAGGCAATATCAATGGTAATACCACGYTCACGCTCAGCCTTGAGCTTGTCGAGCACCCAGGCATACTT	AATGACCTCTTGTTCATCTCAGCAGCCT	AGCCTGTGAGGTACCAGTAA	GCTGAGATGAACAAGAGGTC	GCTTGTCGAGCACCCAGGCATACTT
SNP0165	isotig03703	164	TCCACAATCTTCTTCACTTGGCTCCTTTCTTTGCAGCGGCCTTAGTGACCTTAGCACCACTTGGATCCTTCTTATCTACACTCTTAATGACACCAACAGCCACAGTTTGACGCATGTCCCTCACAGCAAAACGACCAAGAGGTGGGTATTCGGAGAAAGTCTC	ACCACCATGGGCTTGGTCGGAATCATCTTAACAARACCAGCATCACCATTCTTCAAGAACTTGGGCTCCTTCTCGAGCTCCTTACCAGATCGTCTGTCAATCTTGGTGATAAGCTCTGCAAACTTCACAGCAATATGGGAGGTGTGGCAATCGAGAACTGGGGCATACCCATTTCCAATTTGTCCAGGGTGGTTCATGAT	TTTGACGCATGTCCCTCA	AAGTTCTTGAAGAATGGTGATGC	GAGGTGGGTATTCGGAGAAAGTCTC
SNP0166	isotig03703	199	TCCACAATCTTCTTCACTTGGCTCCTTTCTTTGCAGCGGCCTTAGTGACCTTAGCACCACTTGGATCCTTCTTATCTACACTCTTAATGACACCAACAGCCACAGTTTGACGCATGTCCCTCACAGCAAAACGACCAAGAGGTGGGTATTCGGAGAAAGTCTCWACCACCATGGGCTTGGTCGGAATCATCTTAACAA	ACCAGCATCACCATTCTTCAAGAACTTGGGCTCCTTCTCGAGCTCCTTACCAGATCGTCTGTCAATCTTGGTGATAAGCTCTGCAAACTTCACAGCAATATGGGAGGTGTGGCAATCGAGAACTGGGGCATACCCATTTCCAATTTGTCCAGGGTGGTTCATGATAATGACCTGGGAGGTGAAATTGGCAGCCCCCTTGG	TATTCGGAGAAAGTCTCWACCAC	AAGTTTGCAGAGCTTATCACCA	GTTCTTGAAGAATGGTGATGCTGGT
SNP0167	isotig03703	748	TCCAGATGGACCAAAGGTGACAACCATACCAGGCTTGATAACACCTGTCTCCACTCGACCCACAGGAACAGTACCAATGCCACCAATCTTGTAAACATCCTGAAGCGGGAGACGAAGGGGCTTGTCGGAAGGCCTCTTGGGCTCCAGAATCTGGTCAAGGCTTCAAGGAGGGTTGGGCCCTTGTACCAGTCAAGGTTGGT	GACCTTTCAATCATGTTGTCACCCTCAAAACCAGAGATGGGGACAAATGGGATTTTGTCAGGGTTGTATCCAACCTTCTTGATGTAGGAAGAACTTCCTTCACAATTTCATCATACCTGCCTTGGAGTATTTTGGTGTGGTGCATCCATCTTGTTGCAGCAGCAAATCATYTGCTTGACACCAAGGGTGAAGGCAAGCAA	TCAAGGCTTCAAGGAGGG	TCCCCATCTCTGGTTTTGA	AGGGTGACAACATGATTGAAAGGTC
SNP0168	isotig03703	919	GTTGGGCCCTTGTACCAGTCAAGGTTGGTRGACCTTTCAATCATGTTGTCACCCTCAAAACCAGAGATGGGGACAAATGGGATTTTGTCAGGGTTGTATCCAACCTTCTTGATGTAGGAAGAACTTCCTTCACAATTTCATCATACCTGCCTTGGAGTATTTTGGTGTGGTGCATCCATCTTGTTGCAGCAGCAAATCAT	TGCTTGACACCAAGGGTGAAGGCAAGCAAAGCATGYTCACGGGTCTGGCCATCCTTGGAAATACCAGCTTCAAAACCACCAGTGGTGGAGTCAATGATAAGGACGCACAGTCAGCCTGTGAGGTACCAGTAATCATATTCTTGATAAAGTCACGATGTCCAGGAGCATCAATGACAGTGCAGTAGTACTTGTGGTCTCRA	ATTTCATCATACCTGCCTTGG	CCCGTGARCATGCTTTGC	CCATCTTGTTGCAGCAGCAAATCAT
SNP0169	isotig03703	955	TCAATCATGTTGTCACCCTCAAAACCAGAGATGGGGACAAATGGGATTTTGTCAGGGTTGTATCCAACCTTCTTGATGTAGGAAGAACTTCCTTCACAATTTCATCATACCTGCCTTGGAGTATTTTGGTGTGGTGCATCCATCTTGTTGCAGCAGCAAATCATYTGCTTGACACCAAGGGTGAAGGCAAGCAAAGCATG	TCACGGGTCTGGCCATCCTTGGAAATACCAGCTTCAAAACCACCAGTGGTGGAGTCAATGATAAGGACGCACAGTCAGCCTGTGAGGTACCAGTAATCATATTCTTGATAAAGTCACGATGTCCAGGAGCATCAATGACAGTGCAGTAGTACTTGTGGTCTCRAAYTTCCACAAGGCAATATCAATGGTAATACCACGYT	TTGGAGTATTTTGGTGTGGTG	TGGTGGTTTTGAAGCTGG	TTTCCAAGGATGGCCAGACCCGTGA
SNP0170	isotig03703	1118	TYTGCTTGACACCAAGGGTGAAGGCAAGCAAAGCATGYTCACGGGTCTGGCCATCCTTGGAAATACCAGCTTCAAAACCACCAGTGGTGGAGTCAATGATAAGGACGCACAGTCAGCCTGTGAGGTACCAGTAATCATATTCTTGATAAAGTCACGATGTCCAGGAGCATCAATGACAGTGCAGTAGTACTTGTGGTCTC	AAYTTCCACAAGGCAATATCAATGGTAATACCACGYTCACGCTCAGCCTTGAGCTTGTCGAGCACCCAGGCATACTTAAATGACCTCTTGTTCATCTCAGCAGCCT	TGAGGTACCAGTAATCATATTCTTGA	TCGACAAGCTCAAGGCTG	ACAGTGCAGTAGTACTTGTGGTCTC
SNP0171	isotig03703	1121	GCTTGACACCAAGGGTGAAGGCAAGCAAAGCATGYTCACGGGTCTGGCCATCCTTGGAAATACCAGCTTCAAAACCACCAGTGGTGGAGTCAATGATAAGGACGCACAGTCAGCCTGTGAGGTACCAGTAATCATATTCTTGATAAAGTCACGATGTCCAGGAGCATCAATGACAGTGCAGTAGTACTTGTGGTCTCRAA	TTCCACAAGGCAATATCAATGGTAATACCACGYTCACGCTCAGCCTTGAGCTTGTCGAGCACCCAGGCATACTTAAATGACCTCTTGTTCATCTCAGCAGCCT	TGAGGTACCAGTAATCATATTCTTGA	TCGACAAGCTCAAGGCTG	GTGCAGTAGTACTTGTGGTCTCRAA
SNP0172	isotig03703	1154	GYTCACGGGTCTGGCCATCCTTGGAAATACCAGCTTCAAAACCACCAGTGGTGGAGTCAATGATAAGGACGCACAGTCAGCCTGTGAGGTACCAGTAATCATATTCTTGATAAAGTCACGATGTCCAGGAGCATCAATGACAGTGCAGTAGTACTTGTGGTCTCRAAYTTCCACAAGGCAATATCAATGGTAATACCACG	TCACGCTCAGCCTTGAGCTTGTCGAGCACCCAGGCATACTTAAATGACCTCTTGTTCATCTCAGCAGCCT	ATCAATGACAGTGCAGTAGTACTTG	TGAGATGAACAAGAGGTCATTTAA	AGGCAATATCAATGGTAATACCACG
SNP0173	isotig03704	164	TCCACAATCTTCTTCACTTGGCTCCTTTCTTTGCAGCGGCCTTAGTGACCTTAGCACCACTTGGATCCTTCTTATCTACACTCTTAATGACACCAACAGCCACAGTTTGACGCATGTCCCTCACAGCAAAACGACCAAGAGGTGGGTATTCGGAGAAAGTCTC	ACCACCATGGGCTTGGTCGGAATCATCTTAACAARACCAGCATCACCATTCTTCAAGAACTTGGGCTCCTTCTCGAGCTCCTTACCAGATCGTCTGTCAATCTTGGTGATAAGCTCTGCAAACTTCACAGCAATATGGGAGGTGTGGCAATCGAGAACTGGGGCATACCCATTTCCAATTTGTCCAGGGTGGTTCATGAT	TTTGACGCATGTCCCTCA	AAGTTCTTGAAGAATGGTGATGC	GAGGTGGGTATTCGGAGAAAGTCTC
SNP0174	isotig03704	199	TCCACAATCTTCTTCACTTGGCTCCTTTCTTTGCAGCGGCCTTAGTGACCTTAGCACCACTTGGATCCTTCTTATCTACACTCTTAATGACACCAACAGCCACAGTTTGACGCATGTCCCTCACAGCAAAACGACCAAGAGGTGGGTATTCGGAGAAAGTCTCWACCACCATGGGCTTGGTCGGAATCATCTTAACAA	ACCAGCATCACCATTCTTCAAGAACTTGGGCTCCTTCTCGAGCTCCTTACCAGATCGTCTGTCAATCTTGGTGATAAGCTCTGCAAACTTCACAGCAATATGGGAGGTGTGGCAATCGAGAACTGGGGCATACCCATTTCCAATTTGTCCAGGGTGGTTCATGATRATGACCTGGGARGTGAAATTGGCAGCMCCCTTGG	TATTCGGAGAAAGTCTCWACCAC	AAGTTTGCAGAGCTTATCACCA	GTTCTTGAAGAATGGTGATGCTGGT
SNP0175	isotig03704	365	ACCACCATGGGCTTGGTCGGAATCATCTTAACAARACCAGCATCACCATTCTTCAAGAACTTGGGCTCCTTCTCGAGCTCCTTACCAGATCGTCTGTCAATCTTGGTGATAAGCTCTGCAAACTTCACAGCAATATGGGAGGTGTGGCAATCGAGAACTGGGGCATACCCATTTCCAATTTGTCCAGGGTGGTTCATGAT	ATGACCTGGGARGTGAAATTGGCAGCMCCCTTGGCAGGATCATCCTTGGAGTTGGAGGCAACATAACCACGCTTGAGATCCTTSACAGCAACATTCTTGACATTGAACCCAACATTATCACCAGGGAGAGCCTCCTGAAGGGCTTCGTGGTGCATCTCAACAGACTTAACTTCAGTGGTCAAGCCAGAGGGACCAAAAGT	AATCGAGAACTGGGGCAT	TGGTTATGTTGCCTCCAACT	CTGCCAATTTCACYTCCCAGGTCAT
SNP0176	isotig03704	377	TTGGTCGGAATCATCTTAACAARACCAGCATCACCATTCTTCAAGAACTTGGGCTCCTTCTCGAGCTCCTTACCAGATCGTCTGTCAATCTTGGTGATAAGCTCTGCAAACTTCACAGCAATATGGGAGGTGTGGCAATCGAGAACTGGGGCATACCCATTTCCAATTTGTCCAGGGTGGTTCATGATRATGACCTGGGA	GTGAAATTGGCAGCMCCCTTGGCAGGATCATCCTTGGAGTTGGAGGCAACATAACCACGCTTGAGATCCTTSACAGCAACATTCTTGACATTGAACCCAACATTATCACCAGGGAGAGCCTCCTGAAGGGCTTCGTGGTGCATCTCAACAGACTTAACTTCAGTGGTCAAGCCAGAGGGACCAAAAGTAACAACCATACC	ATACCCATTTCCAATTTGTCC	AAGAATGTTGCTGTSAAGGATC	GGTGGTTCATGATRATGACCTGGGA
SNP0177	isotig03704	392	TTAACAARACCAGCATCACCATTCTTCAAGAACTTGGGCTCCTTCTCGAGCTCCTTACCAGATCGTCTGTCAATCTTGGTGATAAGCTCTGCAAACTTCACAGCAATATGGGAGGTGTGGCAATCGAGAACTGGGGCATACCCATTTCCAATTTGTCCAGGGTGGTTCATGATRATGACCTGGGARGTGAAATTGGCAGC	CCCTTGGCAGGATCATCCTTGGAGTTGGAGGCAACATAACCACGCTTGAGATCCTTSACAGCAACATTCTTGACATTGAACCCAACATTATCACCAGGGAGAGCCTCCTGAAGGGCTTCGTGGTGCATCTCAACAGACTTAACTTCAGTGGTCAAGCCAGAGGGACCAAAAGTAACAACCATACCTGGCTTCAGGACACC	ATTTCCAATTTGTCCAGGGT	AAGAATGTTGCTGTSAAGGATC	TGACCTGGGARGTGAAATTGGCAGC
SNP0178	isotig03704	449	CCAGATCGTCTGTCAATCTTGGTGATAAGCTCTGCAAACTTCACAGCAATATGGGAGGTGTGGCAATCGAGAACTGGGGCATACCCATTTCCAATTTGTCCAGGGTGGTTCATGATRATGACCTGGGARGTGAAATTGGCAGCMCCCTTGGCAGGATCATCCTTGGAGTTGGAGGCAACATAACCACGCTTGAGATCCTT	ACAGCAACATTCTTGACATTGAACCCAACATTATCACCAGGGAGAGCCTCCTGAAGGGCTTCGTGGTGCATCTCAACAGACTTAACTTCAGTGGTCAAGCCAGAGGGACCAAAAGTAACAACCATACCTGGCTTCAGGACACCAGTCTCCACACGACCCACCGGGACAGTACCAATACCACCAATCTTGTAGACATCCTG	ATTTCCAATTTGTCCAGGGT	TCCCTGGTGATAATGTTGG	CAACATAACCACGCTTGAGATCCTT
SNP0179	isotig03704	1124	TGCTTCACACCGAGGGTAAAAGCAAGCAAAGCATGCTCACGGGTCTGACCATCCTTGGAGATACCAGCTTCAAAACCACCAGTGGTGGAATCAATGATCAAGACAGCACAATCAGCCTGTGAGGTACCGGTAATCATGTTCTTGATAAAGTCACGATGTCCAGGAGCATCAATGACAGTGCAGTAGTACTTGGTGGTCTC	AAYTTCCACAAGGCAATATCAATGGTAATACCACGYTCACGCTCAGCCTTGAGCTTGTCGAGCACCCAGGCATACTTRAATGACCTCTTGTTCATCTCAGCAGCCT	AGCACAATCAGCCTGTGAG	TGAGCGTGARCGTGGTAT	CAGTGCAGTAGTACTTGGTGGTCTC
SNP0180	isotig03704	1127	TTCACACCGAGGGTAAAAGCAAGCAAAGCATGCTCACGGGTCTGACCATCCTTGGAGATACCAGCTTCAAAACCACCAGTGGTGGAATCAATGATCAAGACAGCACAATCAGCCTGTGAGGTACCGGTAATCATGTTCTTGATAAAGTCACGATGTCCAGGAGCATCAATGACAGTGCAGTAGTACTTGGTGGTCTCRAA	TTCCACAAGGCAATATCAATGGTAATACCACGYTCACGCTCAGCCTTGAGCTTGTCGAGCACCCAGGCATACTTRAATGACCTCTTGTTCATCTCAGCAGCCT	CACAATCAGCCTGTGAGGTAC	CTGAGCGTGARCGTGGTA	TGCAGTAGTACTTGGTGGTCTCRAA
SNP0181	isotig03704	1160	TCACGGGTCTGACCATCCTTGGAGATACCAGCTTCAAAACCACCAGTGGTGGAATCAATGATCAAGACAGCACAATCAGCCTGTGAGGTACCGGTAATCATGTTCTTGATAAAGTCACGATGTCCAGGAGCATCAATGACAGTGCAGTAGTACTTGGTGGTCTCRAAYTTCCACAAGGCAATATCAATGGTAATACCACG	TCACGCTCAGCCTTGAGCTTGTCGAGCACCCAGGCATACTTRAATGACCTCTTGTTCATCTCAGCAGCCT	TAATCATGTTCTTGATAAAGTCACG	TYAAGTATGCCTGGGTGCT	AGGCAATATCAATGGTAATACCACG
SNP0182	isotig03704	1202	CCAGTGGTGGAATCAATGATCAAGACAGCACAATCAGCCTGTGAGGTACCGGTAATCATGTTCTTGATAAAGTCACGATGTCCAGGAGCATCAATGACAGTGCAGTAGTACTTGGTGGTCTCRAAYTTCCACAAGGCAATATCAATGGTAATACCACGYTCACGCTCAGCCTTGAGCTTGTCGAGCACCCAGGCATACTT	AATGACCTCTTGTTCATCTCAGCAGCCT	TGATAAAGTCACGATGTCCA	GCTGAGATGAACAAGAGGTC	GCTTGTCGAGCACCCAGGCATACTT
SNP0183	isotig03708	751	CAAGCTACCAAGGATGCTGGTGTCATTTCTGGTCTCAACGTGATGCGCATCATCAATGAGCCCACAGCTGCTGCTATTGCTTATGGCCTTGACAAGAAGGCAACAAGTGTAGGTGAGAAGAACGTCTTGATCTTTGATCTTGGTGGTGGTACTTTTGATGTCTCTCTTCTGACCATTGAGGAGGGTATCTTTGAGGTGAA	GCCACTGCYGGTGACACTCACCTTGGAGGAGAAGATTTTGATAACCGAATGGTGAATCACTTTGTTCAGGAGTTCAAGAGGAAGAACAAGAAGGACATAAGTGGAAATCCTAGATCTCTTAGGAGATTGAGAACTGCTTGCGAGAGGGCGAAAAGAACACTCTCCTCAACTGCTCAGACTACAATTGAAATTGATTCTTT	TACTTTTGATGTCTCTCTTCTGACC	TTATGTCCTTCTTGTTCTTCCTCT	TTGAGGAGGGTATCTTTGAGGTGAA
SNP0184	isotig03708	760	AAGGATGCTGGTGTCATTTCTGGTCTCAACGTGATGCGCATCATCAATGAGCCCACAGCTGCTGCTATTGCTTATGGCCTTGACAAGAAGGCAACAAGTGTAGGTGAGAAGAACGTCTTGATCTTTGATCTTGGTGGTGGTACTTTTGATGTCTCTCTTCTGACCATTGAGGAGGGTATCTTTGAGGTGAARGCCACTGC	GGTGACACTCACCTTGGAGGAGAAGATTTTGATAACCGAATGGTGAATCACTTTGTTCAGGAGTTCAAGAGGAAGAACAAGAAGGACATAAGTGGAAATCCTAGATCTCTTAGGAGATTGAGAACTGCTTGCGAGAGGGCGAAAAGAACACTCTCCTCAACTGCTCAGACTACAATTGAAATTGATTCTTTGTACGAGGG	TACTTTTGATGTCTCTCTTCTGACC	TTATGTCCTTCTTGTTCTTCCTCT	GTATCTTTGAGGTGAARGCCACTGC
SNP0185	isotig03759	286	TAGTGGTGGTGCGGCGGAGGTCGGTGGAGATGCTGCGGTGGCGATGGATCCGTCGATTATCGCGTTCGGGGATCTAATATCGGAGTATGTTGCGAAGGTTAAGATTGCTGCGGAGAAGATAGGAGGAAAGGTTTTGGAGGTGTCGAGGATTGTTGAGGAAGCGTTTTCCGTACAGAAGGAGCTGCTTATTAAGATTAAGC	AACTCAGAAACCTGACACGGCAGGGCTAGTTGAATTTCTTAAACCATTGAATGAGGCGATTGCAAAAGCTAATGCATTAACAGAAGGAAAGAGACCTGATTTTTTCTACCACTTGAAGTCAGCTTCTGACAGTCTGACTGCTCTGGCATGGATTGCATATGCAGGAAAAGATTGCGGTATGAGCATGCCTATTGCACATG	AGGAAGCGTTTTCCGTACA	TTTAAGAAATTCAACTAGCCCTG	CCCTGCCGTGTCAGGTTTCTGAGTT
SNP0186	isotig03760	286	TAGTGGTGGTGCGGCGGAGGTCGGTGGAGATGCTGCGGTGGCGATGGATCCGTCGATTATCGCGTTCGGGGATCTAATATCGGAGTATGTTGCGAAGGTTAAGATTGCTGCGGAGAAGATAGGAGGAAAGGTTTTGGAGGTGTCGAGGATTGTTGAGGAAGCGTTTTCCGTACAGAAGGAGCTGCTTATTAAGATTAAGC	AACTCAGAAACCTGACACGGCAGGGCTAGTTGAATTTCTTAAACCATTGAATGAGGCGATTGCAAAAGCTAATGCATTAACAGAAGGAAAGAGACCTGATTTTTTCTACCACTTGAAGTCAGCTTCTGACAGTCTGACTGCTCTGGCATGGATTGCATATGCAGGAAAAGATTGCGGTATGAGCATGCCTATTGCACATG	AGGAAGCGTTTTCCGTACA	TTTAAGAAATTCAACTAGCCCTG	CCCTGCCGTGTCAGGTTTCTGAGTT
SNP0187	isotig03762	286	TAGTGGTGGTGCGGCGGAGGTCGGTGGAGATGCTGCGGTGGCGATGGATCCGTCGATTATCGCGTTCGGGGATCTAATATCGGAGTATGTTGCGAAGGTTAAGATTGCTGCGGAGAAGATAGGAGGAAAGGTTTTGGAGGTGTCGAGGATTGTTGAGGAAGCGTTTTCCGTACAGAAGGAGCTGCTTATTAAGATTAAGC	AACTCAGAAACCTGACACGGCAGGGCTAGTTGAATTTCTTAAACCATTGAATGAGGCGATTGCAAAAGCTAATGCATTAACAGAAGGAAAGAGACCTGATTTTTTCTACCACTTGAAGTCAGCTTCTGACAGTCTGACTGCTCTGGCATGGATTGCATATGCAGGAAAAGATTGCGGTATGAGCATGCCTATTGCACATG	AGGAAGCGTTTTCCGTACA	TTTAAGAAATTCAACTAGCCCTG	CCCTGCCGTGTCAGGTTTCTGAGTT
SNP0188	isotig03798	681	CTTTCTTGTTCACCTTCTCCCACTTCCCCATTGTTTAAACCACCTCCACAAGGACCACAAGGTTTACCATAGCCACCGCATCTTTCAGAAGGCCTTCTGGTATGAGCTTCTCCAGATTCACCTTGACCACCGAAATTTCCATATTTCCATACGAATTCTCATTGTTGGTTGAGTCTCTATCGTAACCACGGCCACGAGTA	GCCCGCGCCCATATCCTCGTCCACCACGGCCTCCTCGTGCAGATTCAGGTCTTTCCTCCCTGACAGCCTGAGCCGGGGGAAGAGGCTTCGAAGGTAGCTTAGCACTCCCCGCAGCAGCAGCCGGCTTAGTTTGCGGCTGATGCTTGGGCGGCGTCGAGGGAGCTAGGGCTTTCTTCGGCTCAATCTTTTGGATAAGCTGC	AATTTCCATATTTCCATACGAATTC	AATCTGCACGAGGAGGCC	TCTATCGTAACCACGGCCACGAGTA
SNP0189	isotig03800	80	CCTTATCCTCAGGTTCCTTCTCTTCAATTTCAATTGCAGATGTTTCCTTGTTTCCATCTACTGCATTCTCCTCTCCTGA	GGCTTCTCATCATTCAGATTTTTCTCACCTTCATTGACRACTTCCTCAGTAACTTCAGCTGTTCATCGGTCTGAGCTCCCCAGTTACCTCGGCCAGCTCCTTCACGTTTCATCTCATTTCCGTGCCCAGAGCCACTATGGCGATCAAAAACACGACGTGGCCTTTCCTGTTCACCTTCCCCCACTTCTCCATTGCTGAAA	TTATCCTCAGGTTCCTTCTCTTC	TCAGACCGATGAACAGCTG	CATCTACTGCATTCTCCTCTCCTGA
SNP0190	isotig03800	119	CCTTATCCTCAGGTTCCTTCTCTTCAATTTCAATTGCAGATGTTTCCTTGTTTCCATCTACTGCATTCTCCTCTCCTGARGGCTTCTCATCATTCAGATTTTTCTCACCTTCATTGAC	ACTTCCTCAGTAACTTCAGCTGTTCATCGGTCTGAGCTCCCCAGTTACCTCGGCCAGCTCCTTCACGTTTCATCTCATTTCCGTGCCCAGAGCCACTATGGCGATCAAAAACACGACGTGGCCTTTCCTGTTCACCTTCCCCCACTTCTCCATTGCTGAAACCACCTCGGCGACCGCCACCATAAGGACCACGAGATCCA	AGGTTCCTTCTCTTCAATTTCAA	TAACTGGGGAGCTCAGACC	TCAGATTTTTCTCACCTTCATTGAC
SNP0191	isotig03800	454	CCTTCCCCCACTTCTCCATTGCTGAAACCACCTCGGCGACCGCCACCATAAGGACCACGAGATCCACCATAGCCACCTCGCCTTTCAAAAGGTTTCTTGGCATCGGCTTCTCCAGATTCACCTTGACCACCGAAATTTCCATATTTCCATACGAATTCTCATTGTTGGTTGAGTCTCTATCGTAACCACGGCCACGAGTA	GCCCGCGCCCATATCCTCGTCCACCACGGCCTCCTCGTGCAGATTCAGGTCTTTCCTCCCTGACAGCCTGAGCCGGGGGAAGAGGCTTCGAAGGTAGCTTAGCACTCCCCGCAGCAGCAGCCGGCTTAGTTTGCGGCTGATGCTTGGGCGGCGTCGAGGGAGCTAGGGCTTTCTTCGGCTCAATCTTTTGGATAAGCTGC	AATTTCCATATTTCCATACGAATTC	AATCTGCACGAGGAGGCC	TCTATCGTAACCACGGCCACGAGTA
SNP0192	isotig03801	80	CCTTATCCTCAGGTTCCTTCTCTTCAATTTCAATTGCAGATGTTTCCTTGTTTCCATCTACTGCATTCTCCTCTCCTGA	GGCTTCTCATCATTCAGATTTTTCTCACCTTCATTGACRACTTCCTCAGTAACTTCAGCTGTTCATCGGTCTGAGCTCCCCAGTTACCTCGGCCAGCTCCTTCACGTTTCATCTCATTTCCGTGCCCAGAGCCACTATGGCGATCAAAAACACGACGTGGCCTTTCCTGTTCACCTTCCCCCACTTCTCCATTGCTGAAA	TTATCCTCAGGTTCCTTCTCTTC	TCAGACCGATGAACAGCTG	CATCTACTGCATTCTCCTCTCCTGA
SNP0193	isotig03801	119	CCTTATCCTCAGGTTCCTTCTCTTCAATTTCAATTGCAGATGTTTCCTTGTTTCCATCTACTGCATTCTCCTCTCCTGARGGCTTCTCATCATTCAGATTTTTCTCACCTTCATTGAC	ACTTCCTCAGTAACTTCAGCTGTTCATCGGTCTGAGCTCCCCAGTTACCTCGGCCAGCTCCTTCACGTTTCATCTCATTTCCGTGCCCAGAGCCACTATGGCGATCAAAAACACGACGTGGCCTTTCCTGTTCACCTTCCCCCACTTCTCCATTGCTGAAACCACCTCGGCGACCGCCACCATAAGGACCACGAGATCCA	AGGTTCCTTCTCTTCAATTTCAA	TAACTGGGGAGCTCAGACC	TCAGATTTTTCTCACCTTCATTGAC
SNP0194	isotig03803	80	CCTTATCCTCAGGTTCCTTCTCTTCAATTTCAATTGCAGATGTTTCCTTGTTTCCATCTACTGCATTCTCCTCTCCTGA	GGCTTCTCATCATTCAGATTTTTCTCACCTTCATTGACRACTTCCTCAGTAACTTCAGCTGTTCATCGGTCTGAGCTCCCCAGTTACCTCGGCCAGCTCCTTCACGTTTCATCTCATTTCCGTGCCCAGAGCCACTATGGCGATCAAAAACACGACGTGGCCTTTCCTGTTCACCTTCCCCCACTTCTCCATTGCTGAAA	TTATCCTCAGGTTCCTTCTCTTC	TCAGACCGATGAACAGCTG	CATCTACTGCATTCTCCTCTCCTGA
SNP0195	isotig03803	119	CCTTATCCTCAGGTTCCTTCTCTTCAATTTCAATTGCAGATGTTTCCTTGTTTCCATCTACTGCATTCTCCTCTCCTGARGGCTTCTCATCATTCAGATTTTTCTCACCTTCATTGAC	ACTTCCTCAGTAACTTCAGCTGTTCATCGGTCTGAGCTCCCCAGTTACCTCGGCCAGCTCCTTCACGTTTCATCTCATTTCCGTGCCCAGAGCCACTATGGCGATCAAAAACACGACGTGGCCTTTCCTGTTCACCTTCCCCCACTTCTCCATTGCTGAAACCACCTCGGCGACCGCCACCATAAGGACCACGAGATCCA	AGGTTCCTTCTCTTCAATTTCAA	TAACTGGGGAGCTCAGACC	TCAGATTTTTCTCACCTTCATTGAC
SNP0196	isotig03869	291	GTGAAAATCACACTAGCTGCAACAAAACATATATTCAAGACTATGCAAGATTTTTCTGGTTCTGTTTCTGTTGAAACGATTTCTGATGGATACGATGAAGGTGGGCTTTCTGCAGCAAAGAACGATGATGAATATTTGGCTCGTTTTCGCAAAGTTGGGACAGAAACTCTGGAAGAACTTATCAAAAGGCTTAAGAACTC	TGCTGTGCCGTTGATTGTATAGTTTACGACGCGTTTATTCCATGGAGTCTTGATGTAGCCAAGAAATTGGGATTGGTTGGTGCTGCTTTTTTCACACAATCTTGTGCTGTGGACCAGATTTACTACCATGTGTACAAAGGGGATGTGAAACTTCCACTTTCAGAGAGTGAAATTTCGATTCCAGGATTGCCTCCATTGAA	TTGGGACAGAAACTCTGGAA	ATGGAATAAACGCGTCGTAA	AACTTATCAAAAGGCTTAAGAACTC
SNP0197	isotig03870	291	GTGAAAATCACACTAGCTGCAACAAAACATATATTCAAGACTATGCAAGATTTTTCTGGTTCTGTTTCTGTTGAAACGATTTCTGATGGATACGATGAAGGTGGGCTTTCTGCAGCAAAGAACGATGATGAATATTTGGCTCGTTTTCGCAAAGTTGGGACAGAAACTCTGGAAGAACTTATCAAAAGGCTTAAGAACTC	TGCTGTGCCGTTGATTGTATAGTTTACGACGCGTTTATTCCATGGAGTCTTGATGTAGCCAAGAAATTGGGATTGGTTGGTGCTGCTTTTTTCACACAATCTTGTGCTGTGGACCAGATTTACTACCATGTGTACAAAGGGGATGTGAAACTTCCACTTTCAGAGAGTGAAATTTCGATTCCAGGATTGCCTCCATTGAA	TTGGGACAGAAACTCTGGAA	ATGGAATAAACGCGTCGTAA	AACTTATCAAAAGGCTTAAGAACTC
SNP0198	isotig03881	764	GGTTTGGCAAAGAGAGTGGGTGCGCGGTTTTTGCTAACGAGCACCAGTGAAGTGTACGGCGATCCACTGCAACATCCACAAGTCGAAACTTACTGGGGCAACGTCAATCCAATCGGTGTTCGAAGCTGCTACGATGAGGGGAAACGTACCGCTGAAACGTTGACAATGGATTATCACAGAGGTGCTGGCGTCGAGGTGAG	ATTGCTAGGATCTTTAACACCTATGGACCTCGGATGTGCATTGATGATGGTCGAGTTGTTAGTAACTTTGTTGCCCAGGCTTTGAGAAAGGAACCACTGACTGTTTATGGCGATGGGAAGCAGACAAGAAGTTTTCAATATGTTTCTGATTTGGTTGAGGGCCTGATGCGGTTGATGGAAGGAGAACATGTTGGACCTTT	AAACGTACCGCTGAAACGT	AACAAAGTTACTAACAACTCGACCA	ACAGAGGTGCTGGCGTCGAGGTGAG
SNP0199	isotig03892	483	ACTGTTCTTTTTTACATGTTTAATGACAGATCTCGGTGTTCAAAGGACAAATTCAAGCCTGGACTAGTTATGCTATGATTAATTTGGACTAATGAATTGTTTTCCGTTGATCCAAATGCTCCAGCATGTTTCAAAGATTCTTCAATTTCTTCATCCCTCAAATCTGTTCGACTACGGATCAGAACATCCATTGCTGTCAT	CCACGAAGATTTTGAGCATTAACTTCTATTGCAGACTCCATAAGCAAAAAGTTAACTGTCTCAACTTGTTTATCAGCTACTGCCAAGTGTAAGA	ATCCCTCAAATCTGTTCGACTA	TTATGGAGTCTGCAATAGAAGTTAAT	GGATCAGAACATCCATTGCTGTCAT
SNP0200	isotig03988	390	GTCTTGTAACTCATCCGGTGTCCATGGGGCAAATTGCTGAAGCTCCCCAAATACTCGGTATTGTCTGGATGAGAGGCATTCACGTCGTCTTCATTGATGTACACATTAAATTTTACGTAATTCCCTTTATCATATTCTATTCCCTCAATGACGAGTATTTCCTCCGACGATCCACTTCCTGACTTCTTTGGTCGTTGGAC	ATCACRTTTATGGGTTTGTCCAATGTTGTTGGGAAAACCTGAGCAGGGTCAGGTGCAGAAGGCAAGGTTTTTGCTTTTGCCCGAGGTTTTGGCTTTGCATCGAGCCATGGAATGGACACGTCTTCATATGTATATCCAAGTGTTGTTGTATTGAGACAATCTTGAATTCTCACTCTTACAGGCTTTGCCTCCTCATTATA	TATTTCCTCCGACGATCCA	CTCAGGTTTTCCCAACAACA	CATTGGACAAACCCATAAAYGTGAT
SNP0201	isotig03988	396	TAACTCATCCGGTGTCCATGGGGCAAATTGCTGAAGCTCCCCAAATACTCGGTATTGTCTGGATGAGAGGCATTCACGTCGTCTTCATTGATGTACACATTAAATTTTACGTAATTCCCTTTATCATATTCTATTCCCTCAATGACGAGTATTTCCTCCGACGATCCACTTCCTGACTTCTTTGGTCGTTGGACRATCAC	TTTATGGGTTTGTCCAATGTTGTTGGGAAAACCTGAGCAGGGTCAGGTGCAGAAGGCAAGGTTTTTGCTTTTGCCCGAGGTTTTGGCTTTGCATCGAGCCATGGAATGGACACGTCTTCATATGTATATCCAAGTGTTGTTGTATTGAGACAATCTTGAATTCTCACTCTTACAGGCTTTGCCTCCTCATTATAGAATAT	ATATTCTATTCCCTCAATGACGAG	ACCCTGCTCAGGTTTTCC	ACTTCTTTGGTCGTTGGACRATCAC
SNP0202	isotig04070	320	TAACGAAGCTCAAAACTCGCCTACGACTAGTTTGTTTCATAGTCAAGAACTGCGTACAAATTTAGTGGAGCTGGTTTGTGCATTTCCCTCGTCCATACCTCTTACATCACCATACCTCCATCAATGGTGTATACCTGTCCTGTGATGTAACTGGCAGCAGGATTAAGGGCCAAGAATTCCACGAGTCCAGCAACTTCTTC	GGTTGGCCATACCTTCCTAATGGAATAGTCTCCAAAATTTTTTTCTCAATGTCTGCCCCAAGCTTAGCAGTCATATCAGATGCAATGAACCCTGGAGCAACAGCATTTACATTTATACTCCTACTTGAATATTCCTTGGCAACTGACTTTGTAAAGCCGATAACGCCAGCTTTTGCCGCACTGTAATTGGCTTGCCCAAC	TTACATCACCATACCTCCATCA	ACATTGAGAAAAAAATTTTGGAGA	ATTCCACGAGTCCAGCAACTTCTTC
SNP0203	isotig04071	320	TAACGAAGCTCAAAACTCGCCTACGACTAGTTTGTTTCATAGTCAAGAACTGCGTACAAATTTAGTGGAGCTGGTTTGTGCATTTCCCTCGTCCATACCTCTTACATCACCATACCTCCATCAATGGTGTATACCTGTCCTGTGATGTAACTGGCAGCAGGATTAAGGGCCAAGAATTCCACGAGTCCAGCAACTTCTTC	GGTTGGCCATACCTTCCTAATGGAATAGTCTCCAAAATTTTTTTCTCAATGTCTGCCCCAAGCTTAGCAGTCATATCAGATGCAATGAACCCTGGAGCAACAGCATTTACATTTATACTCCTACTTGAATATTCCTTGGCAACTGACTTTGTAAAGCCGATAACGCCAGCTTTTGCCGCACTGTAATTGGCTTGCCCAAC	TTACATCACCATACCTCCATCA	ACATTGAGAAAAAAATTTTGGAGA	ATTCCACGAGTCCAGCAACTTCTTC
SNP0204	isotig04072	556	AATTTTTTTCTCAATGTCTGCCCCAAGCTTAGCAGTCATATCAGATGCAATGAACCCTGGAGCAACAGCATTTACATTTATACTCCTACTTGAATATTCCTTGGCAACTGACTTTGTAAAGCCGATAACGCCAGCTTTTGCCGCACTGTAATTGGCTTGCCCAACATTGCCAACAAGACCTACAACTGATGCTATATTGA	AATCCTTCCCTTTYTCTTCTTCATCATTAGTTTRGCAGCTGCCTGYGTGCACAAGAACACCCCRGTAAGATTTAGATCAATAACCTCCTGCCACTGMGATGTCTTCATTTTCATCAATAAACCATCCCTTGTAATACCAGCATTGTTAATCAAAACATCAACAGTTCCCCATGAATCAACTGCAGTTTTAATCATTGAGT	CTTGCCCAACATTGCCAA	TTGTGCACRCAGGCAGCT	AGACCTACAACTGATGCTATATTGA
SNP0205	isotig04072	570	TGTCTGCCCCAAGCTTAGCAGTCATATCAGATGCAATGAACCCTGGAGCAACAGCATTTACATTTATACTCCTACTTGAATATTCCTTGGCAACTGACTTTGTAAAGCCGATAACGCCAGCTTTTGCCGCACTGTAATTGGCTTGCCCAACATTGCCAACAAGACCTACAACTGATGCTATATTGAYAATCCTTCCCTTT	TCTTCTTCATCATTAGTTTRGCAGCTGCCTGYGTGCACAAGAACACCCCRGTAAGATTTAGATCAATAACCTCCTGCCACTGMGATGTCTTCATTTTCATCAATAAACCATCCCTTGTAATACCAGCATTGTTAATCAAAACATCAACAGTTCCCCATGAATCAACTGCAGTTTTAATCATTGAGTCAACATCTGCTTCT	TTGCCCAACATTGCCAAC	TTCTTGTGCACRCAGGCA	TGCTATATTGAYAATCCTTCCCTTT
SNP0206	isotig04072	590	GTCATATCAGATGCAATGAACCCTGGAGCAACAGCATTTACATTTATACTCCTACTTGAATATTCCTTGGCAACTGACTTTGTAAAGCCGATAACGCCAGCTTTTGCCGCACTGTAATTGGCTTGCCCAACATTGCCAACAAGACCTACAACTGATGCTATATTGAYAATCCTTCCCTTTYTCTTCTTCATCATTAGTTT	GCAGCTGCCTGYGTGCACAAGAACACCCCRGTAAGATTTAGATCAATAACCTCCTGCCACTGMGATGTCTTCATTTTCATCAATAAACCATCCCTTGTAATACCAGCATTGTTAATCAAAACATCAACAGTTCCCCATGAATCAACTGCAGTTTTAATCATTGAGTCAACATCTGCTTCTTTTGAAACATCCCCACCAAA	AACATTGCCAACAAGACCTAC	TATTGATCTAAATCTTACYGGGGT	CCTTTYTCTTCTTCATCATTAGTTT
SNP0207	isotig04072	602	GCAATGAACCCTGGAGCAACAGCATTTACATTTATACTCCTACTTGAATATTCCTTGGCAACTGACTTTGTAAAGCCGATAACGCCAGCTTTTGCCGCACTGTAATTGGCTTGCCCAACATTGCCAACAAGACCTACAACTGATGCTATATTGAYAATCCTTCCCTTTYTCTTCTTCATCATTAGTTTRGCAGCTGCCTG	GTGCACAAGAACACCCCRGTAAGATTTAGATCAATAACCTCCTGCCACTGMGATGTCTTCATTTTCATCAATAAACCATCCCTTGTAATACCAGCATTGTTAATCAAAACATCAACAGTTCCCCATGAATCAACTGCAGTTTTAATCATTGAGTCAACATCTGCTTCTTTTGAAACATCCCCACCAAAGGTAAGAGCCTG	ATGCTATATTGAYAATCCTTCCCT	GCAGGAGGTTATTGATCTAAATCTT	TCATCATTAGTTTRGCAGCTGCCTG
SNP0208	isotig04072	620	ACAGCATTTACATTTATACTCCTACTTGAATATTCCTTGGCAACTGACTTTGTAAAGCCGATAACGCCAGCTTTTGCCGCACTGTAATTGGCTTGCCCAACATTGCCAACAAGACCTACAACTGATGCTATATTGAYAATCCTTCCCTTTYTCTTCTTCATCATTAGTTTRGCAGCTGCCTGYGTGCACAAGAACACCCC	GTAAGATTTAGATCAATAACCTCCTGCCACTGMGATGTCTTCATTTTCATCAATAAACCATCCCTTGTAATACCAGCATTGTTAATCAAAACATCAACAGTTCCCCATGAATCAACTGCAGTTTTAATCATTGAGTCAACATCTGCTTCTTTTGAAACATCCCCACCAAAGGTAAGAGCCTGTCCACCAAGTACCTCAAT	CCCTTTYTCTTCTTCATCATTAGTT	TGAAGACATCKCAGTGGCA	CTGCCTGYGTGCACAAGAACACCCC
SNP0209	isotig04072	653	TCCTTGGCAACTGACTTTGTAAAGCCGATAACGCCAGCTTTTGCCGCACTGTAATTGGCTTGCCCAACATTGCCAACAAGACCTACAACTGATGCTATATTGAYAATCCTTCCCTTTYTCTTCTTCATCATTAGTTTRGCAGCTGCCTGYGTGCACAAGAACACCCCRGTAAGATTTAGATCAATAACCTCCTGCCACTG	GATGTCTTCATTTTCATCAATAAACCATCCCTTGTAATACCAGCATTGTTAATCAAAACATCAACAGTTCCCCATGAATCAACTGCAGTTTTAATCATTGAGTCAACATCTGCTTCTTTTGAAACATCCCCACCAAAGGTAAGAGCCTGTCCACCAAGTACCTCAATCTCTCTGCAGACATCTTCTGCCTCCTTTGATGA	TTCTTCATCATTAGTTTRGCAGC	ATGTTTTGATTAACAATGCTGGTAT	TTAGATCAATAACCTCCTGCCACTG
SNP0210	isotig04098	822	ATGATATCGATATGGATATCATTGAGGACTATAACAGTCCTCTCAAGAACATTGGAAGTCTCGTAGACAATATTGCCAAATATGACTCCGGTCTCGGTAGAGGAAACCTTAATATTTGCTTTTATTTGCTTGCTTGACTGAGGTGCTAGAGTATAGTTCTGTGGACGCTCAACAAGTTTAAGGTCACCCATTGTAGCCAG	TCCAAACACAAATTCTGGAGGGTCTCTTTAGTTCTATTGATAACTGTAACATCTAGGACAATATCATATTGATGAACCGTCACATATGCTTCAGCATAGACTGGGTCACTAAATCCTGTGAGTTGAATAATGCGATTTAGCTTATTTGCGTCATCAGCTTCCTTACTGAATTCCCCAGTAGCACGTTTTAAATCATCTTG	GTTCTGTGGACGCTCAACA	TTATCAATAGAACTAAAGAGACCCTCC	GTTTAAGGTCACCCATTGTAGCCAG
SNP0211	isotig04129	1362	ACGCAATTCAATGAATACAATGCTAGAGGTCCATTAATGGATAATTCCTATACGAGTGAACTAAGAAATGTCGAGGTGAATTCTTTGGATAATAAAGTTCAAGAGGCAGAATCGGATGAAAAGGTTGAAAATAAGGACAGAGTGATTCTGGATTCCAAAGAGAAGATTGAATTCTATCGGACAAAAATGCAAGACCTTGT	TTGTACAAAAGTAGATGTGATAATCGTCTTAATGAAATTACGGAACGGGCTTTATCCGATAAGCATGAGGCTGAGTTACTTGCCAAGAAATATGAAGAGAAATACAAGCAAGTTGCAGAAATTGCTTCTAAACTAACCATTGAAGAAGCTTCATTTCGTGAAATTCAGGGGAGGAAAATGGAGTTGCAGCAAGCAATCAT	ATGAAAAGGTTGAAAATAAGGACA	ATAAAGCCCGTTCCGTAATT	ATCGGACAAAAATGCAAGACCTTGT
SNP0212	isotig04131	133	TTTCTTACAGGGATCCAATCTGCCCAAACAAGTCCTCGCTCAGATATGGGTGCATACTGACCAGAGCCACACTGGCTATCTCAGCCGTCCTGAGTTTTATAATTTCCTTAAACTTGTAACAGTGGCTCAGAG	AAGCGAGAATTAACCCCAGATATTGTGAAGGCAGCATTATACGGTCCTGCTTCAGGCAAAATCCCTGCCCCAAAGATAAATCTAGCAGCCATACCTACACCACAGTCGAATTCAGTCGGTGCTGCACCACCACTACAGATAGGTGCTGCTGCACCAGCATCTTCTAATAATCTTGGCTTCAGAGGATTGACTCCTTCAAG	CTATCTCAGCCGTCCTGAGTT	TATGGCTGCTAGATTTATCTTTGG	CAATATCTGGGGTTAATTCTCGCTT
SNP0213	isotig04132	133	TTTCTTACAGGGATCCAATCTGCCCAAACAAGTCCTCGCTCAGATATGGGTGCATACTGACCAGAGCCACACTGGCTATCTCAGCCGTCCTGAGTTTTATAATTTCCTTAAACTTGTAACAGTGGCTCAGAG	AAGCGAGAATTAACCCCAGATATTGTGAAGGCAGCATTATACGGTCCTGCTTCAGGCAAAATCCCTGCCCCAAAGATAAATCTAGCAGCCATACCTACACCACAGTCGAATTCAGTCGGTGCTGCACCACCACTACAGATAGGTGCTGCTGCACCAGCATCTTCTAATAATCTTGGCTTCAGAGGATTGACTCCTTCAAG	CTATCTCAGCCGTCCTGAGTT	TATGGCTGCTAGATTTATCTTTGG	CAATATCTGGGGTTAATTCTCGCTT
SNP0214	isotig04132	1783	ACGCAATTCAATGAATACAATGCTAGAGGTCCATTAATGGATAATTCCTATACGAGTGAACTAAGAAATGTCGAGGTGAATTCTTTGGATAATAAAGTTCAAGAGGCAGAATCGGATGAAAAGGTTGAAAATAAGGACAGAGTGATTCTGGATTCCAAAGAGAAGATTGAATTCTATCGGACAAAAATGCAAGACCTTGT	TTGTACAAAAGTAGATGTGATAATCGTCTTAATGAAATTACGGAACGGGCTTTATCCGATAAGCATGAGGCTGAGTTACTTGCCAAGAAATATGAAGAGAAATACAAGCAAGTTGCAGAAATTGCTTCTAAACTAACCATTGAAGAAGCTTCATTTCGTGAAATTCAGGGGAGGAAAATGGAGTTGCAGCAAGCAATCAT	ATGAAAAGGTTGAAAATAAGGACA	ATAAAGCCCGTTCCGTAATT	ATCGGACAAAAATGCAAGACCTTGT
SNP0215	isotig04143	765	TCTTTAACAATGATGGAGTTTATGGTGGTGACCGGAGGAACCCTGATGAAATAACTGGTCCTTACAAGGACGACCCAGCACCTACTTCTTTTGTCCCTGGTGCAGCATATCATGTTCTCCTTGAAGCTTTTGGAGGAAAGGGTTATCTTGCTGGGACTCCAGCTGAACTAAAATCAGCACTTGCCGAATCTTTTTCAGCA	GGAAGACCTACTGTCATAAATGTTACAATCGATCCATATGCTGGTGCAGAAAGTGGAAGACTTCAGCACAAAAATTGAGGTGGAGTGTATTTAGTTTATGCATTGTGAATGGTCAAATTCACAGTTTTCTCTGGGGTTGTAGCCGGTATTTCTTGATGTCCTCTAATAATGCATAGCGCTTTGGTATCGGCTATGATTTG	TTATCTTGCTGGGACTCCAG	CAGCATATGGATCGATTGTAAC	TAACATTTATGACAGTAGGTCTTCC
SNP0216	isotig04216	673	AGACGTTTGGCCTTACTTTCGTGTTCTTTCTCCACACGCATGGCAGCCACCTCCTTCTCCATAGCAGCTACCTCCCTTCTCATTTTTTTAGCCTCAATCTCCATAGCCTTAGTTAAAGTCTCTACCTTCTTTGCTAGCATCTCAATTGCGTCATCCTTGTCTTTCAGGCTCTGATCCTTTTCATGACCAGCTTTCCTCAA	GCAATCACCTCTTTCTGTAACAGATCATATAATAGCCCTGGCACAGTATCCTCTGTATCTGTTACTTGCAGATCACTAGAGTTCTCTTCTTGGTCCGGTTTCCAAGTATTATCTTGTGCCTTGCTCTCTTTAGTTCCATCACACGACTGGCTTTGTTTGAAAGTTGATCCTAGTCTATTTAAGAGGCTTTTGTTCCTGTC	AATTGCGTCATCCTTGTCTTT	TAACAGATACAGAGGATACTGTGCC	CCTTTTCATGACCAGCTTTCCTCAA
SNP0217	isotig04222	606	CATGAGCCTTTCCATGTTCCTGAGGATGTGAAGAAGCATTGGAGCCACCATATCCCTGAAGGTGCTGCCCTTGAAGCTGAATGGAATGCCAAGTTTGCTGAATACGAGAAGAAGTATCCGGAGGAAGCAGCAGAATTGAAGTCTATAGTTACTGGTGAACTACCTTCTGGTTGGGAGAAAGCTCTTCCAACGTACACTCC	GAGAGCCCAGCTGATGCCACCAGGAATCTGTCTCAACAAAACCTCAATGCTCTTGCTAAGGTTCTCCCTGGTCTACTTGGTGGCAGTGCTGATCTTGCCTCGTCTAACATGACCCTTCTAAAAATGTTTGGTGATTTCCAAAAGAACACGCCTGAAGAGCGCAATGTGAGGTTTGGTGTACGTGAACACAGTATGGGAGC	AAGCAGCAGAATTGAAGTCTATAGTT	AGAACCTTAGCAAGAGCATTGA	AGAAAGCTCTTCCAACGTACACTCC
SNP0218	isotig04223	473	GCTTTCTATGATGACAACCATATTTCTATTGATGGTGACACGGAAATTGCTTTCACCGAGAGTGTTGACACCCGTTTTGAGGCTCTTGGTTGGCATGTAATCTGGGTGAAGAATGGAAACACTGGTTACGATGAAATTCGTGCTGCCATCAAGGAAGCAAAGGCTGTAACAGACAAGCCCACTTTGATTAAGGTGACTAC	ACCATTGGTTATGGTTCTCCCAACAAGGCTAACTCATACAGTGTACATGGAAGTGCACTSGGTGCCAAAGAAGTTGATGCCACCAGGAAGAACCTTGGATGGCCTTATGAGCCCTTCCACGTGCCCGAGGATGTGAAGAAGCATTGGAGCCACCATATCCCTGAAGGTGCTGCCCTTGAAGCTGAATGGAATGCCAAGTT	ATGTAATCTGGGTGAAGAATGG	TACACTGTATGAGTTAGCCTTGTTG	AGCCCACTTTGATTAAGGTGACTAC
SNP0219	isotig04223	533	AGTGTTGACACCCGTTTTGAGGCTCTTGGTTGGCATGTAATCTGGGTGAAGAATGGAAACACTGGTTACGATGAAATTCGTGCTGCCATCAAGGAAGCAAAGGCTGTAACAGACAAGCCCACTTTGATTAAGGTGACTACRACCATTGGTTATGGTTCTCCCAACAAGGCTAACTCATACAGTGTACATGGAAGTGCACT	GGTGCCAAAGAAGTTGATGCCACCAGGAAGAACCTTGGATGGCCTTATGAGCCCTTCCACGTGCCCGAGGATGTGAAGAAGCATTGGAGCCACCATATCCCTGAAGGTGCTGCCCTTGAAGCTGAATGGAATGCCAAGTTTGCTGAATACGAGAAGAAGTATCCGGAGGAAGCAGCAGAATTGAAGTCTATCATTACTGG	AAAGGCTGTAACAGACAAGCC	ATAAGGCCATCCAAGGTTCT	TGGCATCAACTTCTTTGGCACC
SNP0220	isotig04224	533	AGTGTTGACACCCGTTTTGAGGCTCTTGGTTGGCATGTAATCTGGGTGAAGAATGGAAACACTGGTTACGATGAAATTCGTGCTGCCATCAAGGAAGCAAAGGCTGTAACAGACAAGCCCACTTTGATTAAGGTGACTACAACCATTGGTTATGGTTCTCCCAACAAGGCTAACTCATACAGTGTACATGGAAGTGCACT	GGTGCCAAAGAAGTTGATGCCACCAGGAAGAACCTTGGATGGCCTTATGAGCCCTTCCACGTGCCCGAGGATGTGAAGAAGCATTGGAGCCACCATATCCCTGAAGGTGCTGCCCTTGAAGCTGAATGGAATGCCAAGTTTGCTGAATACGAGAAGAAGTATCCGGAGGAAGCAGCAGAATTGAAGTCTATAGTTACTGG	AAAGGCTGTAACAGACAAGCC	ATAAGGCCATCCAAGGTTCT	TGGCATCAACTTCTTTGGCACC
SNP0221	isotig04224	779	TATGAGCCCTTCCACGTGCCCGAGGATGTGAAGAAGCATTGGAGCCACCATATCCCTGAAGGTGCTGCCCTTGAAGCTGAATGGAATGCCAAGTTTGCTGAATACGAGAAGAAGTATCCGGAGGAAGCAGCAGAATTGAAGTCTATAGTTACTGGTGAACTACCTTCTGGTTGGGAGAAAGCTCTTCCAACGTACACTCC	GAGAGCCCAGCTGATGCCACCAGGAATCTGTCTCAACAAAACCTCAATGCTCTTGCTAAGGTTCTCCCTGGTCTACTTGGTGGCAGTGCTGATCTTGCCTCGTCTAACATGACCCTTCTAAAAATGTTTGGTGATTTCCAAAAGAACACGCCTGAAGAGCGCAATGTGAGGTTTGGTGTACGTGAACACAGTATGGGAGC	AAGCAGCAGAATTGAAGTCTATAGTT	AGAACCTTAGCAAGAGCATTGA	AGAAAGCTCTTCCAACGTACACTCC
SNP0222	isotig04235	404	GAACTGGGTGGAATTCGTTAAAAGGGAGGTTTGGTTGAAGTATCCGTATTTTTGAATATATAAGCTTTTGATTAATTGGATTGATGGCAACTCCAGGGGGACCGCGGCCAGGGAATTTTCCCCCTAATTACAACACTAATTCACTTGCTAGTAATATGCAAAATTTACAAATTAATCAGCAGCAATCAAATAATCCTCGT	GTGGTGCCCCAAGACCTCCTAATGCTTCACCACCTGGTCAACAGCCCCCACCTTTTGCAGGAAGCCGACCGCGCACACCCCCACCAGGTGTTTTTCCCAGGGGTGGTGGCGTGCTTCCTAGCGGTGCTCCACAAGCTACATTGCCTCCGAACGTGGCATCTACTATGTTCACCGGCCCACCATTTGTATCTCAGCCTCCT	AATTTTCCCCCTAATTACAACACT	GCTGTTGACCAGGTGGTG	TCAGCAGCAATCAAATAATCCTCGT
SNP0223	isotig04295	616	ATCATCTCCTTGATGAAGAACCCATGAAATAGCAAGTTGAGCAGGAGTGCATCCATGTTTCTTAGCTAACTTCTCTATACGAAAATAAATGGCCTTGTTCTTATCGAAATTCTCTCCAGTAAACCTTGGGTGATTTTCCAATGCACTATTTGGATGCACCTTTTCCACTATGGCCTTCCCAGCAAAAAACCCTCTGCCTA	TGGACTATATGGAACTATTCCRATYCCAAGTTCCCTGCAAACTGGAATTATATCTTCTTCRATGTCACGAGTCCARAGGGAATATTCTAYTTGTAGAGCACTAATGGGATGAACCGCATGAGCCCTYCTTATTGTGTCTGGGCTAGCTTCTGATAATCCAATATATCTTATTTTACCCTCGTTGACAAGTTTTTTAAGTT	GCACCTTTTCCACTATGGC	CAGTTTGCAGGGAACTTGG	TTCCCAGCAAAAAACCCTCTGCCTA
SNP0224	isotig04295	638	CATGAAATAGCAAGTTGAGCAGGAGTGCATCCATGTTTCTTAGCTAACTTCTCTATACGAAAATAAATGGCCTTGTTCTTATCGAAATTCTCTCCAGTAAACCTTGGGTGATTTTCCAATGCACTATTTGGATGCACCTTTTCCACTATGGCCTTCCCAGCAAAAAACCCTCTGCCTAYTGGACTATATGGAACTATTCC	ATYCCAAGTTCCCTGCAAACTGGAATTATATCTTCTTCRATGTCACGAGTCCARAGGGAATATTCTAYTTGTAGAGCACTAATGGGATGAACCGCATGAGCCCTYCTTATTGTGTCTGGGCTAGCTTCTGATAATCCAATATATCTTATTTTACCCTCGTTGACAAGTTTTTTAAGTTCTCCCATTGTCKCTTCAATAGG	TTTTCCACTATGGCCTTCC	ATTAGTGCTCTACAARTAGAATATTCCC	TTCCAGTTTGCAGGGAACTTGGRAT
SNP0225	isotig04295	641	GAAATAGCAAGTTGAGCAGGAGTGCATCCATGTTTCTTAGCTAACTTCTCTATACGAAAATAAATGGCCTTGTTCTTATCGAAATTCTCTCCAGTAAACCTTGGGTGATTTTCCAATGCACTATTTGGATGCACCTTTTCCACTATGGCCTTCCCAGCAAAAAACCCTCTGCCTAYTGGACTATATGGAACTATTCCRAT	CCAAGTTCCCTGCAAACTGGAATTATATCTTCTTCRATGTCACGAGTCCARAGGGAATATTCTAYTTGTAGAGCACTAATGGGATGAACCGCATGAGCCCTYCTTATTGTGTCTGGGCTAGCTTCTGATAATCCAATATATCTTATTTTACCCTCGTTGACAAGTTTTTTAAGTTCTCCCATTGTCKCTTCAATAGGCAC	TTTTCCACTATGGCCTTCC	ATTAGTGCTCTACAARTAGAATATTCCC	YTGGACTATATGGAACTATTCCRAT
SNP0226	isotig04295	677	TTAGCTAACTTCTCTATACGAAAATAAATGGCCTTGTTCTTATCGAAATTCTCTCCAGTAAACCTTGGGTGATTTTCCAATGCACTATTTGGATGCACCTTTTCCACTATGGCCTTCCCAGCAAAAAACCCTCTGCCTAYTGGACTATATGGAACTATTCCRATYCCAAGTTCCCTGCAAACTGGAATTATATCTTCTTC	ATGTCACGAGTCCARAGGGAATATTCTAYTTGTAGAGCACTAATGGGATGAACCGCATGAGCCCTYCTTATTGTGTCTGGGCTAGCTTCTGATAATCCAATATATCTTATTTTACCCTCGTTGACAAGTTTTTTAAGTTCTCCCATTGTCKCTTCAATAGGCACAGTCKTATCAATTCGATGTATGTAGTAGAGATCAAT	TTTTCCACTATGGCCTTCC	ATTAGTGCTCTACAARTAGAATATTCCC	AATATTCCCTYTGGACTCGTGACAT
SNP0227	isotig04295	692	ATACGAAAATAAATGGCCTTGTTCTTATCGAAATTCTCTCCAGTAAACCTTGGGTGATTTTCCAATGCACTATTTGGATGCACCTTTTCCACTATGGCCTTCCCAGCAAAAAACCCTCTGCCTAYTGGACTATATGGAACTATTCCRATYCCAAGTTCCCTGCAAACTGGAATTATATCTTCTTCRATGTCACGAGTCCA	AGGGAATATTCTAYTTGTAGAGCACTAATGGGATGAACCGCATGAGCCCTYCTTATTGTGTCTGGGCTAGCTTCTGATAATCCAATATATCTTATTTTACCCTCGTTGACAAGTTTTTTAAGTTCTCCCATTGTCKCTTCAATAGGCACAGTCKTATCAATTCGATGTATGTAGTAGAGATCAATATAATCCACAYCAAG	TTCCCTGCAAACTGGAATT	ATGCGGTTCATCCCATTAG	TATCTTCTTCRATGTCACGAGTCCA
SNP0228	isotig04295	706	GGCCTTGTTCTTATCGAAATTCTCTCCAGTAAACCTTGGGTGATTTTCCAATGCACTATTTGGATGCACCTTTTCCACTATGGCCTTCCCAGCAAAAAACCCTCTGCCTAYTGGACTATATGGAACTATTCCRATYCCAAGTTCCCTGCAAACTGGAATTATATCTTCTTCRATGTCACGAGTCCARAGGGAATATTCTA	TTGTAGAGCACTAATGGGATGAACCGCATGAGCCCTYCTTATTGTGTCTGGGCTAGCTTCTGATAATCCAATATATCTTATTTTACCCTCGTTGACAAGTTTTTTAAGTTCTCCCATTGTCKCTTCAATAGGCACAGTCKTATCAATTCGATGTATGTAGTAGAGATCAATATAATCCACAYCAAGACGCTTCARACTAT	TGCAAACTGGAATTATATCTTCTTC	ACACAATAAGRAGGGCTCATG	TCACGAGTCCARAGGGAATATTCTA
SNP0229	isotig04295	743	GGGTGATTTTCCAATGCACTATTTGGATGCACCTTTTCCACTATGGCCTTCCCAGCAAAAAACCCTCTGCCTAYTGGACTATATGGAACTATTCCRATYCCAAGTTCCCTGCAAACTGGAATTATATCTTCTTCRATGTCACGAGTCCARAGGGAATATTCTAYTTGTAGAGCACTAATGGGATGAACCGCATGAGCCCT	CTTATTGTGTCTGGGCTAGCTTCTGATAATCCAATATATCTTATTTTACCCTCGTTGACAAGTTTTTTAAGTTCTCCCATTGTCKCTTCAATAGGCACAGTCKTATCAATTCGATGTATGTAGTAGAGATCAATATAATCCACAYCAAGACGCTTCARACTATCYTCACAGCAAGAACGGGCATATTCCGGTGAACCTTT	ARAGGGAATATTCTAYTTGTAGAGCA	AAATAAGATATATTGGATTATCAGAAGCTAG	CAGAAGCTAGCCCAGACACAATAAG
SNP0230	isotig04295	828	GAACTATTCCRATYCCAAGTTCCCTGCAAACTGGAATTATATCTTCTTCRATGTCACGAGTCCARAGGGAATATTCTAYTTGTAGAGCACTAATGGGATGAACCGCATGAGCCCTYCTTATTGTGTCTGGGCTAGCTTCTGATAATCCAATATATCTTATTTTACCCTCGTTGACAAGTTTTTTAAGTTCTCCCATTGTC	CTTCAATAGGCACAGTCKTATCAATTCGATGTATGTAGTAGAGATCAATATAATCCACAYCAAGACGCTTCARACTATCYTCACAGCAAGAACGGGCATATTCCGGTGAACCTTTTACTATAACCTCAGTCGGTGTAATTCCGGCTACTCCAAATTTTGTAGCTAACTCAATCTTTTCTCGAGGTAACTGCTTTAGTGCC	TYCTTATTGTGTCTGGGCTAGC	TCTTGRTGTGGATTATATTGATCTCT	AAGTTTTTTAAGTTCTCCCATTGTC
SNP0231	isotig04295	846	GTTCCCTGCAAACTGGAATTATATCTTCTTCRATGTCACGAGTCCARAGGGAATATTCTAYTTGTAGAGCACTAATGGGATGAACCGCATGAGCCCTYCTTATTGTGTCTGGGCTAGCTTCTGATAATCCAATATATCTTATTTTACCCTCGTTGACAAGTTTTTTAAGTTCTCCCATTGTCKCTTCAATAGGCACAGTC	TATCAATTCGATGTATGTAGTAGAGATCAATATAATCCACAYCAAGACGCTTCARACTATCYTCACAGCAAGAACGGGCATATTCCGGTGAACCTTTTACTATAACCTCAGTCGGTGTAATTCCGGCTACTCCAAATTTTGTAGCTAACTCAATCTTTTCTCGAGGTAACTGCTTTAGTGCCTTTCCCACCAAGTATTCG	TYCTTATTGTGTCTGGGCTAGC	TCTTGRTGTGGATTATATTGATCTCT	CATTGTCKCTTCAATAGGCACAGTC
SNP0232	isotig04295	888	TCCARAGGGAATATTCTAYTTGTAGAGCACTAATGGGATGAACCGCATGAGCCCTYCTTATTGTGTCTGGGCTAGCTTCTGATAATCCAATATATCTTATTTTACCCTCGTTGACAAGTTTTTTAAGTTCTCCCATTGTCKCTTCAATAGGCACAGTCKTATCAATTCGATGTATGTAGTAGAGATCAATATAATCCACA	CAAGACGCTTCARACTATCYTCACAGCAAGAACGGGCATATTCCGGTGAACCTTTTACTATAACCTCAGTCGGTGTAATTCCGGCTACTCCAAATTTTGTAGCTAACTCAATCTTTTCTCGAGGTAACTGCTTTAGTGCCTTTCCCACCAAGTATTCGTTGGCATAGTTCACACCATAGAGATTAGAAGTGTCAAAAAAC	AAGTTTTTTAAGTTCTCCCATTGTC	TTATAGTAAAAGGTTCACCGGAATAT	GTAGTAGAGATCAATATAATCCACA
SNP0233	isotig04295	901	TTCTAYTTGTAGAGCACTAATGGGATGAACCGCATGAGCCCTYCTTATTGTGTCTGGGCTAGCTTCTGATAATCCAATATATCTTATTTTACCCTCGTTGACAAGTTTTTTAAGTTCTCCCATTGTCKCTTCAATAGGCACAGTCKTATCAATTCGATGTATGTAGTAGAGATCAATATAATCCACAYCAAGACGCTTCA	ACTATCYTCACAGCAAGAACGGGCATATTCCGGTGAACCTTTTACTATAACCTCAGTCGGTGTAATTCCGGCTACTCCAAATTTTGTAGCTAACTCAATCTTTTCTCGAGGTAACTGCTTTAGTGCCTTTCCCACCAAGTATTCGTTGGCATAGTTCACACCATAGAGATTAGAAGTGTCAAAAAACGTAATGCCTTTAC	TATCAATTCGATGTATGTAGTAGAGATC	TAAAAGGTTCACCGGAATATG	ATATAATCCACAYCAAGACGCTTCA
SNP0234	isotig04295	908	TGTAGAGCACTAATGGGATGAACCGCATGAGCCCTYCTTATTGTGTCTGGGCTAGCTTCTGATAATCCAATATATCTTATTTTACCCTCGTTGACAAGTTTTTTAAGTTCTCCCATTGTCKCTTCAATAGGCACAGTCKTATCAATTCGATGTATGTAGTAGAGATCAATATAATCCACAYCAAGACGCTTCARACTATC	TCACAGCAAGAACGGGCATATTCCGGTGAACCTTTTACTATAACCTCAGTCGGTGTAATTCCGGCTACTCCAAATTTTGTAGCTAACTCAATCTTTTCTCGAGGTAACTGCTTTAGTGCCTTTCCCACCAAGTATTCGTTGGCATAGTTCACACCATAGAGATTAGAAGTGTCAAAAAACGTAATGCCTTTACTAAATGC	AATTCGATGTATGTAGTAGAGATCAATATAA	TTATAGTAAAAGGTTCACCGGAATAT	CCACAYCAAGACGCTTCARACTATC
SNP0235	isotig04296	677	TTAGCTAACTTCTCTATACGAAAATAAATGGCCTTGTTCTTATCGAAATTCTCTCCAGTAAACCTTGGGTGATTTTCCAATGCACTATTTGGATGCACCTTTTCCACTATGGCCTTCCCAGCAAAAAACCCTCTGCCTATTGGACTATATGGAACTATTCCAATTCCAAGTTCCCTGCAAACTGGAATTATATCTTCTTC	ATGTCACGAGTCCARAGGGAATATTCTAYTTGTAGAGCACTAATGGGATGAACCGCATGAGCCCTYCTTATTGTGTCTGGGCTAGCTTCTGATAATCCAATATATCTTATTTTACCCTCGTTGACAAGTTTTTTAAGTTCTCCCATTGTCGCTTCAATAGGCACAGTCTTATCAATTCGATGTATGTAGTAGAGATCAAT	TTTTCCACTATGGCCTTCC	ATTAGTGCTCTACAARTAGAATATTCCC	AATATTCCCTYTGGACTCGTGACAT
SNP0236	isotig04296	692	ATACGAAAATAAATGGCCTTGTTCTTATCGAAATTCTCTCCAGTAAACCTTGGGTGATTTTCCAATGCACTATTTGGATGCACCTTTTCCACTATGGCCTTCCCAGCAAAAAACCCTCTGCCTATTGGACTATATGGAACTATTCCAATTCCAAGTTCCCTGCAAACTGGAATTATATCTTCTTCRATGTCACGAGTCCA	AGGGAATATTCTAYTTGTAGAGCACTAATGGGATGAACCGCATGAGCCCTYCTTATTGTGTCTGGGCTAGCTTCTGATAATCCAATATATCTTATTTTACCCTCGTTGACAAGTTTTTTAAGTTCTCCCATTGTCGCTTCAATAGGCACAGTCTTATCAATTCGATGTATGTAGTAGAGATCAATATAATCCACATCAAG	TTCCCTGCAAACTGGAATT	ATGCGGTTCATCCCATTAG	TATCTTCTTCRATGTCACGAGTCCA
SNP0237	isotig04296	706	GGCCTTGTTCTTATCGAAATTCTCTCCAGTAAACCTTGGGTGATTTTCCAATGCACTATTTGGATGCACCTTTTCCACTATGGCCTTCCCAGCAAAAAACCCTCTGCCTATTGGACTATATGGAACTATTCCAATTCCAAGTTCCCTGCAAACTGGAATTATATCTTCTTCRATGTCACGAGTCCARAGGGAATATTCTA	TTGTAGAGCACTAATGGGATGAACCGCATGAGCCCTYCTTATTGTGTCTGGGCTAGCTTCTGATAATCCAATATATCTTATTTTACCCTCGTTGACAAGTTTTTTAAGTTCTCCCATTGTCGCTTCAATAGGCACAGTCTTATCAATTCGATGTATGTAGTAGAGATCAATATAATCCACATCAAGACGCTTCAAGCTAG	TGCAAACTGGAATTATATCTTCTTC	ACACAATAAGRAGGGCTCATG	TCACGAGTCCARAGGGAATATTCTA
SNP0238	isotig04296	743	GGGTGATTTTCCAATGCACTATTTGGATGCACCTTTTCCACTATGGCCTTCCCAGCAAAAAACCCTCTGCCTATTGGACTATATGGAACTATTCCAATTCCAAGTTCCCTGCAAACTGGAATTATATCTTCTTCRATGTCACGAGTCCARAGGGAATATTCTAYTTGTAGAGCACTAATGGGATGAACCGCATGAGCCCT	CTTATTGTGTCTGGGCTAGCTTCTGATAATCCAATATATCTTATTTTACCCTCGTTGACAAGTTTTTTAAGTTCTCCCATTGTCGCTTCAATAGGCACAGTCTTATCAATTCGATGTATGTAGTAGAGATCAATATAATCCACATCAAGACGCTTCAAGCTAGCCTCACAACAAGAACGGACATACTCAGGTGAACCTTT	ARAGGGAATATTCTAYTTGTAGAGCA	AAATAAGATATATTGGATTATCAGAAGCTAG	CAGAAGCTAGCCCAGACACAATAAG
SNP0239	isotig04297	281	CCCACTGGACTGTATGGAACTATTCCGATACCAAGTTCCCTGCAAAGTGGAATAAATTCTTCTTCGATGTTACGAGTCCAAAGGGAATATTCCATTTGTATAGCAGTAATAGGATGAACTGCATGTGCCCTCCTTATTGTGTTTGGGCTAGCTTCAGATAACCCAATATATTTTATTTTACCTTCTTCAACTAGCTTTTT	AGTTCTCCCATCGTCTCTTCAATAGGCACAGTCTGATCAATCCGATGTATGTAGTAGAGATCAATATAATCCACGTCAAGACGCTTCAAGCTAGCCTCACAACAAGAACGGACATACTCAGGTGAACCTTTTACTATGACTTCAGGACCCCCAATTTTAAATACACCAAATTTTGTAGCCAACTCAACCTTTTCTCGAGG	TTATTGTGTTTGGGCTAGCTTC	ATTATATTGATCTCTACTACATACATCGGA	TTTTACCTTCTTCAACTAGCTTTTT
SNP0240	isotig04298	281	CCCACTGGACTGTATGGAACTATTCCGATACCAAGTTCCCTGCAAAGTGGAATAAATTCTTCTTCGATGTTACGAGTCCAAAGGGAATATTCCATTTGTATAGCAGTAATAGGATGAACTGCATGTGCCCTCCTTATTGTGTTTGGGCTAGCTTCAGATAACCCAATATATTTTATTTTACCTTCTTCAACTAGCTTTTT	AGTTCTCCCATCGTCTCTTCAATAGGCACAGTCTGATCAATCCGATGTATGTAGTAGAGATCAATATAATCCACGTCAAGACGCTTCAGACTATCTTCACAGCAAGAACGGGCATATTCCGGTGAACCTTTTACTATAACCTCAGTCGGTGTAATTCCGGCTACTCCAAATTTTGTAGCTAACTCAATCTTTTCTCGAGG	TTATTGTGTTTGGGCTAGCTTC	ATTATATTGATCTCTACTACATACATCGGA	TTTTACCTTCTTCAACTAGCTTTTT
SNP0241	isotig04332	448	GGCATCCAAATCTGAAAGTTTGCTGGTTTCAGGTTCTACTTTCTGGATATTAATCTCCGGCTCACCCTTCACCAGGTACTTCCACCATTCCATCTCGTTCTGCTTGGTAAGGAGGATAGAGACCGATTTTTGATCCTCTAAGCTCCAGAAGCAGTCCTCGACCTTTACAGGCTGAAAAAGTTCCCCATCGATGACAGGAG	TTGGCCTTTAAGCCCAACTTTTAGATAATTCTTYTTTATTTCACACGTAATGAACCTTGACTTTGTTCCAGGAGGAACAGGAACAGTGATGTTAACCTCCTGTAATGATTGAGCCCAAGAATAGTTATCCATGTCCAAACCGTTTCCTTTGTTAGGAGCTCGATGCCCTTTTTTCTCATCCTCTTTGGTCTCACTTTCCC	TCCTCGACCTTTACAGGCT	TCAAGGTTCATTACGTGTGAAA	AAAAGTTCCCCATCGATGACAGGAG
SNP0242	isotig04332	482	TCTACTTTCTGGATATTAATCTCCGGCTCACCCTTCACCAGGTACTTCCACCATTCCATCTCGTTCTGCTTGGTAAGGAGGATAGAGACCGATTTTTGATCCTCTAAGCTCCAGAAGCAGTCCTCGACCTTTACAGGCTGAAAAAGTTCCCCATCGATGACAGGAGRTTGGCCTTTAAGCCCAACTTTTAGATAATTCTT	TTTATTTCACACGTAATGAACCTTGACTTTGTTCCAGGAGGAACAGGAACAGTGATGTTAACCTCCTGTAATGATTGAGCCCAAGAATAGTTATCCATGTCCAAACCGTTTCCTTTGTTAGGAGCTCGATGCCCTTTTTTCTCATCCTCTTTGGTCTCACTTTCCCCATTCACCTCCTTCTCAGCCACCGTTACCTTCAC	GATGACAGGAGRTTGGCC	TTTGGACATGGATAACTATTCTTG	GCCCAACTTTTAGATAATTCTT
SNP0243	isotig04359	2858	CACATTCAATCACCGCTATGTTAAATCTAATCCTCGAGATGTGGAGAATGCCACGTGGATGCTAACTGTTTTCCATTGTTTCGGTCAGTACTTTTGTCTTCATTTTGAAGCTTTTCAACTTGGCATGGCTCCTGTTTACATGGCTTTTCTTCGATTCATGGGAGACGAGTGGAGTCACGAAACTACAGTTACAGCTTGGA	GTTGGGGGAAATGGCCGGAAACTTRTATGGGAAGGCACCCCACGAAGCATTAGGGATAGTCACAGAAAAGTTCGAGACAGCCATGATGGTCTCATTTTACAGCGTAATATGGCTCTTTTCTTTTCTGGAGGAGACAGGAAAGAGCTTAAGCTCCGTGTAACAGGACGAATATGGAAGGAACAGCAGAACCCAGACGGTGG	TTCATGGGAGACGAGTGG	GTGGGGTGCCTTCCCATA	CACGAAACTACAGTTACAGCTTGGA
SNP0244	isotig04359	2883	TCTAATCCTCGAGATGTGGAGAATGCCACGTGGATGCTAACTGTTTTCCATTGTTTCGGTCAGTACTTTTGTCTTCATTTTGAAGCTTTTCAACTTGGCATGGCTCCTGTTTACATGGCTTTTCTTCGATTCATGGGAGACGAGTGGAGTCACGAAACTACAGTTACAGCTTGGARGTTGGGGGAAATGGCCGGAAACTT	TATGGGAAGGCACCCCACGAAGCATTAGGGATAGTCACAGAAAAGTTCGAGACAGCCATGATGGTCTCATTTTACAGCGTAATATGGCTCTTTTCTTTTCTGGAGGAGACAGGAAAGAGCTTAAGCTCCGTGTAACAGGACGAATATGGAAGGAACAGCAGAACCCAGACGGTGGCACGTGCATACCCAATCTTTAGGAC	TCACGAAACTACAGTTACAGCTTG	AAAAGAAAAGAGCCATATTACGC	RGTTGGGGGAAATGGCCGGAAACTT
SNP0245	isotig04400	1024	GAATGCTTCTGACCCATGGACAGTTGCTAGTGTATCTGATGATGGAGAATCCTCTGGTGGAGGTGGTACTTTACAGATATGGCGTATGACAGATTTGTTGTACAGACCTGAGGAGGAGGTTATAGAGGAGTTGCAAAAGTTTAAAGATCACGTTCTTGAATGTTCGAAGACTTGACAGGATTGGTAGCTTGAATACTTGC	AAAAATGCATGTTGTCTTTGTCTAGATGTATGATCTATGACTTGCTGAATCTAAATGGGCGATGATCGACAAGAGACCCTAGCCTGACTTTTTAGATGTTGAGATTCTGCCTGAAACTCGATTTAGTGGTTGCACGCATTATGTTGTTACATAGATTTAGTTACCCCCTTCGTCTGTCTAGTTAGTAGTCTCTCCATTCC	AGGTTATAGAGGAGTTGCAAAAGTT	ATTTAGATTCAGCAAGTCATAGATCAT	CAGGATTGGTAGCTTGAATACTTGC
SNP0246	isotig04443	179	CACCTCAATTTGTAGCATTCTATAAATACAAATTTCTATATTGAAAATCCATTCTTGGTTCACAAAAACTAATGGCTCGTACTAAGCAAACTGCCCGCAAGTCCACCGGAGGCAAGGCTCCAAGGAAGCAACTTGCCACCAAGGCCGCCAGGAAGTCCGCCCCGGCCACCGGCGGAGT	AAGAAGCCCCACCGCTTCCGTCCTGGCACAGTTGCATTACGTGAGATCCGGAAGTACCAGAAGTCCACTGAACTCTTGATCCGTAAACTTCCATTCCAGAGGTTGGTAAGGGAAATTGCACAGGACTTTAAAACTGACCTCAGGTTCCAGAGCTCCGCTGTGGCGGCGCTCAGGAAGCAGCGAGGCGTACCTTGTTGGAC	AAGCAACTTGCCACCAAG	ATCTCACGTAATGCAACTGTG	AGTCCGCCCCGGCCACCGGCGGAGT
SNP0247	isotig04457	314	CGCCAATTTCCCGGAGATCGGAAGAATGATGGCGACAAGAAAGACAAGAAATTCGAGCCACCGCCGGCGCCTGCTCGTGTAGGCCGTAAGCAGAGGAAGCAAAAGGGATCCGAGGTGGCGGCACGGGTCCCGACGGTGACGCCACTGTCCAAGTGCAAACTGCGGCTGCTAAAGCTCGAAAGAATCAAGGACTATTTGTT	ATGGAAGAAGAGTTCGTAGCAAATCAGGAAAGGTTGAAACCCCAGGAAGAGAAAACAGAGGAGGATCGATCGAAGGTCGATGACCTGCGTGGGTCCCCCATGAGCGTTGGGAACTTGGAGGAGTTGATTGATGAGAATCACGCCATTGTTTCGTCGTCTGTGGGGCCAGAGTACTACGTCGGGATCTTGTCCTTTGTCGA	TGACGCCACTGTCCAAGT	AGGTCATCGACCTTCGATC	TCGAAAGAATCAAGGACTATTTGTT
SNP0248	isotig04461	314	CGCCAATTTCCCGGAGATCGGAAGAATGATGGCGACAAGAAAGACAAGAAATTCGAGCCACCGCCGGCGCCTGCTCGTGTAGGCCGTAAGCAGAGGAAGCAAAAGGGATCCGAGGTGGCGGCACGGGTCCCGACGGTGACGCCACTGTCCAAGTGCAAACTGCGGCTGCTAAAGCTCGAAAGAATCAAGGACTATTTGTT	ATGGAAGAAGAGTTCGTAGCAAATCAGGAAAGGTTGAAACCCCAGGAAGAGAAAACAGAGGAGGATCGATCGAAGGTCGATGACCTGCGTGGGTCCCCCATGAGCGTTGGGAACTTGGAGGAGTTGATTGATGAGAATCACGCCATTGTTTCGTCGTCTGTGGGGCCAGAGTACTACGTCGGGATCTTGTCCTTTGTCGA	TGACGCCACTGTCCAAGT	AGGTCATCGACCTTCGATC	TCGAAAGAATCAAGGACTATTTGTT
SNP0249	isotig04534	1792	AATACCACCTAAGAAGCTTTCAGTGACGTGGGCCCCTGAGGTGTATGATCCTGTTCCTTCAGCAGTGACGCACGTGGTATCAAACAAGAATCATCGCCAACGCAGTGATAGCAGAAAGTATGGGAAGACCAAACAGAAGGGCGGCGGCAAATCTTCTCGAGGCAGCAAGGGCAAAGACAAGAAGCAAGCTCGAAAGAACA	TGGGAGCACTAGCAGGTCTTTCAAGGATCATAGCATAGTGCATGGTTTTGATGACCCTCTTACTGGTATTGAAAATTTCGATGTTGGCAGCCCAGTTGCATTCTGTGGAAGTAGTTTTCTTAAAAAATCTGTTACCGAGTTGCACTATCCAGTCACAGAGGCTACATGAGCCATCATCCGAATCAATACGGCTTTATTTT	AAATCTTCTCGAGGCAGCA	TAAGAGGGTCATCAAAACCATG	GACAAGAAGCAAGCTCGAAAGAACA
SNP0250	isotig04545	866	ACAAACTTGATTTCCCTCTGTCCTTTCATACTCATAGCAAGCTCTACAAACAGGGAAGGCACATTCATTGCAGGCAACAAAAGGCTCCCCATCCACTGTAATTTCAATCTCATCCCACAAATCTGACAAATCTGTCCACTCAACTCTTTCACAGAAGTCACTCTTCCAATCTCATCAGCATTGATGAGTACAAACTCATT	CTGTTGTGTGAACCAGCAACAAGCCTCCCTTTAGTATCCATCTTCAAAACAAAAACCTTAAAACTCTGTCCCTTTCACTCACTCACACACACAGAGACACACAATTACAGCTTCTTCACAATCAAGAAGAAGAGAGCAAAAATAAAAAGGACTCAAGGCCCATTTGCTCACGTCAAAGAAAGAAAGAAATGAACGGCCAC	ACAAATCTGACAAATCTGTCCAC	GAGTTTTAAGGTTTTTGTTTTGAAGA	GGCTTGTTGCTGGTTCACACAACAG
SNP0251	isotig04546	707	TTAGGGCGAGTTGAGTATGCTGCTTCAGCAATCTGATGAGGATTTCTCTCATTGCCATTGTAATCAAATTCATTTCCAAATCATCAAATTCATCCTCATCTTCATCTCCATCACTCTAGGACTCCCTTTTATGCGCTTGTATCTGGTTTTGCACTGAGGACAAACTTGATTTCCCTCTGTCCTTTCATACTCATAGCAAG	TCTACAAACAGGGAAGGCACATTCATTGCAGGCAACAAAAGGCTCCCCATCCACAGTAATTTCAATCTCATCTCCACAAATCTGACAAATCTGCCCACTCAACTCTTTCACGGAAGTCACTCTTCCAATCTCATCAGCATTGATGAGTACAAACTCATTCCTGTTGTGTGAACCAGCMACAAGCCTYCCTTTAGTATCCA	TATCTGGTTTTGCACTGAGGA	ATTTGTCAGATTTGTGGAGATGA	TGAATGTGCCTTCCCTGTTTGTAGA
SNP0252	isotig04546	885	GTCCTTTCATACTCATAGCAAGSTCTACAAACAGGGAAGGCACATTCATTGCAGGCAACAAAAGGCTCCCCATCCACAGTAATTTCAATCTCATCTCCACAAATCTGACAAATCTGCCCACTCAACTCTTTCACGGAAGTCACTCTTCCAATCTCATCAGCATTGATGAGTACAAACTCATTCCTGTTGTGTGAACCAGC	ACAAGCCTYCCTTTAGTATCCATCTGAAGGAAACCTTAAAACTCTCTCCTTTTGCTCACTCACACAAAGACACGATTACAGCACCTTCACAATCGAGAAAAAGAGAGCAAAAATAAAAATAACTCAATGCCCATTTCCACGCGTCAAAGAAGAAAGAAACTGAACGGCCACTTCGGTTTCTTTGTCTTCTTAAGCACCAC	AAGTCACTCTTCCAATCTCATCA	TAATCGTGTCTTTGTGTGAGTGA	ACTCATTCCTGTTGTGTGAACCAGC
SNP0253	isotig04546	894	TACTCATAGCAAGSTCTACAAACAGGGAAGGCACATTCATTGCAGGCAACAAAAGGCTCCCCATCCACAGTAATTTCAATCTCATCTCCACAAATCTGACAAATCTGCCCACTCAACTCTTTCACGGAAGTCACTCTTCCAATCTCATCAGCATTGATGAGTACAAACTCATTCCTGTTGTGTGAACCAGCMACAAGCCT	CCTTTAGTATCCATCTGAAGGAAACCTTAAAACTCTCTCCTTTTGCTCACTCACACAAAGACACGATTACAGCACCTTCACAATCGAGAAAAAGAGAGCAAAAATAAAAATAACTCAATGCCCATTTCCACGCGTCAAAGAAGAAAGAAACTGAACGGCCACTTCGGTTTCTTTGTCTTCTTAAGCACCACCCCCTTCAC	AAGTCACTCTTCCAATCTCATCA	TAATCGTGTCTTTGTGTGAGTGA	TGTTGTGTGAACCAGCMACAAGCCT
SNP0254	isotig04565	226	GCATAGTAGCTAAATTTACAATGAAATAAAAGTTATAATGGAGAAAAAATCACATACACACATAGATTCAATTACACCACTTTATTACAGATAGATTTTGGGGCGTCTATGTAATCAATCGATTCATAAGATCCAGCAAATAGTAGTAACATATGTAACAGGTGTACATGTCTTTGCACTTAATATAGGAGATAGTTAAT	CCTACGACAAATAGTAGTTGGGCACTAATGCACCCAAGTCTTAATTGTCTCCCTGTCTCATCATCCGCAGAATAGTTAGGAAGAGGTTGAGAATGTCCAGATAAAGAGTGACCGATGCCCAGATGTACTCATCATAAGTGAATCGCTTGATCAGATTGTCGGTGTCATATATTATGTAGCCAGAAAAATTATAGCACCGA	TTTATTACAGATAGATTTTGGGGC	AATTAAGACTTGGGTGCATTAGTG	GCACTTAATATAGGAGATAGTTAAT
SNP0255	isotig04566	226	GCATAGTAGCTAAATTTACAATGAAATAAAAGTTATAATGGAGAAAAAATCACATACACACATAGATTCAATTACACCACTTTATTACAGATAGATTTTGGGGCGTCTATGTAATCAATCGATTCATAAGATCCAGCAAATAGTAGTAACATATGTAACAGGTGTACATGTCTTTGCACTTAATATAGGAGATAGTTAAT	CCTACGACAAATAGTAGTTGGGCACTAATGCACCCAAGTCTTAATTGTCTCCCTGTCTCATCATCCGCAGAATAGTTAGGAAGAGGTTGAGAATGTCCAGATAAAGAGTGACCGATGCCCAGATGTACTCATCATAAGTGAATCGCTTGATCAGATTGTCGGTGTCATATATTATGTAGCCAGAAAATATAATGGCGCTG	TTTATTACAGATAGATTTTGGGGC	AATTAAGACTTGGGTGCATTAGTG	GCACTTAATATAGGAGATAGTTAAT
SNP0256	isotig04568	135	TCGGAAAATTAAATTCACACGCTGACAGAAACGATTACATGCATATTACTGTTTCAAGTTTATAGGAACATTTGTAAATCTATAGATAGCAACATACGCACAGGCGCGGACACATGTACAATTTGCATTTAGGT	ACTTTTGTACTTACTAAATAAGACCATCTAGGACAAACCAGAGGTCAGGCGGTAACACAGTAACACGTCATCTCAGTTGTCTCCCTGTCTCATCATCCGCAGAATAGTTAGGAAGAGGTTGAGAATGTCCAGATAAAGAGTGACCGATGCCCAGATGTACTCATCATAAGTGAATCGCTTGATCAGATTGTCGGTGTCAT	TATAGATAGCAACATACGCACAGG	CTCTGGTTTGTCCTAGATGGTC	ACACATGTACAATTTGCATTTAGGT
SNP0257	isotig04697	280	GATTCCAGTAGGTTTTCCGGCCATTATTTGGGAGGGATGGATGGTCTTGGTAACCTCAGCCTTGGGCTGACAACTCAGAATTTTGAACTCGAAGGGGCTCCGACCGGGACATTGAATTTATTGTCGACTATAGATAATTCGGGTGGTCCGACCCAACTCGTATCCGCTCTACCTCAGTATATTGGCGGTTACGGTTCCAC	TTTAGCACAGAAAAAGCTCRGAATGGAACTGTTAATAGATCTGAGGCAGAAACTGCGCAAATGGTTATATTCTATGCGGGTCAAGTACTCGTTCTCAATGACTTTCCGGTGGACAAGGCAAATGAAATTATGATGATAGCCACTGGACAGAACCAGTCCACCACGCCGTTCCGCCGCCTTATATGGTGCCAAGTCCAGCT	AACTCGTATCCGCTCTACCT	CCTCAGATCTATTAACAGTTCCATTC	AGTATATTGGCGGTTACGGTTCCAC
SNP0258	isotig04697	300	CCATTATTTGGGAGGGATGGATGGTCTTGGTAACCTCAGCCTTGGGCTGACAACTCAGAATTTTGAACTCGAAGGGGCTCCGACCGGGACATTGAATTTATTGTCGACTATAGATAATTCGGGTGGTCCGACCCAACTCGTATCCGCTCTACCTCAGTATATTGGCGGTTACGGTTCCACYTTTAGCACAGAAAAAGCTC	GAATGGAACTGTTAATAGATCTGAGGCAGAAACTGCGCAAATGGTTATATTCTATGCGGGTCAAGTACTCGTTCTCAATGACTTTCCGGTGGACAAGGCAAATGAAATTATGATGATAGCCACTGGACAGAACCAGTCCACCACGCCGTTCCGCCGCCTTATATGGTGCCAAGTCCAGCTGAATCCACCACCAACAACAT	GCTCTACCTCAGTATATTGGCG	AAAGTCATTGAGAACGAGTACTTGA	CTCAGATCTATTAACAGTTCCATTC
SNP0259	isotig04845	374	ACCTCTAAATCTGATCTTTTGTCACCTAAATTGATTCCCTCACCATCGTTCTCCTTATTTTCCCTTTCTAAAATGTTGGTTTTGGGCCGCTCCTCTGCGTTTTCGAAGCTTCCATTCTCGTTTTCAGGATCGACGACTTGATTATCATGTGCCACGGCACTAGAAGCATCGTCAGCCTTGTAATTTTCCTCACGTGCTTC	TGTGCACTATGTTCATCTCCATCATGATCACTGTCCTCCAAAGAAACTTTCTCCATTTCACCATTATTCTCTTCAGAATCTTTTTCTTCTGTGCTGTTCTCATCACCCTCATGTCCTGCCTTCTCTTCGTCTATAAATTCCTCTTCTCTATCAATTTCTACATCCGATTTCTCATGTTCGTGCTCATTTATTTCGTCCTC	GGCACTAGAAGCATCGTCA	TCTTTGGAGGACAGTGATCAT	CCTTGTAATTTTCCTCACGTGCTTC
SNP0260	isotig04878	356	AATAAATGCAAGTTTTTCAACCAAGAAGGTACAAATTGTCTGTACTCTGAATCATCATCCTGGTGATAATTGAGATGAAAAGAAAGTACAAATAAAACATGTCTCTTGGCTACATGACGTTTTCATTCCCCAGTATCAGAAATTATTACTTCATTTCCCGTGCCTTTGCACAAAGGGCGAGTTCTTCGCATCCTCCTCAG	GAGGCTGAGGGAGAACTTGGTTATGATGGTGCCCGTAATAGCGAAGCCAACAAGGAAAGGCCAGTTGCGACTGAATTCTCTCCTGAAGAACACTGGCCATGGATCGAATTTTCTCATTTTGGCGTTTGTTTTTCGGAACATATTTTCCAAGAAGGGCATGAAGGGCAAGTCTGTTAGTGGAATGAACTACTATGCCTGCT	ATTACTTCATTTCCCGTGCC	CGCTATTACGGGCACCAT	GGCGAGTTCTTCGCATCCTCCTCAG
SNP0261	isotig04943	108	GAAGAGTTGAAAACAAGCAAAATGAAGGAGCTTGTTCTGAAAAAGAAGTTTGAGCTAGAAGATATTTGTAGGAAAACACATCTGATTCCAGAAACCGATAGTTCATT	GACATTGCTATTGAAGCTATTGAATCTGGAGCTGTTGATGCAACTTATGTGCTTGAAAAAATTGAGGTTGAAATAGCTAAAGTTAAAGAAGAAGCATTTAGCAGGAARGATATCCTCGACAARGTTGAGAAGTGGATGGTTGCATGCGAGGAGGAGAGCTGGCTTGAGGAGTATAATAGGGATGAAAATCGTTACAATGC	TAGAAGATATTTGTAGGAAAACACAT	ATAAGTTGCATCAACAGCTCC	TGATTCCAGAAACCGATAGTTCATT
SNP0262	isotig04943	216	AGCAAAATGAAGGAGCTTGTTCTGAAAAAGAAGTTTGAGCTAGAAGATATTTGTAGGAAAACACATCTGATTCCAGAAACCGATAGTTCATTRGACATTGCTATTGAAGCTATTGAATCTGGAGCTGTTGATGCAACTTATGTGCTTGAAAAAATTGAGGTTGAAATAGCTAAAGTTAAAGAAGAAGCATTTAGCAGGAA	GATATCCTCGACAARGTTGAGAAGTGGATGGTTGCATGCGAGGAGGAGAGCTGGCTTGAGGAGTATAATAGGGATGAAAATCGTTACAATGCTGGGAGAGGTGCTCATCTTACACTGAAACGCGCTGAGAAAGCTCGCGTCTTGGTCAATAAACTTCCAACAATCGTGGATGCATTGGCTTCTAAAACATCATCTTGGGA	TATTGAATCTGGAGCTGTTGATG	TCCTCGCATGCAACCATC	TTAAAGAAGAAGCATTTAGCAGGAA
SNP0263	isotig04943	231	CTTGTTCTGAAAAAGAAGTTTGAGCTAGAAGATATTTGTAGGAAAACACATCTGATTCCAGAAACCGATAGTTCATTRGACATTGCTATTGAAGCTATTGAATCTGGAGCTGTTGATGCAACTTATGTGCTTGAAAAAATTGAGGTTGAAATAGCTAAAGTTAAAGAAGAAGCATTTAGCAGGAARGATATCCTCGACAA	GTTGAGAAGTGGATGGTTGCATGCGAGGAGGAGAGCTGGCTTGAGGAGTATAATAGGGATGAAAATCGTTACAATGCTGGGAGAGGTGCTCATCTTACACTGAAACGCGCTGAGAAAGCTCGCGTCTTGGTCAATAAACTTCCAACAATCGTGGATGCATTGGCTTCTAAAACATCATCTTGGGAGAATGAGAGAGGAAT	AAATAGCTAAAGTTAAAGAAGAAGCA	TCAAGCCAGCTCTCCTCC	TTAGCAGGAARGATATCCTCGACAA
SNP0264	isotig04943	507	GCTGGGAGAGGTGCTCATCTTACACTGAAACGCGCTGAGAAAGCTCGCGTCTTGGTCAATAAACTTCCAACAATCGTGGATGCATTGGCTTCTAAAACATCATCTTGGGAGAATGAGAGAGGAATTGAATTCACTTACGACGGCGTTCGTCTTCTTTCCATGCTTGAAGAGTATAACATTTTAAGGCAAGAAAAAGAGCA	GAACGCAAAAGGCAAAGGGACCAGAAGAAACTGCAAGGGCAATTACTAGCAGAACAGGAGGCTCTTTATGGTTCAAAACCGAGCCCTATGAAGAACCAGAGTACGAAGAAAGGACCTAGATTGTCATGCGGTGGTGCAAGCAATAGAAGACTTTCTCTTGGCGGCACAATTCTACAAACTCCTAAGCATGATATGCTTCA	TTGGGAGAATGAGAGAGGAAT	TAATTGCCCTTGCAGTTTCT	ACATTTTAAGGCAAGAAAAAGAGCA
SNP0265	isotig04948	91	ATATATATATGGTGACATGAAATTAGGAAATGAAGAAGGGTCATAGACTCGGTGGGAATAGCTAAGAAGTATCCGCTTCATTTGGATTGT	CAGATTCTTGATTTTCTTGGATAGAGGCTCTGGTGAGGAAGAAACTGATGTAGCTGCGGAAGAAGACACTGCCCATGAATCATTGGAGCTATCAAAGCTAAATGAAACATCCACAACCCCTTTGGGACTCGCTGGGAATGATCCAAATTTTCTTTTGTTGAGTGAATGGAACTGAATTCTTGTTGCCACCTCCTGTAYTA	ATAGACTCGGTGGGAATAGCTA	TTTCTTCCTCACCAGAGCC	GAAGTATCCGCTTCATTTGGATTGT
SNP0266	isotig04948	289	GTSCAGATTCTTGATTTTCTTGGATAGAGGCTCTGGTGAGGAAGAAACTGATGTAGCTGCGGAAGAAGACACTGCCCATGAATCATTGGAGCTATCAAAGCTAAATGAAACATCCACAACCCCTTTGGGACTCGCTGGGAATGATCCAAATTTTCTTTTGTTGAGTGAATGGAACTGAATTCTTGTTGCCACCTCCTGTA	TAGACTACAGCATTCCTCCAGTTTGCCCTTGTTGACTCCAAGAATGCCCAATAGTTGTTCTTGATACTCTACTCCAATGCAAGGCTCTAAGCTACTGATAACGTACAGCATTGTGGCATTGGCTAGTATAGAAGGCAGATAACACAAGAATCTATAATCAGAAATGATTGACAGAAGCAAGCACTCGCATCTCCTGAGAA	AATGATCCAAATTTTCTTTTGTTG	TTAGAGCCTTGCATTGGAGTA	TGAATTCTTGTTGCCACCTCCTGTA
SNP0267	isotig04994	85	TTAATCCTCATCCATTCCTGCACCAGCTGGTGGATCTCTCCTAGGACCACCAGCGGGTTTTGCCATTATAATCTGGTCTACTCG	AGCACAGTACAGGCTGCATCAGCTGCGTACTTGAGAGCAAAATACTTGGTTATGTAGAGATCCCATACATTCATTGTAGACACATCCTTGCAGACACCTTCCTCCAAATCGATGCCCACTTTGGTGTTTCCAGATGCATTTTCAGCATATAAAGATGATATGATCTCCATGGCATTAAGCCCTGCATTCTCGGCCAGGGT	ATCTCTCCTAGGACCACCAGC	AAGGTGTCTGCAAGGATGTG	TTGCCATTATAATCTGGTCTACTCG
SNP0268	isotig04994	367	ACATCCTTGCAGACACCTTCCTCCAAATCGATGCCCACTTTGGTGTTTCCAGATGCATTTTCAGCATATAAAGATGATATGATCTCCATGGCATTAAGCCCTGCATTCTCGGCCAGGGTTTTAGGTACCATTTCAAAACTTTCACCAAATTTAGCAATCGCATACTGATCTAGTCCAGTCTCTTTGAAGGAAAATTCCTT	AGCCTTCTGGCTAATTCAATTTCAGCAGCAGCAGCCCCAGGTACTATCCTACTGTCCCTGCACATAGCCTTGTATGTATTCACGCCATCATCTACTGCTCTTTCAAGATCATCCAGTATACTGTCAGTGCTTCCTCGTAGAACAATAGTGGAAACAGAATTTCCACCTTCTTCACTTTTTACAACCGTAACCCTAATCCC	AAATTTAGCAATCGCATACTGATC	ATAGTACCTGGGGCTGCTG	CTGAAATTGAATTAGCCAGAAGGCT
SNP0269	isotig04994	1013	TTGCTTCTTCAGTCTTAGCATAATTCTCAAGCTGTTCAGCATTATGAATAAGAACAGTTCCTTTTGTTTCAGTAGCAGATGTATCAACACCACCAACAAACACAGCAACCTTGGCCTTTTCCATTCTCTTTATGGTCCCAATTGCATCATTCTTCAGTACCATGCCCCTAACTACTATAGAATCATGCAGACCTCCACCC	AGAGCTTTGCAACTCGGACATTATCCACATTGAAGTTTGCTGGGTTCTTGGGACAAACTTGAATACATGCCTCAGCAATGAGGGGACATAATCTAYCCTCCTGTCCAAACTGTTTGCTAGCAACTGCAGCTCTCATTCGTAAAATGACTTCATCTTTGTTTCTTACATTCATATTTTCAGAACCTTTCTCCACTAGGTCC	TTTATGGTCCCAATTGCATC	ATGTATTCAAGTTTGTCCCAAGA	TATAGAATCATGCAGACCTCCACCC
SNP0270	isotig04994	1109	CAAACACAGCAACCTTGGCCTTTTCCATTCTCTTTATGGTCCCAATTGCATCATTCTTCAGTACCATGCCCCTAACTACTATAGAATCATGCAGACCTCCACCCRAGAGCTTTGCAACTCGGACATTATCCACATTGAAGTTTGCTGGGTTCTTGGGACAAACTTGAATACATGCCTCAGCAATGAGGGGACATAATCTA	CCTCCTGTCCAAACTGTTTGCTAGCAACTGCAGCTCTCATTCGTAAAATGACTTCATCTTTGTTTCTTACATTCATATTTTCAGAACCTTTCTCCACTAGGTCCTCTAATATCTCAACTGCCTTATTTATTGCTTTTGTGTACCCAGAAATTATCTCACTGGGATGAAGACCCATCCTGATTAGCTCCTCAGCATTTTGG	TTGGGACAAACTTGAATACATG	ATTTTACGAATGAGAGCTGCA	CTCAGCAATGAGGGGACATAATCTA
SNP0271	isotig05041	91	CTGGAGAATGGTCAAATACAAGATTCACAAAGAGAAAATTCGAGACAGAAACTATTCATTTTAATCCTCAACTGGGAGGGTGATTTCCAA	TTATGCAATAATGTATGTACTTCAAATCTTCAGAGYATTCAAGATTGAAACAACAAAACAAATTAGGTTTTTTCTTTTATTCCTCAAATGCAGTTGAACTCGAAGAGGTTCACCTGCAAGATGTGAAGCTCAAACTAATAGCCCCAGTAATCATTTCGGATTTCATCATCGAACTTCTTCTTTAGCTCAGGATGCTTCTC	AAAATTCGAGACAGAAACTATTCATT	CTTGAATRCTCTGAAGATTTGAAGTA	CCTCAACTGGGAGGGTGATTTCCAA
SNP0272	isotig05041	127	CTGGAGAATGGTCAAATACAAGATTCACAAAGAGAAAATTCGAGACAGAAACTATTCATTTTAATCCTCAACTGGGAGGGTGATTTCCAAMTTATGCAATAATGTATGTACTTCAAATCTTCAGAG	ATTCAAGATTGAAACAACAAAACAAATTAGGTTTTTTCTTTTATTCCTCAAATGCAGTTGAACTCGAAGAGGTTCACCTGCAAGATGTGAAGCTCAAACTAATAGCCCCAGTAATCATTTCGGATTTCATCATCGAACTTCTTCTTTAGCTCAGGATGCTTCTCAAAGTATTCATCAGCTGTCATCGTACTAAGCTTCAT	ACAGAAACTATTCATTTTAATCCTCAA	GAGGAATAAAAGAAAAAACCTAATTTG	ATGTATGTACTTCAAATCTTCAGAG
SNP0273	isotig05056	640	CTCCTTTGCAGATACACCCCTCCCGCCATGTTTATGTCTGTTGTTCCTTCCATTCCCATCCTTTACATTCTCCAACTTGCATGGGGTGATAGGCAAGCCATTTTCTGAACTATCTATGTATGGAACACATTCCAAGGCAGCACGACTAGGGGTATTTGACAGGTTACCAGTGCTTGTTCCCTCGACCATCTGGCCTTCTG	AGTGTCTTTGGTTTTTAGATTTACGGCATCGTTTTGTTTTTGTTCCTCGTCCAATAAAGATACTTCATCTCTAGGAATCTCTTTTTGTCTCTTTATGGTGGCATCAAGAAAATTTGAAGAAGAAGATTTATCGGCATTTCTACAAAATGCGCGATACTTTTCACCTCCGTTCTCATATCCGTTGCTGCATGGCATGACAT	TTTGACAGGTTACCAGTGCT	ACAAAAACAAAACGATGCC	GTTCCCTCGACCATCTGGCCTTCTG
SNP0274	isotig05102	284	ATAGCAGCCTCCTTTAAGGCCTCACTCATTGTTGGATGTGCATGGCAGGTGCGAGCAATGTCCTCACTTGATGCTCCATATTGCAAAGCTAAAACAGCCTCATGAATGAGCTCCCCAGCATTAGGAGCCATGATATGGACACCCAAAATCTTGTCAGTCTCCTTTTCGGCAAGTATCTTAACCAATCCATCAGCATCATC	ATTGCCTTGGCCCTGCTATTTGCCAAGAAAGGGAACTTCCCAACACGATAATCAATTCCAAGTGCTTTAACCTGCTCTTCAGTTTTCCCTACAGAGGCCACCTCAGGGTGGGTGTAAACAACTCCAGGAACCATATCATAGTCCACGTGACCTACCTTCCCTGCAATATACTCCACACATGCAACACCATCTTCTTCAGC	ATTAGGAGCCATGATATGGACA	TTAAAGCACTTGGAATTGATTATC	TCTTAACCAATCCATCAGCATCATC
SNP0275	isotig05102	1099	ACCAATATAACCAGCACCAATAACCACAAGTTTCTTAGGAATCTCTTTTAAAGATAAAGCCCCAGTAGATGATACAATTCTCTCTTCATCAATGGTAATCCCTGGTAGACTTTTGACATCAGAACCAGTGGCAATTATTATATTCTTACCTTTAACAACAGTATTACCACCTTCAAGGGTGTCGACCGAAACTTCAGAAG	AGACAGGAATTTGCCGTAGCCCTTGACATAGTTTACTTTATTCTTCTTGAATAGACCCTCAATACCTTTGGTTAAGTTACCCACAGCATTATCTTTTTGGGCCAACATAGCAGGTAGATCAACCTCAATGGAATCGAACTTTACACCATGACTGGCAAATGAATGCTTGGCTTTATGATACATATGGGAGGAATGAAGAA	TTATATTCTTACCTTTAACAACAGTATTACCA	AGAATAAAGTAAACTATGTCAAGGGC	CAAGGGCTACGGCAAATTCCTGTCT
SNP0276	isotig05141	804	GACGACGCATTAAGCATGAGGAATTGGGGTTATTATGAGCCACCTCCGCTTAGAGGGCATCTTGGTCTTCAGCTGATGCCGTCTGTAACAGAGCGAGACACTAAATCCTTCCTCTCTGGATGCAGTAATCCTGTTATGGTTGCTGCCAATGGGGCCTTCCGTCCCCGGGATTGTGTGGTTACTGAACCACCAGTCACACA	ATGGACTATGTCAGAGAYAGTTGGATAAATCACAGAGATAAATTCTTGCATATGTTTCCTGGRAACCCTTACAATCCGGTTCTTGCAGAACCATCTGGAAGTCATAGTTCTATGCAGATTTTAAACCAACCTGATACAACTGATGATACCAAGGTGACGGTTGAAGAGCCAAGTATTGAAACTGAAGTTGTCCCTGCCAA	TAATCCTGTTATGGTTGCTGC	GATTGTAAGGGTTYCCAGGA	TGGTTACTGAACCACCAGTCACACA
SNP0277	isotig05141	822	AGGAATTGGGGTTATTATGAGCCACCTCCGCTTAGAGGGCATCTTGGTCTTCAGCTGATGCCGTCTGTAACAGAGCGAGACACTAAATCCTTCCTCTCTGGATGCAGTAATCCTGTTATGGTTGCTGCCAATGGGGCCTTCCGTCCCCGGGATTGTGTGGTTACTGAACCACCAGTCACACAMATGGACTATGTCAGAGA	AGTTGGATAAATCACAGAGATAAATTCTTGCATATGTTTCCTGGRAACCCTTACAATCCGGTTCTTGCAGAACCATCTGGAAGTCATAGTTCTATGCAGATTTTAAACCAACCTGATACAACTGATGATACCAAGGTGACGGTTGAAGAGCCAAGTATTGAAACTGAAGTTGTCCCTGCCAAAAAGAGGTCAGCTGCTGC	GGATTGTGTGGTTACTGAACC	TTCCAGATGGTTCTGCAAG	TCACACAMATGGACTATGTCAGAGA
SNP0278	isotig05141	867	GGTCTTCAGCTGATGCCGTCTGTAACAGAGCGAGACACTAAATCCTTCCTCTCTGGATGCAGTAATCCTGTTATGGTTGCTGCCAATGGGGCCTTCCGTCCCCGGGATTGTGTGGTTACTGAACCACCAGTCACACAMATGGACTATGTCAGAGAYAGTTGGATAAATCACAGAGATAAATTCTTGCATATGTTTCCTGG	AACCCTTACAATCCGGTTCTTGCAGAACCATCTGGAAGTCATAGTTCTATGCAGATTTTAAACCAACCTGATACAACTGATGATACCAAGGTGACGGTTGAAGAGCCAAGTATTGAAACTGAAGTTGTCCCTGCCAAAAAGAGGTCAGCTGCTGCAGTTTTAAAGCCTTCAAAATCAAAGAAGTCCAGAAAAGTTGTATC	ATGGACTATGTCAGAGAYAGTTGG	TTGGTATCATCAGTTGTATCAGGT	ATAAATTCTTGCATATGTTTCCTGG
SNP0279	isotig05159	271	GGAAGAATGTGCTTGAGACTCTACTGAAACAGAAGAAGGATCGTGAGGATTCTCCACTGATTGAACTAGACTGGATGCAGAGGAGAACTTCCTCTTAGAAAGAGGTGTTAAATAATTATTCTCAGATTTTATAGCCGATACAGTTGGATGTACGGAAGTTTGATCTGATAGATGACTATTATCAGAATGCACAAAAGGAA	AGTATTCCGTAGGTGACCAGAGGAATCTGGATCCAGATATTTTTGTTGCTTTCGAATACATGCAGATGTGAAACTTCGATTAGATGTGACCCCAGAATCAAGCTGCATGACTTCATTTGGCRGGTTACTATTATAATTAAAAGAACTGACATTTCCACCATGATGTTCTTTTCTTTTTCCACCAGACTGGTTTTGGTGTT	ACGGAAGTTTGATCTGATAGATG	AGCAACAAAAATATCTGGATCC	CTATTATCAGAATGCACAAAAGGAA
SNP0280	isotig05159	393	CAGATTTTATAGCCGATACAGTTGGATGTACGGAAGTTTGATCTGATAGATGACTATTATCAGAATGCACAAAAGGAAMAGTATTCCGTAGGTGACCAGAGGAATCTGGATCCAGATATTTTTGTTGCTTTCGAATACATGCAGATGTGAAACTTCGATTAGATGTGACCCCAGAATCAAGCTGCATGACTTCATTTGGC	GGTTACTATTATAATTAAAAGAACTGACATTTCCACCATGATGTTCTTTTCTTTTTCCACCAGACTGGTTTTGGTGTTTTGACTGCTTTTTCTGCTCATGGACCTGTCCTTTAGGCATAAATTTATTTTTGCTATCCGAGCTAGAAGGTCCGTTCACAAAAGCCAGATGCTTAACAGATTCATGAATATCTGAAGACCAA	TCGATTAGATGTGACCCCAG	CATCATGGTGGAAATGTCAGT	ATCAAGCTGCATGACTTCATTTGGC
SNP0281	isotig05160	271	GGAAGAATGTGCTTGAGACTCTACTGAAACAGAAGAAGGATCGTGAGGATTCTCCACTGATTGAACTAGACTGGATGCAGAGGAGAACTTCCTCTTAGAAAGAGGTGTTAAATAATTATTCTCAGATTTTATAGCCGATACAGTTGGATGTACGGAAGTTTGATCTGATAGATGACTATTATCAGAATGCACAAAAGGAA	AGTATTCCGTAGGTGACCAGAGGAATCTGGATCCAGATATTTTTGTTGCTTTCGAATACATGCAGATGTGAAACTTCGATTAGATGTGACCCCAGAATCAAGCTGCATGACTTCATTTGGCGGGTTACTATTATAATTAAAAGAACTGACATTTCCACCATGATGTTCTTTTCTTTTTCCACCAGACTGGTTTTGGTGTT	ACGGAAGTTTGATCTGATAGATG	AGCAACAAAAATATCTGGATCC	CTATTATCAGAATGCACAAAAGGAA
SNP0282	isotig05163	77	ACTTAGCACTTGAAAGCGGGAACATCGAGAAAGCTCTTGAATCGGCTAAAAAGATTGATGAGAAAGATCACTGGTA	CGGCTAGGKGTGGAGGCCCTTCGTCAGGGAAATRCTGGGATTGTTGAATATGCWTACCAGAGAACGAAGAACTTTGAGAGGCTRTCCTTCCATTATCTAATTACTGGTAATGTGGACAAATTATCCAAAATGATGAAAATTGCCGAGGTCAAGAATGATGTTATGGGTCAGTTCCACGATGCGCTGTACCTTGGTGATGT	AAAGCTCTTGAATCGGCTAAA	AATTAGATAATGGAAGGAYAGCCTC	AGATTGATGAGAAAGATCACTGGTA
SNP0283	isotig05163	86	ACTTAGCACTTGAAAGCGGGAACATCGAGAAAGCTCTTGAATCGGCTAAAAAGATTGATGAGAAAGATCACTGGTAYCGGCTAGG	GTGGAGGCCCTTCGTCAGGGAAATRCTGGGATTGTTGAATATGCWTACCAGAGAACGAAGAACTTTGAGAGGCTRTCCTTCCATTATCTAATTACTGGTAATGTGGACAAATTATCCAAAATGATGAAAATTGCCGAGGTCAAGAATGATGTTATGGGTCAGTTCCACGATGCGCTGTACCTTGGTGATGTCCGAGAGCG	TCTTGAATCGGCTAAAAAGATT	TCTCAAAGTTCTTCGTTCTCTG	AGAAAGATCACTGGTAYCGGCTAGG
SNP0284	isotig05163	111	ACTTAGCACTTGAAAGCGGGAACATCGAGAAAGCTCTTGAATCGGCTAAAAAGATTGATGAGAAAGATCACTGGTAYCGGCTAGGKGTGGAGGCCCTTCGTCAGGGAAAT	CTGGGATTGTTGAATATGCWTACCAGAGAACGAAGAACTTTGAGAGGCTRTCCTTCCATTATCTAATTACTGGTAATGTGGACAAATTATCCAAAATGATGAAAATTGCCGAGGTCAAGAATGATGTTATGGGTCAGTTCCACGATGCGCTGTACCTTGGTGATGTCCGAGAGCGTGTCAAGATTCTGGAGAATGCAGGT	AAAGATCACTGGTAYCGGCTA	TCAAAGTTCTTCGTTCTCTGGT	KGTGGAGGCCCTTCGTCAGGGAAAT
SNP0285	isotig05163	131	ACTTAGCACTTGAAAGCGGGAACATCGAGAAAGCTCTTGAATCGGCTAAAAAGATTGATGAGAAAGATCACTGGTAYCGGCTAGGKGTGGAGGCCCTTCGTCAGGGAAATRCTGGGATTGTTGAATATGC	TACCAGAGAACGAAGAACTTTGAGAGGCTRTCCTTCCATTATCTAATTACTGGTAATGTGGACAAATTATCCAAAATGATGAAAATTGCCGAGGTCAAGAATGATGTTATGGGTCAGTTCCACGATGCGCTGTACCTTGGTGATGTCCGAGAGCGTGTCAAGATTCTGGAGAATGCAGGTCATCTACCTCTTGCATATAT	KGTGGAGGCCCTTCGTCA	AGATAATGGAAGGAYAGCCTCTC	GAAATRCTGGGATTGTTGAATATGC
SNP0286	isotig05163	161	ACTTAGCACTTGAAAGCGGGAACATCGAGAAAGCTCTTGAATCGGCTAAAAAGATTGATGAGAAAGATCACTGGTAYCGGCTAGGKGTGGAGGCCCTTCGTCAGGGAAATRCTGGGATTGTTGAATATGCWTACCAGAGAACGAAGAACTTTGAGAGGCT	TCCTTCCATTATCTAATTACTGGTAATGTGGACAAATTATCCAAAATGATGAAAATTGCCGAGGTCAAGAATGATGTTATGGGTCAGTTCCACGATGCGCTGTACCTTGGTGATGTCCGAGAGCGTGTCAAGATTCTGGAGAATGCAGGTCATCTACCTCTTGCATATATCACTGCTTCAGTCCATGGGCTCCGCGATAT	AAATRCTGGGATTGTTGAATATG	ATCGTGGAACTGACCCATAA	AGAGAACGAAGAACTTTGAGAGGCT
SNP0287	isotig05170	219	CAAGACTTTTACACAGTTTACGAATATAAAATAAACATCAAATATGTTTTTCAAACCCAGTGAACACAATCCCCAGCTATATGTGCAATTACATGACAAAGTGTTTGATGACCATAAAAGTTAAAACAGTATCTGTTTACACCATAAATTTCACATTGTTCAACAGAAAATGGCACTTGGGCAGGCTTGTATGCCTTTCA	TTGCTGCCACCACCAAATAGATAGTCCAAGGAAGAACCACCTCCAGGAGCAGCATGGACCTTTGTCGATGGCCGATCCGTAATAAAATTGGCAGTGTTYTGACCATCTGCTCTTAAGTAGTTTGCTGTGCTACTCTGAATGCCTGCAGGAATCTGCTTGCTAACATCTATACTTTGATAAGCAGCAGCATTAGGCTTTTG	AAATTTCACATTGTTCAACAGAAA	GAGGTGGTTCTTCCTTGGA	CTTGGGCAGGCTTGTATGCCTTTCA
SNP0288	isotig05170	318	AGTGTTTGATGACCATAAAAGTTAAAACAGTATCTGTTTACACCATAAATTTCACATTGTTCAACAGAAAATGGCACTTGGGCAGGCTTGTATGCCTTTCAYTTGCTGCCACCACCAAATAGATAGTCCAAGGAAGAACCACCTCCAGGAGCAGCATGGACCTTTGTCGATGGCCGATCCGTAATAAAATTGGCAGTGTT	TGACCATCTGCTCTTAAGTAGTTTGCTGTGCTACTCTGAATGCCTGCAGGAATCTGCTTGCTAACATCTATACTTTGATAAGCAGCAGCATTAGGCTTTTGGGGAAGCTCTTTACTTGCCGGCCGAACTTCACTTGGAAGAGATTGAGCATTTTCTGTGGCAGGTTTCGGTGCCTCACCATCCCCAAACAAGTAGCCCAA	ATGGACCTTTGTCGATGG	TTCCCCAAAAGCCTAATG	GATCCGTAATAAAATTGGCAGTGTT
SNP0289	isotig05171	219	CAAGACTTTTACACAGTTTACGAATATAAAATAAACATCAAATATGTTTTTCAAACCCAGTGAACACAATCCCCAGCTATATGTGCAATTACATGACAAAGTGTTTGATGACCATAAAAGTTAAAACAGTATCTGTTTACACCATAAATTTCACATTGTTCAACAGAAAATGGCACTTGGGCAGGCTTGTATGCCTTTCA	TTGCTGCCACCACCAAATAGATAGTCCAAGGAAGAACCACCTCCAGGAGCAGCATGGACCTTTGTCGATGGCCGATCCGTAATAAAATTGGCAGTGTTYTGACCATCTGCTCTTAAGTAGTTTGCTGTGCTACTCTGAATGCCTGCAGGAATCTGCTTGCTAACATCTATACTTTGATAAGCAGCAGCATTAGGCTTTTG	AAATTTCACATTGTTCAACAGAAA	GAGGTGGTTCTTCCTTGGA	CTTGGGCAGGCTTGTATGCCTTTCA
SNP0290	isotig05171	318	AGTGTTTGATGACCATAAAAGTTAAAACAGTATCTGTTTACACCATAAATTTCACATTGTTCAACAGAAAATGGCACTTGGGCAGGCTTGTATGCCTTTCAYTTGCTGCCACCACCAAATAGATAGTCCAAGGAAGAACCACCTCCAGGAGCAGCATGGACCTTTGTCGATGGCCGATCCGTAATAAAATTGGCAGTGTT	TGACCATCTGCTCTTAAGTAGTTTGCTGTGCTACTCTGAATGCCTGCAGGAATCTGCTTGCTAACATCTATACTTTGATAAGCAGCAGCATTAGGCTTTTGGGGAAGCTCTTTACTTGCCGGCCGAACTTCACTTGGAAGAGATTGAGCATTTTCTGTGGCAGGTTTCGGTGCCTCACCATCCCCAAACAAGTAGCCCAA	ATGGACCTTTGTCGATGG	TTCCCCAAAAGCCTAATG	GATCCGTAATAAAATTGGCAGTGTT
SNP0291	isotig05230	182	AAGAAGAAATGAAGCAGATCATTAAAATTTTGCCAAAGAAGAGACAAACTGCACTTTTCTCTGCTACACAGACTAAGAAGGTTGAGGATCTTGCGCGCTTGTCATTTCAGAAAGCTCCTGTCTACATTGACGTGGATGCTGGAAGGAAGCGGGTCACCAACGAAGGGCTACAGCAAGGCTA	TGTGTTGTCTCAAGTGCCAAAAGATTTATCCTTTTGTATTCCTTCTTGAAGAGGAATCTGTCAAAGAAAGTGATGGTCTTCTTCTCATCCTGCAGTTCTGTCAAATTTCATTCAGAACTTTTTAGATACATTCAGATTGATTGTTTTGATATCCATGGAAAGCAAAAGCAGCAGAAACGAACTTCCACCTTTTTTGATTT	TGGATGCTGGAAGGAAGC	TCTTCAAGAAGGAATACAAAAGGA	CCAACGAAGGGCTACAGCAAGGCTA
SNP0292	isotig05246	146	AACATCCAAAAGGATAGTGGGAGCAATCTTTAGAGTGGTTTTATCTCGTTGACCTCCATGAACTATCTTACCAGAAACTTTCTCGTCGTCCATTAATTTTGTCAAACGATTGAAGTGGCTGGAATTTATAATGCGTGACAGGTCT	GTGATTCCAGTGGTTCCTTCCCATAGAACTTCTTCAGTTCCCGTACCAGAGCATCGACCAACTTTGGAGCAAACTCTTTCGTAGTTAATATGTAATCAGGGGAAACGCAGGTTTGTCCGCTGTTACTACCCCACTTGCCTAAAATTAACCGTCGTGCAGTAACTTCTAAATTTGTTTTTGTATCGACGATCACTGGACAT	TGTCAAACGATTGAAGTGGC	CGGGAACTGAAGAAGTTCTATG	GGAATTTATAATGCGTGACAGGTCT
SNP0293	isotig05247	146	AACATCCAAAAGGATAGTGGGAGCAATCTTTAGAGTGGTTTTATCTCGTTGACCTCCATGAACTATCTTACCAGAAACTTTCTCGTCGTCCATTAATTTTGTCAAACGATTGAAGTGGCTGGAATTTATAATGCGTGACAGGTCT	GTGATTCCAGTGGTTCCTTCCCATAGAACTTCTTCAGTTCCCGTACCAGAGCATCGACCAACTTTGGAGCAAACTCTTTCGTAGTTAATATGTAATCAGGGGAAACGCAGGTTTGTCCGCTGTTACTACCCCACTTGCCTAAAATTAACCGTCGTGCAGTAACTTCTAAATTTGTTTTTGTATCGACGATCACTGGACAT	TGTCAAACGATTGAAGTGGC	CGGGAACTGAAGAAGTTCTATG	GGAATTTATAATGCGTGACAGGTCT
SNP0294	isotig05360	1774	GATCCAAACCATGTTGCCAAATTTGCTGATCCTTTCAATGCTTTAGCTTCTGGTTTGATTTCAATCCCTATAGATTTACCTGGAACACCATTCCACAGGGCGATCAAGGCCTCAAACTTCATCAGAAAAGAACTTGTTTCAATAATCAAACAGCGTAAAATCGACTTGGCTGAAGGAAAGGCTTCACCAACACAAGATAT	TTRTCGCACATGCTTTTGACAAGTGATGAAAGTGGAAAATTCATGCATGAATTGGATATTGCTGATAAGATTTTAGGTTTGCTTATTGGAGGCCATGACACTGCAAGTTCTGCATGCACTTTTGTAGTCAAATATCTTGCTGAGCTGCCTGAAATTTATGAAGGAGTCTACAAGGAGCAAATGGAAATAGCCAAATCAAA	TTGTTTCAATAATCAAACAGCG	ATGAATTTTCCACTTTCATCACTT	CACTTGTCAAAAGCATGTGCGAYAA
SNP0295	isotig05360	1777	CCAAACCATGTTGCCAAATTTGCTGATCCTTTCAATGCTTTAGCTTCTGGTTTGATTTCAATCCCTATAGATTTACCTGGAACACCATTCCACAGGGCGATCAAGGCCTCAAACTTCATCAGAAAAGAACTTGTTTCAATAATCAAACAGCGTAAAATCGACTTGGCTGAAGGAAAGGCTTCACCAACACAAGATATMTT	TCGCACATGCTTTTGACAAGTGATGAAAGTGGAAAATTCATGCATGAATTGGATATTGCTGATAAGATTTTAGGTTTGCTTATTGGAGGCCATGACACTGCAAGTTCTGCATGCACTTTTGTAGTCAAATATCTTGCTGAGCTGCCTGAAATTTATGAAGGAGTCTACAAGGAGCAAATGGAAATAGCCAAATCAAAAGC	AAATCGACTTGGCTGAAGG	GCATGAATTTTCCACTTTCATC	AGGCTTCACCAACACAAGATATMTT
SNP0296	isotig05360	2245	GTACTAAGACTAGCCCCTCCCCTCCAAGGAGCCTTTAGAGTAGCCATTGCTGATTTCATGTACAGCGGTTTCTCAATCCCAAAGGGGTGGAAGGTATACTGGAGTGCAAATTCGACTCACAGGAATCCCGAAGTCTTCCCTGAGCCCCTGAAATTTGATCCTTCAAGATTCGAAGGAGCTGGACCGGCTCCTTACACATT	GTTCCATTTGGTGGAGGACCTAGGATGTGCCCTGGAAAAGAGTATGCTCGACTCGAAATTCTTGTTTTCATGCACCATCTTGTGARAAGGTTCAARTGGGAGAAAATATTTCCAGATGAGAAGATTATTGTTAATCCAATGCCCATGCCTGCTAAGGATCTTCCTGTTCGTCTCTATCCCCATAATGCTTAGCTAAATAT	TGAAATTTGATCCTTCAAGATTC	TTYTCACAAGATGGTGCATG	GAGCTGGACCGGCTCCTTACACATT
SNP0297	isotig05360	2331	GTGGAAGGTATACTGGAGTGCAAATTCGACTCACAGGAATCCCGAAGTCTTCCCTGAGCCCCTGAAATTTGATCCTTCAAGATTCGAAGGAGCTGGACCGGCTCCTTACACATTYGTTCCATTTGGTGGAGGACCTAGGATGTGCCCTGGAAAAGAGTATGCTCGACTCGAAATTCTTGTTTTCATGCACCATCTTGTGA	AAGGTTCAARTGGGAGAAAATATTTCCAGATGAGAAGATTATTGTTAATCCAATGCCCATGCCTGCTAAGGATCTTCCTGTTCGTCTCTATCCCCATAATGCTTAGCTAAATATATATAATTGAAAGTGTGATCAGATTTAGCTCTTTGGTAAAGTTATATAGTTTTATTTAT	AAAAGAGTATGCTCGACTCGAA	AATTATATATATTTAGCTAAGCATTATGGGG	AAATATTTTCTCCCAYTTGAACCTT
SNP0298	isotig05360	2341	TACTGGAGTGCAAATTCGACTCACAGGAATCCCGAAGTCTTCCCTGAGCCCCTGAAATTTGATCCTTCAAGATTCGAAGGAGCTGGACCGGCTCCTTACACATTYGTTCCATTTGGTGGAGGACCTAGGATGTGCCCTGGAAAAGAGTATGCTCGACTCGAAATTCTTGTTTTCATGCACCATCTTGTGARAAGGTTCAA	TGGGAGAAAATATTTCCAGATGAGAAGATTATTGTTAATCCAATGCCCATGCCTGCTAAGGATCTTCCTGTTCGTCTCTATCCCCATAATGCTTAGCTAAATATATATAATTGAAAGTGTGATCAGATTTAGCTCTTTGGTAAAGTTATATAGTTTTATTTAT	TCGACTCGAAATTCTTGTTTTC	AATTATATATATTTAGCTAAGCATTATGGGG	TGCACCATCTTGTGARAAGGTTCAA
SNP0299	isotig05361	1774	GATCCAAACCATGTTGCCAAATTTGCTGATCCTTTCAATGCTTTAGCTTCTGGTTTGATTTCAATCCCTATAGATTTACCTGGAACACCATTCCACAGGGCGATCAAGGCCTCAAACTTCATCAGAAAAGAACTTGTTTCAATAATCAAACAGCGTAAAATCGACTTGGCTGAAGGAAAGGCTTCACCAACACAAGATAT	TTGTCRCACATGCTTTTGACAAGTGATGAAAGTGGAAAATTCATGCATGAATTGGATATTGCTGATAAGATTTTAGGTTTGCTTATTGGAGGCCATGACACTGCAAGTTCTGCATGCACTTTTGTAGTCAAATATCTTGCTGAGCTGCCTGAAATTTATGAAGGAGTCTACAAGGAGCAAATGGAAATAGCCAAATCAAA	TTGTTTCAATAATCAAACAGCG	ATGAATTTTCCACTTTCATCACTT	GAAAGGCTTCACCAACACAAGATAT
SNP0300	isotig05361	1780	AACCATGTTGCCAAATTTGCTGATCCTTTCAATGCTTTAGCTTCTGGTTTGATTTCAATCCCTATAGATTTACCTGGAACACCATTCCACAGGGCGATCAAGGCCTCAAACTTCATCAGAAAAGAACTTGTTTCAATAATCAAACAGCGTAAAATCGACTTGGCTGAAGGAAAGGCTTCACCAACACAAGATATMTTGTC	CACATGCTTTTGACAAGTGATGAAAGTGGAAAATTCATGCATGAATTGGATATTGCTGATAAGATTTTAGGTTTGCTTATTGGAGGCCATGACACTGCAAGTTCTGCATGCACTTTTGTAGTCAAATATCTTGCTGAGCTGCCTGAAATTTATGAAGGAGTCTACAAGGAGCAAATGGAAATAGCCAAATCAAAAGCTCC	TCGACTTGGCTGAAGGAA	CATGCATGAATTTTCCACTTT	CTTCACCAACACAAGATATMTTGTC
SNP0301	isotig05361	2245	GTACTAAGACTAGCCCCTCCCCTCCAAGGAGCCTTTAGAGTAGCCATTGCTGATTTCATGTACAGCGGTTTCTCAATCCCAAAGGGGTGGAAGGTATACTGGAGTGCAAATTCGACTCACAGGAATCCCGAAGTCTTCCCTGAGCCCCTGAAATTTGATCCTTCAAGATTCGAAGGAGCTGGACCGGCTCCTTACACATT	GTTCCATTTGGTGGAGGACCTAGGATGTGCCCTGGAAAAGAGTATGCTCGACTCGAAATTCTTGTTTTCATGCACCATCTTGTTAAAAGATTCAGGTTTGAGAAAATAATTCCAGATGAGAAAATAGTTGTAAATCCAATGCCAATCCCAGAAAAGGGACTGCCTGTTAGACTTTATCCCCACAAAGCTTAAGATTTTTG	AAATTTGATCCTTCAAGATTCG	TTTTAACAAGATGGTGCATGAA	GAGCTGGACCGGCTCCTTACACATT
SNP0302	isotig05362	335	CAAACAAGGATCCCACTGGAAACAAACATCAAACAGTTTGTGTGCAAGCAATGGCAGCTGCTATGATTATGAAGGTGGGTTGGTACAAAATCTGAGGCAAATGGAAGGGCTTAACAACATGTACAACAGCAGTAGTGACAACGTTGGTGTGTTGGAATGAAGAAAAGAGTAATGGTGGTGGTGGATCAGTCTTCACATTC	AAACATGCAATGATGTGGGCACTTACTCATGTTACTAATAAGGGTGATATTCTCACTCTTCTTCACATTGTCCCTTCTTCTTGCAAAGGCTCCACCGCCGCCGACGCCGGAGGTGGTGGTTGTGGTAACTCTCCTTACCTTGCCACCACACTTGGCTCACTTTGTAAGGCTTGTAAGCCTGAGGTTGAAGTAGAAGCATT	TTGGTGTGTTGGAATGAAGA	AGAATATCACCCTTATTAGTAACATGAGTA	TGGTGGTGGATCAGTCTTCACATTC
SNP0303	isotig05383	193	GCTCTACAATATCAATCTTCTTTAAGAACAAGCAAAATGAATATCACCATCAACAATTACATATGTCGAGTTGCAATAATCAGAAAGCAAATGAGGCAGAAGATGTTGGGTTTACTCTAGAATCCAACCTCTAAACTGGAAATGATGATCTCCACAAGCCACTTACCAGCAACATTTAAGCCAAAACAATTG	TAGGAAAAACCCATCAAGTAGAAGTAGCAGTCAGATAAGTCTCAGCTCATATTCACCGGCCATCGTGATATATCTCACCCATGGAAGAGCCTGGTACCCGCTTTTCTCAATAATTTTCAAGTAACGGACCTGTATTCCTGAAACAGTAAAATATGGTATTTCAAATTTCATGCGTATGGGAGCTTTCCTCTCAGGAGCTG	AGAAGATGTTGGGTTTACTCTAGAAT	TGAATATGAGCTGAGACTTATCTGAC	ACTTCTACTTGATGGGTTTTTCCTA
SNP0304	isotig05394	1585	AGGGCAAGCCTGTCCTTGGACAAATCTATACCTTCAGTTCTCTTGTACTCACTAACCAAAAATTCTAACAGAGTATTATCAAAGTCCTCCCCTCCCAAAAAAGTATCTCCATTAGTGGCTTTCACCTCAAAGACACCATTTGAAATCTCCAAGATGGAAATATCAAAGGTTCCACCACCAAGATCAAAAACAGCAACAAG	CCCTCCTTGTTGTTCATACCATAGGATAATGCAGCAGCYGTAGGCTCATTAATAATTCTCTGCACATCMAGGCCTGCAATTCTYCCYGCATCCTTAGTAGCCTGTCTTTGAGCATCATTAAAATAAGCCGGAACAGTGACCACAGCTTTGTTTACAGACTTCCCAAGATAGGCCTCTGCAGTTTCCTTCATCTTAGTCAG	TGGAAATATCAAAGGTTCCA	CTACRGCTGCTGCATTATCC	CACCAAGATCAAAAACAGCAACAAG
SNP0305	isotig05394	1624	CTCTTGTACTCACTAACCAAAAATTCTAACAGAGTATTATCAAAGTCCTCCCCTCCCAAAAAAGTATCTCCATTAGTGGCTTTCACCTCAAAGACACCATTTGAAATCTCCAAGATGGAAATATCAAAGGTTCCACCACCAAGATCAAAAACAGCAACAAGRCCCTCCTTGTTGTTCATACCATAGGATAATGCAGCAGC	GTAGGCTCATTAATAATTCTCTGCACATCMAGGCCTGCAATTCTYCCYGCATCCTTAGTAGCCTGTCTTTGAGCATCATTAAAATAAGCCGGAACAGTGACCACAGCTTTGTTTACAGACTTCCCAAGATAGGCCTCTGCAGTTTCCTTCATCTTAGTCAGAACAAAAGCCCCAATTTGGCTTGGGGAGTACTGCTGCCC	CAAGATCAAAAACAGCAACAAG	TACTAAGGATGCRGGRAGAATT	TCATACCATAGGATAATGCAGCAGC
SNP0306	isotig05394	1654	AGAGTATTATCAAAGTCCTCCCCTCCCAAAAAAGTATCTCCATTAGTGGCTTTCACCTCAAAGACACCATTTGAAATCTCCAAGATGGAAATATCAAAGGTTCCACCACCAAGATCAAAAACAGCAACAAGRCCCTCCTTGTTGTTCATACCATAGGATAATGCAGCAGCYGTAGGCTCATTAATAATTCTCTGCACATC	AGGCCTGCAATTCTYCCYGCATCCTTAGTAGCCTGTCTTTGAGCATCATTAAAATAAGCCGGAACAGTGACCACAGCTTTGTTTACAGACTTCCCAAGATAGGCCTCTGCAGTTTCCTTCATCTTAGTCAGAACAAAAGCCCCAATTTGGCTTGGGGAGTACTGCTGCCCATTGGCTTCAACCCAAGCATCTCCATTTGG	ATACCATAGGATAATGCAGCAGC	CTCAAAGACAGGCTACTAAGGATG	GCTCATTAATAATTCTCTGCACATC
SNP0307	isotig05394	1669	TCCTCCCCTCCCAAAAAAGTATCTCCATTAGTGGCTTTCACCTCAAAGACACCATTTGAAATCTCCAAGATGGAAATATCAAAGGTTCCACCACCAAGATCAAAAACAGCAACAAGRCCCTCCTTGTTGTTCATACCATAGGATAATGCAGCAGCYGTAGGCTCATTAATAATTCTCTGCACATCMAGGCCTGCAATTCT	CCYGCATCCTTAGTAGCCTGTCTTTGAGCATCATTAAAATAAGCCGGAACAGTGACCACAGCTTTGTTTACAGACTTCCCAAGATAGGCCTCTGCAGTTTCCTTCATCTTAGTCAGAACAAAAGCCCCAATTTGGCTTGGGGAGTACTGCTGCCCATTGGCTTCAACCCAAGCATCTCCATTTGGTGCCCTTACGATCTT	AAACAGCAACAAGRCCCTC	CTTATTTTAATGATGCTCAAAGACAG	TCTGCACATCMAGGCCTGCAATTCT
SNP0308	isotig05394	1672	TCCCCTCCCAAAAAAGTATCTCCATTAGTGGCTTTCACCTCAAAGACACCATTTGAAATCTCCAAGATGGAAATATCAAAGGTTCCACCACCAAGATCAAAAACAGCAACAAGRCCCTCCTTGTTGTTCATACCATAGGATAATGCAGCAGCYGTAGGCTCATTAATAATTCTCTGCACATCMAGGCCTGCAATTCTYCC	GCATCCTTAGTAGCCTGTCTTTGAGCATCATTAAAATAAGCCGGAACAGTGACCACAGCTTTGTTTACAGACTTCCCAAGATAGGCCTCTGCAGTTTCCTTCATCTTAGTCAGAACAAAAGCCCCAATTTGGCTTGGGGAGTACTGCTGCCCATTGGCTTCAACCCAAGCATCTCCATTTGGTGCCCTTACGATCTTGAA	TTCATACCATAGGATAATGCAGC	TAAACAAAGCTGTGGTCACTGT	GCACATCMAGGCCTGCAATTCTYCC
SNP0309	isotig05395	1585	AGGGCAAGCCTGTCCTTGGACAAATCTATACCTTCAGTTCTCTTGTACTCACTAACCAAAAATTCTAACAGAGTATTATCAAAGTCCTCCCCTCCCAAAAAAGTATCTCCATTAGTGGCTTTCACCTCAAAGACACCATTTGAAATCTCCAAGATGGAAATATCAAAGGTTCCACCACCAAGATCAAAAACAGCAACAAG	CCCTCCTTGTTGTTCATACCATAGGATAATGCAGCAGCYGTAGGCTCATTAATAATTCTCTGCACATCMAGGCCTGCAATTCTTCCTGCATCCTTAGTAGCCTGTCTTTGAGCATCATTAAAATAAGCCGGAACAGTGACCACAGCTTTGTTTACAGATTTCCCAAGGTAGGCCTCTGCAGTTTCCTTCATCTTAGTCAG	TGGAAATATCAAAGGTTCCA	CTACRGCTGCTGCATTATCC	CACCAAGATCAAAAACAGCAACAAG
SNP0310	isotig05395	1624	CTCTTGTACTCACTAACCAAAAATTCTAACAGAGTATTATCAAAGTCCTCCCCTCCCAAAAAAGTATCTCCATTAGTGGCTTTCACCTCAAAGACACCATTTGAAATCTCCAAGATGGAAATATCAAAGGTTCCACCACCAAGATCAAAAACAGCAACAAGRCCCTCCTTGTTGTTCATACCATAGGATAATGCAGCAGC	GTAGGCTCATTAATAATTCTCTGCACATCMAGGCCTGCAATTCTTCCTGCATCCTTAGTAGCCTGTCTTTGAGCATCATTAAAATAAGCCGGAACAGTGACCACAGCTTTGTTTACAGATTTCCCAAGGTAGGCCTCTGCAGTTTCCTTCATCTTAGTCAGAACAAAAGCTCCGATTTGGCTAGGGGAGTACTGCTGCCC	CAAGATCAAAAACAGCAACAAG	TACTAAGGATGCAGGAAGAATTG	TCATACCATAGGATAATGCAGCAGC
SNP0311	isotig05395	1654	AGAGTATTATCAAAGTCCTCCCCTCCCAAAAAAGTATCTCCATTAGTGGCTTTCACCTCAAAGACACCATTTGAAATCTCCAAGATGGAAATATCAAAGGTTCCACCACCAAGATCAAAAACAGCAACAAGRCCCTCCTTGTTGTTCATACCATAGGATAATGCAGCAGCYGTAGGCTCATTAATAATTCTCTGCACATC	AGGCCTGCAATTCTTCCTGCATCCTTAGTAGCCTGTCTTTGAGCATCATTAAAATAAGCCGGAACAGTGACCACAGCTTTGTTTACAGATTTCCCAAGGTAGGCCTCTGCAGTTTCCTTCATCTTAGTCAGAACAAAAGCTCCGATTTGGCTAGGGGAGTACTGCTGCCCATTGGCTTCAACCCAAGCATCTCCATTTGA	ATACCATAGGATAATGCAGCAGC	CTCAAAGACAGGCTACTAAGGATG	GCTCATTAATAATTCTCTGCACATC
SNP0312	isotig05405	192	CACCAGCCTTCTCACTTGCAGTTCCAACCATCAGTAAACCCATACTAATTCCAGCAGCTTCACCAGCAACAGCACTGTCTGTGTAAAGCACATTTTTTATGTCATCAAAGACATCATTGTCGGCAGTTCCTAAAGCAGCCAAACCAAGGCCTAGGCATGCCCCATGCTGAATAACCTCCACATTGGTACTT	TTAGGCTATCTCGAAGAAATTGCTTAATTCCCTCCCCATGGTTCGCGTGAATTAAACCCAAAGCATAAAGTGCACCACCTTCTGAGTATGGACTGCCACCACCACCTGCCCCACCCTGAGGCAAATAAGGTGCCATCAATGATCTTCCTTGCTGCAGATGGCCTCTGTGTATAACACCCAGTCCTGCTGTTGCACTGAAC	TAAAGCAGCCAAACCAAGG	AACCATGGGGAGGGAATT	CTGAATAACCTCCACATTGGTACTT
SNP0313	isotig05406	192	CACCAGCCTTCTCACTTGCAGTTCCAACCATCAGTAAACCCATACTAATTCCAGCAGCTTCACCAGCAACAGCACTGTCTGTGTAAAGCACATTTTTTATGTCATCAAAGACATCATTGTCGGCAGTTCCTAAAGCAGCCAAACCAAGGCCTAGGCATGCCCCATGCTGAATAACCTCCACATTGGTACTT	TTAGGCTATCTCGAAGAAATTGCTTAATTCCCTCCCCATGGTTCGCGTGAATTAAACCCAAAGCATAAAGTGCACCACCTTCTGAGTATGGACTGCCACCACCACCTGCCCCACCCTGAGGCAAATAAGGTGCCATCAATGATCTTCCTTGCTGCAGATGGCCTCTGTGTATAACACCCAGTCCTGCTGTTGCACTGAAC	TAAAGCAGCCAAACCAAGG	AACCATGGGGAGGGAATT	CTGAATAACCTCCACATTGGTACTT
SNP0314	isotig05409	192	CACCAGCCTTCTCACTTGCAGTTCCAACCATCAGTAAACCCATACTAATTCCAGCAGCTTCACCAGCAACAGCACTGTCTGTGTAAAGCACATTTTTTATGTCATCAAAGACATCATTGTCGGCAGTTCCTAAAGCAGCCAAACCAAGGCCTAGGCATGCCCCATGCTGAATAACCTCCACATTGGTACTT	TTAGGCTATCTCGAAGAAATTGCTTAATTCCCTCCCCATGGTTCGCGTGAATTAAACCCAAAGCATAAAGTGCACCACCTTCTGAGTATGGACTGCCACCACCACCTGCCCCACCCTGAGGCAAATAAGGTGCCATCAATGATCTTCCTTGCTGCAGATGGCCTCTGTGTATAACACCCAGTCCTGCTGTTGCACTGAAC	TAAAGCAGCCAAACCAAGG	AACCATGGGGAGGGAATT	CTGAATAACCTCCACATTGGTACTT
SNP0315	isotig05439	1772	TCCGGATTCTGGTTCATTTAACAATGTAATAGCTGAAATCAATTCTGAGCTTAGACGTTTTGTTGCGAATGCAGGCAATGAAAATCATGCCCCATCAGGCCAATCTGAAGATTCTACTGGTGGAGAACAATCGGCTGGTTCTGGTGCTAGAAATGATGATACAGGCAGTCAACAACTGAACTCGTCCAGCAATGGGGATG	GGAGACCAGTACTTCATCTGTTCCTTCCACGATAGGCAATCAGAAGACAGAACCTCAATGCCACCAACCATGTAATACTGAGGACATGGGAGGTGTTGTGAACTTGAAGAGTGAACCTTCCAATAGTTTTGCCGGAGGCTCTCATAATTGGTCAAATAAATCAGACCTTGCCATTGAGGGATCTACAAGATCTAATCAGG	GTTCTGGTGCTAGAAATGATGATAC	ATGTCCTCAGTATTACATGGTTGG	CTGAACTCGTCCAGCAATGGGGATG
SNP0316	isotig05460	76	AAGGTGATTGAAATTTAGAAGATTGCTGATGGCTTCAAAGAGGATCCAGAAAGAGCTTAAGGACTTGCAGAAAGA	CCTCCTGTRTCCTGTAGTGCTGGTCCTGTTGGTGAGGACATGTTCCATTGGCAAGCTACCATTATGGGTCCTTCAGACAGCCCTTTTGCTGGGGGTGTGTTTCTTGTGACTATTCACTTCCCACCGGATTATCCTTTCAAGCCACCGAAGGTCTCTTTTAAGACCAAAGTCTTTCATCCAAATATCAATAGCAATGGAAG	TGGCTTCAAAGAGGATCCA	ACATGTCCTCACCAACAGGA	AAGAGCTTAAGGACTTGCAGAAAGA
SNP0317	isotig05460	85	AAGGTGATTGAAATTTAGAAGATTGCTGATGGCTTCAAAGAGGATCCAGAAAGAGCTTAAGGACTTGCAGAAAGAYCCTCCTGT	TCCTGTAGTGCTGGTCCTGTTGGTGAGGACATGTTCCATTGGCAAGCTACCATTATGGGTCCTTCAGACAGCCCTTTTGCTGGGGGTGTGTTTCTTGTGACTATTCACTTCCCACCGGATTATCCTTTCAAGCCACCGAAGGTCTCTTTTAAGACCAAAGTCTTTCATCCAAATATCAATAGCAATGGAAGCATTTGTCT	AAAGAGGATCCAGAAAGAGCTT	ATAATGGTAGCTTGCCAATGG	AGGACTTGCAGAAAGAYCCTCCTGT
SNP0318	isotig05480	357	ACCTTCATGTGTTTGCGAGCTTCTTGTGCTCCTTTGTAATTCATCCAATCGTTGAAACCGTATATGAAGGTTGTCGGCACCTTCCATTCAGACGCACTTTGTAGAAGAGGCATTCGAGCAAATGCTCCAAAGGAGAATATATATTTTAAACACAGCTCCCCACTAGCTTTAGCTGCCAGAGTATGATATACATAGTCTGT	AGTAATCTAGATTCTTCCTCAGTCAAACCATCACCCTCTGCATATGAACCAAATCTAGCATTCGTATACCTGTGAACTAGACTTGGACCCCAGGGGCCAAAACCTCTTATAATCTTCTGTGGAGTAAAATTAGACTCCCATAAATGATTTAAAATGGCTCCTTTCCATGTTGCTCTAAATTGGGTAAGCCACTCCGACTT	AAAGGAGAATATATATTTTAAACACAGCTC	TAGTTCACAGGTATACGAATGCTAGA	TGACTGAGGAAGAATCTAGATTACT
SNP0319	isotig05481	357	ACCTTCATGTGTTTGCGAGCTTCTTGTGCTCCTTTGTAATTCATCCAATCGTTGAAACCGTATATGAAGGTTGTCGGCACCTTCCATTCAGACGCACTTTGTAGAAGAGGCATTCGAGCAAATGCTCCAAAGGAGAATATATATTTTAAACACAGCTCCCCACTAGCTTTAGCTGCCAGAGTATGATATACATAGTCTGT	AGTAATCTAGATTCTTCCTCAGTCAAACCATCACCCTCTGCATATGAACCAAATCTAGCATTCGTATACCTGTGAACTAGACTTGGACCCCAGGGGCCAAAACCTCTTATAATCTTCTGTGGAGTAAAATTAGACTCCCATAAATGATTTAAAATGGCTCCTTTCCATGTTGCTCTAAATTGGGTAAGCCACTCCGACTT	AAAGGAGAATATATATTTTAAACACAGCTC	TAGTTCACAGGTATACGAATGCTAGA	TGACTGAGGAAGAATCTAGATTACT
SNP0320	isotig05545	369	TTCTCGCCCCAAATTAGAGCATTCAATACGAAGAAAATGGCAAAGACAATTCCTGGGAAGGTGAAAGCAGTTCGAAGAGTTATTTTCTTCCACTCTATTCCTTTGAACATCTTGTAAAGACGAGCTGCAGCATATCCAGCAAACAGGCCCATAAACGCCCAGAGAAGAAGCATAGCTGTCATCAACCCTCCTCGGTTAGA	GGGGATAAGAATCCRAGTGCAGCAAAGATCATGGTAACTAGTATCATCCCAAARAACTGAACRCCAGTTCCAACATAAACACAGAGTAGATCAGAGTTTGTTGGAGKCCTGAAAACATCTCCATGAACTAATTTCCATCCAGTTTCTTCTTGAGCT	ACGCCCAGAGAAGAAGCA	TACTAGTTACCATGATCTTTGCTGC	CTGTCATCAACCCTCCTCGGTTAGA
SNP0321	isotig05545	384	AGAGCATTCAATACGAAGAAAATGGCAAAGACAATTCCTGGGAAGGTGAAAGCAGTTCGAAGAGTTATTTTCTTCCACTCTATTCCTTTGAACATCTTGTAAAGACGAGCTGCAGCATATCCAGCAAACAGGCCCATAAACGCCCAGAGAAGAAGCATAGCTGTCATCAACCCTCCTCGGTTAGAYGGGGATAAGAATCC	AGTGCAGCAAAGATCATGGTAACTAGTATCATCCCAAARAACTGAACRCCAGTTCCAACATAAACACAGAGTAGATCAGAGTTTGTTGGAGKCCTGAAAACATCTCCATGAACTAATTTCCATCCAGTTTCTTCTTGAGCT	AAGCATAGCTGTCATCAACCC	TTATGTTGGAACTGGYGTTCA	TTACCATGATCTTTGCTGCACT
SNP0322	isotig05545	423	GGGAAGGTGAAAGCAGTTCGAAGAGTTATTTTCTTCCACTCTATTCCTTTGAACATCTTGTAAAGACGAGCTGCAGCATATCCAGCAAACAGGCCCATAAACGCCCAGAGAAGAAGCATAGCTGTCATCAACCCTCCTCGGTTAGAYGGGGATAAGAATCCRAGTGCAGCAAAGATCATGGTAACTAGTATCATCCCAAA	AACTGAACRCCAGTTCCAACATAAACACAGAGTAGATCAGAGTTTGTTGGAGKCCTGAAAACATCTCCATGAACTAATTTCCATCCAGTTTCTTCTTGAGCT	ATAAGAATCCRAGTGCAGCAA	AAACTGGATGGAAATTAGTTCATG	TCATGGTAACTAGTATCATCCCAAA
SNP0323	isotig05545	432	AAAGCAGTTCGAAGAGTTATTTTCTTCCACTCTATTCCTTTGAACATCTTGTAAAGACGAGCTGCAGCATATCCAGCAAACAGGCCCATAAACGCCCAGAGAAGAAGCATAGCTGTCATCAACCCTCCTCGGTTAGAYGGGGATAAGAATCCRAGTGCAGCAAAGATCATGGTAACTAGTATCATCCCAAARAACTGAAC	CCAGTTCCAACATAAACACAGAGTAGATCAGAGTTTGTTGGAGKCCTGAAAACATCTCCATGAACTAATTTCCATCCAGTTTCTTCTTGAGCT	ATAAGAATCCRAGTGCAGCAA	CTCCAACAAACTCTGATCTACTCTG	CTAGTATCATCCCAAARAACTGAAC
SNP0324	isotig05545	476	CATCTTGTAAAGACGAGCTGCAGCATATCCAGCAAACAGGCCCATAAACGCCCAGAGAAGAAGCATAGCTGTCATCAACCCTCCTCGGTTAGAYGGGGATAAGAATCCRAGTGCAGCAAAGATCATGGTAACTAGTATCATCCCAAARAACTGAACRCCAGTTCCAACATAAACACAGAGTAGATCAGAGTTTGTTGGAG	CCTGAAAACATCTCCATGAACTAATTTCCATCCAGTTTCTTCTTGAGCT	ATAAGAATCCRAGTGCAGCAA	AAGAAGAAACTGGATGGAAATT	CAGAGTAGATCAGAGTTTGTTGGAG
SNP0325	isotig05628	1375	TCAACCAGAAGCTCGGAATTCGTAGAGAAGACTGCCCAAATATGAGGAACAGTTGGAACTTAAAATTGCAAAAGCACAGCTGGAGGAGCTGAAGAAGGATGCTCTTGAAGCAATGGACACTCAGAAGAAGAGGGAAGAGTTCAAGGATGAAGAAATGCCGGATGTGAAGTCTTTAGATATCAGAAACTTCATCTGAGTCC	GAATTTATTTCCATCTCGTTTTGWTCACTTGGCCTTTCCCATTATGGCATATTTGAATATCTCCCATGTTGAAAGGATACTGATTGGAGAGTAACGAAGGAATAACWARAAGGGTAACTATGTCATTAATAATAGTAGGCCTGAAAATTACATTTTGAATCTTGGCTGTGTTGCATATTTGTTTCTTGTTTTCTGCATGA	ATGCCGGATGTGAAGTCTT	AATGGGAAAGGCCAAGTG	GATATCAGAAACTTCATCTGAGTCC
SNP0326	isotig05628	1399	GAGAAGACTGCCCAAATATGAGGAACAGTTGGAACTTAAAATTGCAAAAGCACAGCTGGAGGAGCTGAAGAAGGATGCTCTTGAAGCAATGGACACTCAGAAGAAGAGGGAAGAGTTCAAGGATGAAGAAATGCCGGATGTGAAGTCTTTAGATATCAGAAACTTCATCTGAGTCCRGAATTTATTTCCATCTCGTTTTG	TCACTTGGCCTTTCCCATTATGGCATATTTGAATATCTCCCATGTTGAAAGGATACTGATTGGAGAGTAACGAAGGAATAACWARAAGGGTAACTATGTCATTAATAATAGTAGGCCTGAAAATTACATTTTGAATCTTGGCTGTGTTGCATATTTGTTTCTTGTTTTCTGCATGAG	TCTTTAGATATCAGAAACTTCATCTGAG	TATCCTTTCAACATGGGAGATATT	CRGAATTTATTTCCATCTCGTTTTG
SNP0327	isotig05628	1482	AAGCAATGGACACTCAGAAGAAGAGGGAAGAGTTCAAGGATGAAGAAATGCCGGATGTGAAGTCTTTAGATATCAGAAACTTCATCTGAGTCCRGAATTTATTTCCATCTCGTTTTGWTCACTTGGCCTTTCCCATTATGGCATATTTGAATATCTCCCATGTTGAAAGGATACTGATTGGAGAGTAACGAAGGAATAAC	ARAAGGGTAACTATGTCATTAATAATAGTAGGCCTGAAAATTACATTTTGAATCTTGGCTGTGTTGCATATTTGTTTCTTGTTTTCTGCATGAG	ATTATGGCATATTTGAATATCTCCC	AAAACAAGAAACAAATATGCAACA	GATTGGAGAGTAACGAAGGAATAAC
SNP0328	isotig05628	1484	GCAATGGACACTCAGAAGAAGAGGGAAGAGTTCAAGGATGAAGAAATGCCGGATGTGAAGTCTTTAGATATCAGAAACTTCATCTGAGTCCRGAATTTATTTCCATCTCGTTTTGWTCACTTGGCCTTTCCCATTATGGCATATTTGAATATCTCCCATGTTGAAAGGATACTGATTGGAGAGTAACGAAGGAATAACWA	AAGGGTAACTATGTCATTAATAATAGTAGGCCTGAAAATTACATTTTGAATCTTGGCTGTGTTGCATATTTGTTTCTTGTTTTCTGCATGAG	TCCCATGTTGAAAGGATACTG	ATTCAAAATGTAATTTTCAGGCC	TTGGAGAGTAACGAAGGAATAACWA
SNP0329	isotig05629	1197	GGGTGCAGAGGCTATGATGATGGATGCATTAGACAAAGTTGAGCAAGAGCTAAAGAAACCACTTTTGAGGAATGATAAGAAGGGAATGTCCCTCCTAATGACAGAGTTTGATAAAATCAACCAGAAGCTCGGAATTCGTAGAGAAGACTGCCCAAATATGAGGAACAGTTGGAACTTAAAATTGCAAAAGCACAGCTGGA	GAGCTGAAGAAGGATGCTCTTGAAGCAATGGACACTCAGAAGAAGCGGGAGGAGTTCAAGGATGAAGAAATGCCRGATGTGAAGTCATTAGACATCCGAAACTTCATCTGAGTCCAGAATTTATTTCCATCTCGTTTTGATCACTTGGCCTTTCCCATTATGGCATATTTGAATATCTCCCATGTTGAAAGGATACTGAT	AAGCTCGGAATTCGTAGAGAA	TTCTTCTGAGTGTCCATTGCT	TTAAAATTGCAAAAGCACAGCTGGA
SNP0330	isotig05629	1272	TAAGAAGGGAATGTCCCTCCTAATGACAGAGTTTGATAAAATCAACCAGAAGCTCGGAATTCGTAGAGAAGACTGCCCAAATATGAGGAACAGTTGGAACTTAAAATTGCAAAAGCACAGCTGGARGAGCTGAAGAAGGATGCTCTTGAAGCAATGGACACTCAGAAGAAGCGGGAGGAGTTCAAGGATGAAGAAATGCC	GATGTGAAGTCATTAGACATCCGAAACTTCATCTGAGTCCAGAATTTATTTCCATCTCGTTTTGATCACTTGGCCTTTCCCATTATGGCATATTTGAATATCTCCCATGTTGAAAGGATACTGATTGGAGAGTAACGAAGGAATAACWARAAGGGTAACTATGTCATTAATAATAGTAGGCCTGAAAATTACATTTTGAA	TGGACACTCAGAAGAAGCG	TCTGGACTCAGATGAAGTTTCG	AGGAGTTCAAGGATGAAGAAATGCC
SNP0331	isotig05629	1420	AAGCAATGGACACTCAGAAGAAGCGGGAGGAGTTCAAGGATGAAGAAATGCCRGATGTGAAGTCATTAGACATCCGAAACTTCATCTGAGTCCAGAATTTATTTCCATCTCGTTTTGATCACTTGGCCTTTCCCATTATGGCATATTTGAATATCTCCCATGTTGAAAGGATACTGATTGGAGAGTAACGAAGGAATAAC	ARAAGGGTAACTATGTCATTAATAATAGTAGGCCTGAAAATTACATTTTGAATCTTGGCTGTGTTGCATATTTGTTTCTTGTTTTCTGCATGAG	ATTATGGCATATTTGAATATCTCCC	AAAACAAGAAACAAATATGCAACA	GATTGGAGAGTAACGAAGGAATAAC
SNP0332	isotig05629	1422	GCAATGGACACTCAGAAGAAGCGGGAGGAGTTCAAGGATGAAGAAATGCCRGATGTGAAGTCATTAGACATCCGAAACTTCATCTGAGTCCAGAATTTATTTCCATCTCGTTTTGATCACTTGGCCTTTCCCATTATGGCATATTTGAATATCTCCCATGTTGAAAGGATACTGATTGGAGAGTAACGAAGGAATAACWA	AAGGGTAACTATGTCATTAATAATAGTAGGCCTGAAAATTACATTTTGAATCTTGGCTGTGTTGCATATTTGTTTCTTGTTTTCTGCATGAG	TCCCATGTTGAAAGGATACTG	ATTCAAAATGTAATTTTCAGGCC	TTGGAGAGTAACGAAGGAATAACWA
SNP0333	isotig05630	516	GGTAATCAAATTCGTAAAACTTTGCTTCTTCAAAATTCGTGAAAGTTAAATTCGCGCCATAAACAATGAAATCAGACACTCCGTTGTCTTTCTCGATAGCATTTTCAATCTTTTCTCGTTGATCGAGTGCTGCATTTTTCATCAATACTGCTAGGTCTCCAGGGTTTGCTTCCACAATGGGATAAGCAGCTTTAACAACG	TTATAAGCTGATTATTCCCATCTGCCTTGTTTTGTTCCATCCCCTTGCATATTGTCACAACTTTTGGCTCCGATTCACGTCGAATTTTCGCTATGCATTGCCAAATGACAGCAGAAAGAGCCTCAAATGGAGAAAAATCAGTGCCATTGCTACTTATTTTTGACTGCAAATGGCTCAATTGTGTGGCATTAACACTAAAG	TCTCCAGGGTTTGCTTCC	GGGATGGAACAAAACAAGG	AATGGGATAAGCAGCTTTAACAACG
SNP0334	isotig05631	35	TCCAGAGCATAACATTAGATATCCATTGAAGCAT	TAAAGGTAGACAAGTTTAAAGCCAGTAAAATCCATAGCATACTAGGATGCCAGACACAAGGTTTTTGTCTAAGAATCCAGAGACCCTTACACAGTCGCCAAACAAACTTGGCATAACGGGGTTGAAAATATAAAAGATGGTAAAATAGTACTATAATATAGCTTTTGGTTGTCATCGTAAAAGCAGTTTGCAGAACGAAA	ACATTAGATATCCATTGAAGCA	ATATTTTCAACCCCGTTATG	ACTGGCTTTAAACTTGTCTACCTTTA
SNP0335	isotig05631	280	GGATGCCAGACACAAGGTTTTTGTCTAAGAATCCAGAGACCCTTACACAGTCGCCAAACAAACTTGGCATAACGGGGTTGAAAATATAAAAGATGGTAAAATAGTACTATAATATAGCTTTTGGTTGTCATCGTAAAAGCAGTTTGCAGAACGAAAGCCAACTACTTGGGGCCAATATCCTTGAGACCACATATCTGCTC	TCTCCCATTGCAGACATAACACTCACAACAAGGTCCTTCCCCTCAGCAAATCCATCCTTGATCTGCTTCAACATATTTTCATCAGTTGGAAGCCTCAAATCATCCTTAGTGCTCCCATTTTCAGTTAGCAAGCTCACAAATCCATCCTCAGAGATGTCTATAAGCTGATAATCAGTGCGATTAACATGAGGAACATCACA	AAAGCCAACTACTTGGGGC	ATGGATTTGCTGAGGGGA	TATCCTTGAGACCACATATCTGCTC
SNP0336	isotig05632	178	AAGATTCAATCCTGTTTCCTCAAAAAAAAAAAAAAAGGAAGACATGATTCTAACTAAAATGATCTTGACAATGAGAAAATATTATCTCAATATGGTCAAGAACATGGATGATCCTGAATAAGATGGCCCCATAGTATTCCCACCCTTTACTAATCTAATAATTTGAAGTTTATTGCA	CTGGAATTTCAAACCATCGGGCAWTCCATGTGATATAGAGTTATTTGGGACCAATATCCTTGAGAGCACAGATCTGCTCCTCCCCCATGGCAGACATAACACTCACAACAAGGTCCTTCCCCTCTTCAAATCCAGCCTTGATCTGGGAGAGAAGATTTTCATCAGTTGGAAGCTTCAAGTCATCCTTGGTGTTGCCATTC	ATGGATGATCCTGAATAAGATGG	ATATTGGTCCCAAATAACTCTATATCA	AWTGCCCGATGGTTTGAAATTCCAG
SNP0337	isotig05632	202	AGATTCAATCCTGTTTCCTCAAAAAAAAAAAAAAAGGAAGACATGATTCTAACTAAAATGATCTTGACAATGAGAAAATATTATCTCAATATGGTCAAGAACATGGATGATCCTGAATAAGATGGCCCCATAGTATTCCCACCCTTTACTAATCTAATAATTTGAAGTTTATTGCAYCTGGAATTTCAAACCATCGGGCA	TCCATGTGATATAGAGTTATTTGGGACCAATATCCTTGAGAGCACAGATCTGCTCCTCCCCCATGGCAGACATAACACTCACAACAAGGTCCTTCCCCTCTTCAAATCCAGCCTTGATCTGGGAGAGAAGATTTTCATCAGTTGGAAGCTTCAAGTCATCCTTGGTGTTGCCATTCTCAGTCAACAAGCTCACAAATCCA	CACCCTTTACTAATCTAATAATTTGAAGTT	TGCTCTCAAGGATATTGGTCC	AYCTGGAATTTCAAACCATCGGGCA
SNP0338	isotig05633	442	TACTTGGGGCCAATATCCTTGAGACCACATATCTGCTCTTCTCCCATTGCAGACATCACACTCACAACCAGGTCCTTCCCCTCAGCAAAACCATCCTTGATCTGGGTTAGAAGGTTGTCATCAGTTGGCAGCCTCAGATCATCCTTGGTGTTGCCATTTTCAGTCAGCAAACTCACAAATCCATCCTCAGAAATATCAAT	AGCTGGTAGTCAGTACGATTGACATGTGGAACATCACAGTTATGGGAAGATGGGACAATATCTTCCAGCTTTTTAGCAGTGAATATATCAATKGCAACAAAGTGGCATTTAGCATGACCATGCTTGCCAGTTTTTGATGTTGAAACTTCAACCACCTTGCAAGGGCGGCCTTTGATGACGATGTAACCATTCTTGCGGAT	TTGCCATTTTCAGTCAGCA	ATCTTCCCATAACTGTGATGTTC	CAAATCCATCCTCAGAAATATCAAT
SNP0339	isotig05633	535	TCCTTGATCTGGGTTAGAAGGTTGTCATCAGTTGGCAGCCTCAGATCATCCTTGGTGTTGCCATTTTCAGTCAGCAAACTCACAAATCCATCCTCAGAAATATCAATRAGCTGGTAGTCAGTACGATTGACATGTGGAACATCACAGTTATGGGAAGATGGGACAATATCTTCCAGCTTTTTAGCAGTGAATATATCAAT	GCAACAAAGTGGCATTTAGCATGACCATGCTTGCCAGTTTTTGATGTTGAAACTTCAACCACCTTGCAAGGGCGGCCTTTGATGACGATGTAACCATTCTTGCGGATGGTTCCAGCTTGCTGTGGGTAGGTTTTGGAGGCTCCGGCATCTGCCTTTGACTCGAAATGGTGCTCCTCGTCCGACATTTTTGTATCTATCTC	TAGTCAGTACGATTGACATGTGG	AAGTTTCAACATCAAAAACTGGC	GCTTTTTAGCAGTGAATATATCAAT
SNP0340	isotig05704	1461	AACTGCAAGAAACAGTTGGTAAAGAGCATTCCCAACATATGAACATCACCTTCGGGGAGGCACGAAGATTGGCTTCCCAATACCAGAGAGAAGCCGAAAAATGCAATGCTGCTACTGAAACTTGTGAGTCGGCCAGAGAAAGGGCTCAGGCCTTGCTCACTAAGGAAAAGAAGATAACTTTATTGTGGGAAAAAAGAGCG	GGCAGCTTGGTTGGGAGGGAGAATAAATTACTAGCAATATGTTTTGGATGGATGCTCTACATGTGAATAAATGTGTGCTCAAAATTTTCGCGAATTTATAAGTGCCTCTCTGTAATTCTTCTTTTATTTTTCTCTCAAGGTAAAAATAGAAATCCAAATATATGCGATAGGACGGTAAGATATGATTTAAATTTCTATCT	TTGCTCACTAAGGAAAAGAAGA	AAAACATATTGCTAGTAATTTATTCTCCC	AACTTTATTGTGGGAAAAAAGAGCG
SNP0341	isotig05799	898	CTTTTACCCACTAGGGAATTGGCCACTCAGGTGTTTTCAGATTTTGAAGTCTATGGTGGAGCATTAGGGTTGAAATCGTGTTGTCTATATGGTGGGTCTCCATACCAGCCACAGCAGATCCAATTGAAAAGAGGTGTTGATATAGTAGTTGGAACTCCTGGACGCATTAAGGATCACATAGAGAGGGGGAATATTGACTT	AGYTCACTGAAGTTCCGTGTCCTTGATGARGCTGATGAGATGTTGAGGATGGGTTTTGTTGAAGACGTTGAACTGATTCTAGGCAAGGTGGAGGACACAAATAAAGTTCAAACACTTCTTTTCAGTGCCACGTTGCCAGACTGGGTGAAGCATATTTCATCCAAGTTTTTGAAAAAGGATAAGAAAACCGCTGATCTTGT	AGATCCAATTGAAAAGAGGTGTT	TCAACATCTCATCAGCYTCATC	ACATAGAGAGGGGGAATATTGACTT
SNP0342	isotig05799	901	TTACCCACTAGGGAATTGGCCACTCAGGTGTTTTCAGATTTTGAAGTCTATGGTGGAGCATTAGGGTTGAAATCGTGTTGTCTATATGGTGGGTCTCCATACCAGCCACAGCAGATCCAATTGAAAAGAGGTGTTGATATAGTAGTTGGAACTCCTGGACGCATTAAGGATCACATAGAGAGGGGGAATATTGACTTWAG	TCACTGAAGTTCCGTGTCCTTGATGARGCTGATGAGATGTTGAGGATGGGTTTTGTTGAAGACGTTGAACTGATTCTAGGCAAGGTGGAGGACACAAATAAAGTTCAAACACTTCTTTTCAGTGCCACGTTGCCAGACTGGGTGAAGCATATTTCATCCAAGTTTTTGAAAAAGGATAAGAAAACCGCTGATCTTGTTGG	AGATCCAATTGAAAAGAGGTGTT	TCAACATCTCATCAGCYTCATC	TAGAGAGGGGGAATATTGACTTWAG
SNP0343	isotig05799	928	GTGTTTTCAGATTTTGAAGTCTATGGTGGAGCATTAGGGTTGAAATCGTGTTGTCTATATGGTGGGTCTCCATACCAGCCACAGCAGATCCAATTGAAAAGAGGTGTTGATATAGTAGTTGGAACTCCTGGACGCATTAAGGATCACATAGAGAGGGGGAATATTGACTTWAGYTCACTGAAGTTCCGTGTCCTTGATGA	GCTGATGAGATGTTGAGGATGGGTTTTGTTGAAGACGTTGAACTGATTCTAGGCAAGGTGGAGGACACAAATAAAGTTCAAACACTTCTTTTCAGTGCCACGTTGCCAGACTGGGTGAAGCATATTTCATCCAAGTTTTTGAAAAAGGATAAGAAAACCGCTGATCTTGTTGGCAATGAGAAAATGAAGGCTAGCACCAA	ACATAGAGAGGGGGAATATTGAC	AATCAGTTCAACGTCTTCAACA	CACTGAAGTTCCGTGTCCTTGATGA
SNP0344	isotig05800	898	CTTTTACCCACTAGGGAATTGGCCACTCAGGTGTTTTCAGATTTTGAAGTCTATGGTGGAGCATTAGGGTTGAAATCGTGTTGTCTATATGGTGGGTCTCCATACCAGCCACAGCAGATCCAATTGAAAAGAGGTGTTGATATAGTAGTTGGAACTCCTGGACGCATTAAGGATCACATAGAGAGGGGGAATATTGACTT	AGYTCACTGAAGTTCCGTGTCCTTGATGARGCTGATGAGATGTTGAGGATGGGTTTTGTTGAAGACGTTGAACTGATTCTAGGCAAGGTGGAGGACACAAATAAAGTTCAAACACTTCTTTTCAGTGCCACGTTGCCAGACTGGGTGAAGCATATTTCATCCAAGTTTTTGAAAAAGGATAAGAAAACCGCTGATCTTGT	AGATCCAATTGAAAAGAGGTGTT	TCAACATCTCATCAGCYTCATC	ACATAGAGAGGGGGAATATTGACTT
SNP0345	isotig05800	901	TTACCCACTAGGGAATTGGCCACTCAGGTGTTTTCAGATTTTGAAGTCTATGGTGGAGCATTAGGGTTGAAATCGTGTTGTCTATATGGTGGGTCTCCATACCAGCCACAGCAGATCCAATTGAAAAGAGGTGTTGATATAGTAGTTGGAACTCCTGGACGCATTAAGGATCACATAGAGAGGGGGAATATTGACTTWAG	TCACTGAAGTTCCGTGTCCTTGATGARGCTGATGAGATGTTGAGGATGGGTTTTGTTGAAGACGTTGAACTGATTCTAGGCAAGGTGGAGGACACAAATAAAGTTCAAACACTTCTTTTCAGTGCCACGTTGCCAGACTGGGTGAAGCATATTTCATCCAAGTTTTTGAAAAAGGATAAGAAAACCGCTGATCTTGTTGG	AGATCCAATTGAAAAGAGGTGTT	TCAACATCTCATCAGCYTCATC	TAGAGAGGGGGAATATTGACTTWAG
SNP0346	isotig05800	928	GTGTTTTCAGATTTTGAAGTCTATGGTGGAGCATTAGGGTTGAAATCGTGTTGTCTATATGGTGGGTCTCCATACCAGCCACAGCAGATCCAATTGAAAAGAGGTGTTGATATAGTAGTTGGAACTCCTGGACGCATTAAGGATCACATAGAGAGGGGGAATATTGACTTWAGYTCACTGAAGTTCCGTGTCCTTGATGA	GCTGATGAGATGTTGAGGATGGGTTTTGTTGAAGACGTTGAACTGATTCTAGGCAAGGTGGAGGACACAAATAAAGTTCAAACACTTCTTTTCAGTGCCACGTTGCCAGACTGGGTGAAGCATATTTCATCCAAGTTTTTGAAAAAGGATAAGAAAACCGCTGATCTTGTTGGCAATGAGAAAATGAAGGCTAGCACCAA	ACATAGAGAGGGGGAATATTGAC	AATCAGTTCAACGTCTTCAACA	CACTGAAGTTCCGTGTCCTTGATGA
SNP0347	isotig05801	898	CTTTTACCCACTAGGGAATTGGCCACTCAGGTGTTTTCAGATTTTGAAGTCTATGGTGGAGCATTAGGGTTGAAATCGTGTTGTCTATATGGTGGGTCTCCATACCAGCCACAGCAGATCCAATTGAAAAGAGGTGTTGATATAGTAGTTGGAACTCCTGGACGCATTAAGGATCACATAGAGAGGGGGAATATTGACTT	AGYTCACTGAAGTTCCGTGTCCTTGATGARGCTGATGAGATGTTGAGGATGGGTTTTGTTGAAGACGTTGAACTGATTCTAGGCAAGGTGGAGGACACAAATAAAGTTCAAACACTTCTTTTCAGTGCCACGTTGCCAGACTGGGTGAAGCATATTTCATCCAAGTTTTTGAAAAAGGATAAGAAAACCGCTGATCTTGT	AGATCCAATTGAAAAGAGGTGTT	TCAACATCTCATCAGCYTCATC	ACATAGAGAGGGGGAATATTGACTT
SNP0348	isotig05801	901	TTACCCACTAGGGAATTGGCCACTCAGGTGTTTTCAGATTTTGAAGTCTATGGTGGAGCATTAGGGTTGAAATCGTGTTGTCTATATGGTGGGTCTCCATACCAGCCACAGCAGATCCAATTGAAAAGAGGTGTTGATATAGTAGTTGGAACTCCTGGACGCATTAAGGATCACATAGAGAGGGGGAATATTGACTTWAG	TCACTGAAGTTCCGTGTCCTTGATGARGCTGATGAGATGTTGAGGATGGGTTTTGTTGAAGACGTTGAACTGATTCTAGGCAAGGTGGAGGACACAAATAAAGTTCAAACACTTCTTTTCAGTGCCACGTTGCCAGACTGGGTGAAGCATATTTCATCCAAGTTTTTGAAAAAGGATAAGAAAACCGCTGATCTTGTTGG	AGATCCAATTGAAAAGAGGTGTT	TCAACATCTCATCAGCYTCATC	TAGAGAGGGGGAATATTGACTTWAG
SNP0349	isotig05801	928	GTGTTTTCAGATTTTGAAGTCTATGGTGGAGCATTAGGGTTGAAATCGTGTTGTCTATATGGTGGGTCTCCATACCAGCCACAGCAGATCCAATTGAAAAGAGGTGTTGATATAGTAGTTGGAACTCCTGGACGCATTAAGGATCACATAGAGAGGGGGAATATTGACTTWAGYTCACTGAAGTTCCGTGTCCTTGATGA	GCTGATGAGATGTTGAGGATGGGTTTTGTTGAAGACGTTGAACTGATTCTAGGCAAGGTGGAGGACACAAATAAAGTTCAAACACTTCTTTTCAGTGCCACGTTGCCAGACTGGGTGAAGCATATTTCATCCAAGTTTTTGAAAAAGGATAAGAAAACCGCTGATCTTGTTGGCAATGAGAAAATGAAGGCTAGCACCAA	ACATAGAGAGGGGGAATATTGAC	AATCAGTTCAACGTCTTCAACA	CACTGAAGTTCCGTGTCCTTGATGA
SNP0350	isotig05843	517	GCAGCCCACTGGTATTTGCGTCCAACCACTATATAAGAAGATGCCATGAATGCCACTGAAGTACACGCTGAAGCCAACCACATCAGTTTGTTGATAATTTCTACTACACGTCTTTCAGCCTTCGTCTCACCTCTAACCAATGTAATCTGAACTACCACAACTGCAAGGGACGTAAAAAGTGCAATGGCGTTGAATATAAA	AAGATCTTAAAGGAGATATTTTTCACGACAACGGCCTTTCCATTATTGTCATCCCCACCGGGCACAGTGAAAATGGCTGCAAAGGCAACCGTTGCAAATAGCACCGCCACTATAGTTACTGAGTTGGTAGCATTGTTGATGCCTTCTCGATGGAGTTTCCGAATCTCTTTGGCAATTCCATGGACGTTTTTGTTTGTTCT	CACAACTGCAAGGGACGT	AATGGAAAGGCCGTTGTC	AAAGTGCAATGGCGTTGAATATAAA
SNP0351	isotig05863	312	ACTGTGATCTCAGTGTCTTTGTTTTGAATCACCGCGTCTGATGGTGGTTCTTGTTCCGCCACAGGATTTTCTGTATGTTCATGCGGCGGCGATGGAGGCGGCAGGGGGTTGCGGGACATAGGATCAATTCCCATGTTCCTCAGCTTTTTCTTGATGCGTGTGTTCCAGTGATTTTTTATATCATTATCAGTTCTTCCCGG	AGATGAGAAGCAATCTTGGACCATCTGTTTCCAAGCTTAGCATGAAGGTCAATAACTATCTTCTCTTCATCTTCAGATAGAAATCCCCTCTTCAAATCTGGTCTAAGATAATTTGTCCATCTCAATCTGCAGCTTTTTCCACACCTTAATAGTCCTGCAAGTTTAGGGAGAGCTTTCCAGCAACAATTGCCATTTGTGAG	TGCGTGTGTTCCAGTGATT	ATGCTAAGCTTGGAAACAGATG	GATGGTCCAAGATTGCTTCTCATCT
SNP0352	isotig05895	105	AAAACATGTTACATAAACAAGTTGGGTCTTGATGCCTTGTATGTCGTCTTGAGCTTCCTAGTAGGTGGCCTCACCTTCCTGAACACCAAAGGGAACTTGATCTT	GAGTTATGGAACTGTTTGGTAATCTCCCTCTTGCAGAGTTTAGCCGGGATAGTTGCTGTCTTGATAATTTGGATGCAGTGATGGCGAACCCTGTGACGAGAAGCCATTTCGGTGTACATCTGTTCGACAGCACCATTCAAAGTGGTATCTCGGTACTCTTTGTACATGTTATGATAACCAGTCCTACTTTGGTAACGTAA	TTACATAAACAAGTTGGGTCTTGAT	CTAAACTCTGCAAGAGGGAGATT	AGATTACCAAACAGTTCCATAACTC
SNP0353	isotig05896	105	AAAACATGTTACATAAACAAGTTGGGTCTTGATGCCTTGTATGTCGTCTTGAGCTTCCTAGTAGGTGGCCTCACCTTCCTGAACACCAAAGGGAACTTGATCTT	GAGTTATGGAACTGTTTGGTAATCTCCCTCTTGCAGAGTTTAGCCGGGATAGTTGCTGTCTTGATAATTTGGATGCAGTGATGGCGAACCCTGTGACGAGAAGCCATTTCGGTGTACATCTGTTCGACAGCACCATTCAAAGTGGTATCTCGGTACTCTTTGTACATGTTATGATAACCAGTCCTACTTTGGTAACGTAA	TTACATAAACAAGTTGGGTCTTGAT	CTAAACTCTGCAAGAGGGAGATT	AGATTACCAAACAGTTCCATAACTC
SNP0354	isotig05897	435	ATGGTAGTTGGGTTTTTCTCAAAAATCTCGTTGATTGCAAGCATCTGGCCATTGCTCTTCTTCACCTTCTTAAGCTTCCTCAGGAAATACCAAAACTTGGACTTGGCCGAACCTCATTGTGGCCCATAGCTTCATTCGGTAGATCTTAGGGTGCTCATCTGTTCCGTCGGCAGAGCTCTCCCCACCACCTGGTACTGATG	AACTTGTAAGTCACCATTTCCGACGAGTCCTGGTTCTCTCTCTTCTCTCTCTCTCTCTCTCTCTCAGTAAATATCAGTTAACGCGTGGCTTCTCGAAAGCCTCGGATCTAACTCTGAGCACAAACAAAGAGGAACCCAGAAAGGATGGTAAGTGCAGTTTGACGCTGGAGCATTTTAGCAGTGCCTATCCTTTCGAAGTT	TAGATCTTAGGGTGCTCATCTGTT	TTAACTGATATTTACTGAGAGAGAGAGAGA	CTCTCCCCACCACCTGGTACTGATG
SNP0355	isotig05898	435	ATGGTAGTTGGGTTTTTCTCAAAAATCTCGTTGATTGCAAGCATCTGGCCATTGCTCTTCTTCACCTTCTTAAGCTTCCTCAGGAAATACCAAAACTTGGACTTGGCCGAACCTCATTGTGGCCCATAGCTTCATTCGGTAGATCTTAGGGTGCTCATCTGTTCCGTCGGCAGAGCTCTCCCCACCACCTGGTACTGATG	AACTTGTAAGTCACCATTTCCGACGAGTCCTGGTTCTCTCTCTTCTCTCTCTCTCTTTTTAGGCGACTGGGCTCCAAATGAATCACCACATTATCTCACTACATTAACTGGGTTTTACCTTCCAGCAAACAAAATTCAGAATTTCCCTCAAACTGAAGCCATGAGTGAAGAAAATGAGATGTCAAGTTTTTCGATGTTAC	TAGATCTTAGGGTGCTCATCTGTT	TAAAAAGAGAGAGAGAGAAGAGAGAGAA	CTCTCCCCACCACCTGGTACTGATG
SNP0356	isotig05915	1191	TCCTCAAGAAGATTATCAGATTTCTCTAACCGCTTTACCAAACCAGCCTGACGACAGATCTGGGCAGCTATTTCATTGTGGGGAAGACCAGCAGCAGAGAATAGAGGAATTTTTTGTCCTCGGGCAATTGAATTCATGACATCAATTGTTGAAATTCCAGACTGTATCATTTCTTCAGGATAGGTTCTCTCACTAGGATT	ATGGAACTCCCAGAAATATCCAAGTAAGCCTCAGGTAAAATGGGAGGACCATTGTCAATGGGTTTCCCAGAACCATTAAATATACGACCAAGCATATCCAATGAGACAGGTGTCTTTAGAACCTCCCCTGTAAACTGGACAGTTGTAAATTTGTTGTCAATCCCAGATGTTCCTTCAAAAACCTGAACAACAGCCTTCTC	AGAGAATAGAGGAATTTTTTGTCCT	TCCCATTTTACCTGAGGCTT	CAGGATAGGTTCTCTCACTAGGATT
SNP0357	isotig05916	1191	TCCTCAAGAAGATTATCAGATTTCTCTAACCGCTTTACCAAACCAGCCTGACGACAGATCTGGGCAGCTATTTCATTGTGGGGAAGACCAGCAGCAGAGAATAGAGGAATTTTTTGTCCTCGGGCAATTGAATTCATGACATCAATTGTTGAAATTCCAGACTGTATCATTTCTTCAGGATAGGTTCTCTCACTAGGATT	ATGGAACTCCCAGAAATATCCAAGTAAGCCTCAGGTAAAATGGGAGGACCATTGTCAATGGGTTTCCCAGAACCATTAAATATACGACCAAGCATATCCAATGAGACAGGTGTCTTTAGAACCTCCCCTGTAAACTGGACAGTTGTAAATTTGTTGTCAATCCCAGATGTTCCTTCAAAAACCTGAACAACAGCCTTCTC	AGAGAATAGAGGAATTTTTTGTCCT	TCCCATTTTACCTGAGGCTT	CAGGATAGGTTCTCTCACTAGGATT
SNP0358	isotig05917	1362	TCCTCAAGAAGATTATCAGATTTCTCTAACCGCTTTACCAAACCAGCCTGACGACAGATCTGGGCAGCTATTTCATTGTGGGGAAGACCAGCAGCAGAGAATAGAGGAATTTTTTGTCCTCGGGCAATTGAATTCATGACATCAATTGTTGAAATTCCAGACTGTATCATTTCTTCAGGATAGGTTCTCTCACTAGGATT	ATGGAACTCCCAGAAATATCCAAGTAAGCCTCAGGTAAAATGGGAGGACCATTGTCAATGGGTTTCCCAGAACCATTAAATATACGACCAAGCATATCCAATGAGACAGGTGTCTTTAGAACCTCCCCTGTAAACTGGACAGTTGTAAATTTGTTGTCAATCCCAGATGTTCCTTCAAAAACCTGAACAACAGCCTTCTC	AGAGAATAGAGGAATTTTTTGTCCT	TCCCATTTTACCTGAGGCTT	CAGGATAGGTTCTCTCACTAGGATT
SNP0359	isotig05918	1362	TCCTCAAGAAGATTATCAGATTTCTCTAACCGCTTTACCAAACCAGCCTGACGACAGATCTGGGCAGCTATTTCATTGTGGGGAAGACCAGCAGCAGAGAATAGAGGAATTTTTTGTCCTCGGGCAATTGAATTCATGACATCAATTGTTGAAATTCCAGACTGTATCATTTCTTCAGGATAGGTTCTCTCACTAGGATT	ATGGAACTCCCAGAAATATCCAAGTAAGCCTCAGGTAAAATGGGAGGACCATTGTCAATGGGTTTCCCAGAACCATTAAATATACGACCAAGCATATCCAATGAGACAGGTGTCTTTAGAACCTCCCCTGTAAACTGGACAGTTGTAAATTTGTTGTCAATCCCAGATGTTCCTTCAAAAACCTGAACAACAGCCTTCTC	AGAGAATAGAGGAATTTTTTGTCCT	TCCCATTTTACCTGAGGCTT	CAGGATAGGTTCTCTCACTAGGATT
SNP0360	isotig05943	654	GGGCCGTCGTTCCTGCTTCAGGCTTTTCATTTAGTGCTCAACAGATTTGGAAGATCATTAAGGAGAACAAGGACCTCGACCTTCCTGCTCACAAGGTCATGGTTGCCACTGTACGTTGTGAAGAGATTTCTAATGAAAAGTTCTCTTCGTTTATTGGAAATGAGGAATGGCTTCAACTAGAAGAGATTGTTCAATCTCAG	CAGTGCCAGGGTTTGGGAGGAAACTCAGCTCAATTCTTGATGTTTGTTTATCAGAGTATGACTTAGAAGCCACATATTTTGATGAAGGTGTGAGATCTTCAAAGAGGAAACAGCTGGAAGAGAAGTTGTTGCAACTTGTCCAACCAGCTTACCAATTCATGTTGGGTCATATACGCTCTGGAAACTTGGATAGATTTAAA	TGGAAATGAGGAATGGCTT	ACATCAAGAATTGAGCTGAGTTT	ACTAGAAGAGATTGTTCAATCTCAG
SNP0361	isotig05943	953	TCAAAGAGGAAACAGCTGGAAGAGAAGTTGTTGCAACTTGTCCAACCAGCTTACCAATTCATGTTGGGTCATATACGCTCTGGAAACTTGGATAGATTTAAAAAAGCATTTGATAATGCTTTGAATGAAGGGAAAGGATTTGCTGTCGCTGCTCGTGATTGCATCAAGTATTTTATGTCACAGTTTGACGAAGAATCTGC	GATACGAACATTGACCTGGCAAAATGGGATGCTTCTAGAGTAAGAGAGAAGCTCCAGCGTGATATAGATGCACATGTTGCTGCAGTTCGTGCTGCCAAGCTATCTGAACTTACAACTATGTATGAGTCAAAATTGAACGAAGGCATTGTCTGGCCCTGTTGAGGCTTTATTAGATGGAGCCAGCGATGATACATGGCCTG	TGCTCGTGATTGCATCAA	TTCTCTCTTACTCTAGAAGCATCCC	TGTCACAGTTTGACGAAGAATCTGC
SNP0362	isotig05964	579	AAAAACTGATGTGTTGAACAGGAGATTAGCAACTGTTCTATCGATTGCATTTGTTGACTCTTCTTCTTCAGTATCACCCAACCTAGATGCTTCACGATAGATTGTCGGTGAACACCCTTCTGGTGTGTCATTTTCATTCGGAACATGGTTGGTATCTTCATGTTTTGAGTTCTTTGCGAGGCGGTACAGGGCATCTCGAA	GCAAATTCTGGTACTCTCCGTCAACTTCACAGTCAAGCTCCTAAGCTCCAGATATACAGATTCCTCCATTGATGTTACTTCCTCTGCGATGTGTTTATCTGAACTGTTGTGCTCCAATGAGAAGGGGATGTCAACCTCCATTGCC	TGTGTCATTTTCATTCGGAAC	TTAGGAGCTTGACTGTGAAGTTG	GTTGACGGAGAGTACCAGAATTTGC
SNP0363	isotig06039	222	AGAATATTTTGTGTCAAATAATAACTATAAATCAGATAAACCTTGTTATTATCTGGCTAATTCTACAATTTCAAAACAAGAACTTAACAGCATTTCCTGTGAGTGGTATCCAAGTTTCAATCTCTCCTATATTGCAGTATAATGAATATGCCTTATCTCTATAAGAGACGTGTGCAGAGCTTGTATTTATTGATTTATGC	CTTCAATTTTGCTTAGAGTAATACCATAGTTTTTTCTGACAAATTAGAATCTTCTCCTTATCAGAACCATATTCGGTGTCTTCTTTACGACATCCCCATCTCATCCCCTTGGCTATGGTAGCAACAGATTCAACAAAATAGCTCGATTCCCGGATGATCACGTACCCATTTGGCCGGAGGATTCGATCCATCTCAAGAAG	TATCCAAGTTTCAATCTCTCCTATATT	GAGAAGATTCTAATTTGTCAGAAAAAA	AGAGCTTGTATTTATTGATTTATGC
SNP0364	isotig06039	489	CCATATTCGGTGTCTTCTTTACGACATCCCCATCTCATCCCCTTGGCTATGGTAGCAACAGATTCAACAAAATAGCTCGATTCCCGGATGATCACGTACCCATTTGGCCGGAGGATTCGATCCATCTCAAGAAGAACGTACTTCACTTCGCACCTGTGACTTTCAGCAGTGAAAAAACCATCTAGATGAAGGAGATCATA	GTTCGAGGATATGTGGAGAAAGCCTCACACCAGTCATGGTAGGTTCCTATGAGGCCCCTGTCATACACAACAGGAAGTGTATTTGCAGCATAGGAGGAAACTACATTCATGACCCACAAGGGATAGTCAGTTAAAGCAGCAGCAAAACCTCCATACAGAGTGTTCATGTCCATCACATTTCTTATTTTATCCGTCCCGAT	AAGAAGAACGTACTTCACTTCGC	ATAGGAACCTACCATGACTGGTG	AACCATCTAGATGAAGGAGATCATA
SNP0365	isotig06116	1590	AACCAGCCAGGAGAAATTTGCATCCGCGGGCCTCAAATCATGAAAGGGTATTTGAATGATGCTGAGGCCACTGCCAACACCATTGATGTCGACGGCTGGCTCCATACCGGTGATATTGGTTATGTGGACGATGATGACAATGTTTTTATTGTGGACCGAGTGAAAGAACTCATTAAATTCAAAGGCTTCCAAGTGCCGCC	GCCGAGCTTGAGGCTCTTCTTATTAGCCACCCGAACATCGCCGACGCTGCAGTCGTACCGCAAAAGGACGAGGCTGCGGGTGAAGTTCCCGTGGCATTTGTGGTTCGATCGAATGGGTTCGAACTTACAGAAGAAGCTGTCAAAGAATTCATTGCAAAACAGGTGGTTTTTT	TATTGTGGACCGAGTGAAAGA	GTCGGCGATGTTCGGGTG	TAATAAGAAGAGCCTCAAGCTCGGC
SNP0366	isotig06130	904	GGAATTCCATCAAGACGGAAGCTGCCTATCGACTTGTTGTCCCTTACGAACTCTCTCTCACCTTGGAGAACATTGATTTCAACACTTGTCTGACCATCAGCAGCTGTTGAGAACACTTCTGATTTTGAAGTTGGCAACGTTGTATTTCTTGGAATGATCTTTGTCATCACACCTCCAAGAGTTTCTAACCCCAAAGACAG	GGTGTCACATCCAGAAGAACTATATCACTGACATCTCCAGCCAAAACGCCAGCCTGAACTGCAGCTCCCAGCGCAACAACTTCATCTGGATTAACAGTAACATTTGGGTCTTTTCCAGTCAATTTTTTAACAAGTTCCTGAACAGCTGGTATACGGGTTGAGCCACCAACAAGAATGACCTCATCTATATCAGTAAATGA	ATCAGCAGCTGTTGAGAACAC	TTTTGGCTGGAGATGTCAGT	CAAGAGTTTCTAACCCCAAAGACAG
SNP0367	isotig06192	626	ATTTGCATTGTGTTAGCAGCAATGAAGACATCAGATCCAATTTCACTATTCAGACCATTAACCATTTGAATCAGTTGTGGATTGTACAATGCACCAGCCCTTTGTAACTCCACGTCACATTCACCAGTTCTGCTCCTTCGTGCCAATTCTCCTGGCACACACCCCATTGGTCCTGTTCCTGTCACAAGAACCCTTCTAGC	CCCAATTCATAGAGCCTCMTTAAAACCTTGCGATACTCAGAGAKGATGTAGCGGACATAATCAGGGAGAGAAAATTGTCGTGATCTAGCTGAAAATGGCACCAAGTAGTAGTTGTTGACGAAGTCATTGCCACCAAGRGTAATGAGCACAAGGGCTTCATTCACTAGCCTTTGAGTTYCTGCAGAKCCAATTAGCCTACT	AATTCTCCTGGCACACACC	AATTTTCTCTCCCTGATTATGTCC	TTCCTGTCACAAGAACCCTTCTAGC
SNP0368	isotig06192	645	CAATGAAGACATCAGATCCAATTTCACTATTCAGACCATTAACCATTTGAATCAGTTGTGGATTGTACAATGCACCAGCCCTTTGTAACTCCACGTCACATTCACCAGTTCTGCTCCTTCGTGCCAATTCTCCTGGCACACACCCCATTGGTCCTGTTCCTGTCACAAGAACCCTTCTAGCWCCCAATTCATAGAGCCTC	TTAAAACCTTGCGATACTCAGAGAKGATGTAGCGGACATAATCAGGGAGAGAAAATTGTCGTGATCTAGCTGAAAATGGCACCAAGTAGTAGTTGTTGACGAAGTCATTGCCACCAAGRGTAATGAGCACAAGGGCTTCATTCACTAGCCTTTGAGTTYCTGCAGAKCCAATTAGCCTACTAACACGAGTCTGGTACTGT	TTGGTCCTGTTCCTGTCAC	CCTGATTATGTCCGCTACATC	TCTAGCWCCCAATTCATAGAGCCTC
SNP0369	isotig06192	670	ACTATTCAGACCATTAACCATTTGAATCAGTTGTGGATTGTACAATGCACCAGCCCTTTGTAACTCCACGTCACATTCACCAGTTCTGCTCCTTCGTGCCAATTCTCCTGGCACACACCCCATTGGTCCTGTTCCTGTCACAAGAACCCTTCTAGCWCCCAATTCATAGAGCCTCMTTAAAACCTTGCGATACTCAGAGA	GATGTAGCGGACATAATCAGGGAGAGAAAATTGTCGTGATCTAGCTGAAAATGGCACCAAGTAGTAGTTGTTGACGAAGTCATTGCCACCAAGRGTAATGAGCACAAGGGCTTCATTCACTAGCCTTTGAGTTYCTGCAGAKCCAATTAGCCTACTAACACGAGTCTGGTACTGTTGAAAGTACTCCAAYTGTTTTGCAA	TTCTAGCWCCCAATTCATAGAGC	AACTACTACTTGGTGCCATTTTCA	MTTAAAACCTTGCGATACTCAGAGA
SNP0370	isotig06192	764	CGTGCCAATTCTCCTGGCACACACCCCATTGGTCCTGTTCCTGTCACAAGAACCCTTCTAGCWCCCAATTCATAGAGCCTCMTTAAAACCTTGCGATACTCAGAGAKGATGTAGCGGACATAATCAGGGAGAGAAAATTGTCGTGATCTAGCTGAAAATGGCACCAAGTAGTAGTTGTTGACGAAGTCATTGCCACCAAG	GTAATGAGCACAAGGGCTTCATTCACTAGCCTTTGAGTTYCTGCAGAKCCAATTAGCCTACTAACACGAGTCTGGTACTGTTGAAAGTACTCCAAYTGTTTTGCAATTCTAATGATATTCAGAAACTGGAWTCCAGTGTCGTTGAGGATTCCAACTCCAGCAGAAGCAAAGTTGGCGCCAACAAGAAGATTGTTTCCGCT	ATAATCAGGGAGAGAAAATTGTCG	TTAGTAGGCTAATTGGMTCTGCA	TGTTGACGAAGTCATTGCCACCAAG
SNP0371	isotig06192	804	CTGTCACAAGAACCCTTCTAGCWCCCAATTCATAGAGCCTCMTTAAAACCTTGCGATACTCAGAGAKGATGTAGCGGACATAATCAGGGAGAGAAAATTGTCGTGATCTAGCTGAAAATGGCACCAAGTAGTAGTTGTTGACGAAGTCATTGCCACCAAGRGTAATGAGCACAAGGGCTTCATTCACTAGCCTTTGAGTT	CTGCAGAKCCAATTAGCCTACTAACACGAGTCTGGTACTGTTGAAAGTACTCCAAYTGTTTTGCAATTCTAATGATATTCAGAAACTGGAWTCCAGTGTCGTTGAGGATTCCAACTCCAGCAGAAGCAAAGTTGGCGCCAACAAGAAGATTGTTTCCGCTCAGCAATGGATCCAAGTATGCCCTTGTTGGTTCCATTCCC	ATTGCCACCAAGRGTAATGA	TACTTTCAACAGTACCAGACTCGT	GGCTTCATTCACTAGCCTTTGAGTT
SNP0372	isotig06192	812	AGAACCCTTCTAGCWCCCAATTCATAGAGCCTCMTTAAAACCTTGCGATACTCAGAGAKGATGTAGCGGACATAATCAGGGAGAGAAAATTGTCGTGATCTAGCTGAAAATGGCACCAAGTAGTAGTTGTTGACGAAGTCATTGCCACCAAGRGTAATGAGCACAAGGGCTTCATTCACTAGCCTTTGAGTTYCTGCAGA	CCAATTAGCCTACTAACACGAGTCTGGTACTGTTGAAAGTACTCCAAYTGTTTTGCAATTCTAATGATATTCAGAAACTGGAWTCCAGTGTCGTTGAGGATTCCAACTCCAGCAGAAGCAAAGTTGGCGCCAACAAGAAGATTGTTTCCGCTCAGCAATGGATCCAAGTATGCCCTTGTTGGTTCCATTCCCATTCGCTC	TTGACGAAGTCATTGCCAC	AGTTTCTGAATATCATTAGAATTGCA	AGACTCGTGTTAGTAGGCTAATTGG
SNP0373	isotig06192	860	TACTCAGAGAKGATGTAGCGGACATAATCAGGGAGAGAAAATTGTCGTGATCTAGCTGAAAATGGCACCAAGTAGTAGTTGTTGACGAAGTCATTGCCACCAAGRGTAATGAGCACAAGGGCTTCATTCACTAGCCTTTGAGTTYCTGCAGAKCCAATTAGCCTACTAACACGAGTCTGGTACTGTTGAAAGTACTCCAA	TGTTTTGCAATTCTAATGATATTCAGAAACTGGAWTCCAGTGTCGTTGAGGATTCCAACTCCAGCAGAAGCAAAGTTGGCGCCAACAAGAAGATTGTTTCCGCTCAGCAATGGATCCAAGTATGCCCTTGTTGGTTCCATTCCCATTCGCTCGCTGATAAGATCTGGAATGTTGAAGCCATTGGAGAAGCGGCCTGTTGG	GCTTCATTCACTAGCCTTTGAG	AGTTGGAATCCTCAACGACA	TGAATATCATTAGAATTGCAAAACA
SNP0374	isotig06192	895	AGAAAATTGTCGTGATCTAGCTGAAAATGGCACCAAGTAGTAGTTGTTGACGAAGTCATTGCCACCAAGRGTAATGAGCACAAGGGCTTCATTCACTAGCCTTTGAGTTYCTGCAGAKCCAATTAGCCTACTAACACGAGTCTGGTACTGTTGAAAGTACTCCAAYTGTTTTGCAATTCTAATGATATTCAGAAACTGGA	TCCAGTGTCGTTGAGGATTCCAACTCCAGCAGAAGCAAAGTTGGCGCCAACAAGAAGATTGTTTCCGCTCAGCAATGGATCCAAGTATGCCCTTGTTGGTTCCATTCCCATTCGCTCGCTGATAAGATCTGGAATGTTGAAGCCATTGGAGAAGCGGCCTGTTGGGCGACGAGTTGGATAGTCGATTCCATAAGGGGGGG	AGAKCCAATTAGCCTACTAACACG	AAACAATCTTCTTGTTGGCG	ATTCTAATGATATTCAGAAACTGGA
SNP0375	isotig06193	368	GTGTCTAACGCTAAAACGGTACTAAGATTCATCGGAGTCATGTATTTGTCGTCACCAGTAAAGAGCCGTTGCGCAATAATTCTGTTGGCTTTCTCAGATGGATGGAATGCATCCCAGAATCCATACAAATCTCTGTTTGGGCACAAGTTGGATAAAGGAGTGCACAGTCCAATTCCATTGTATGGCCCTTGTCCACAGCA	GCAATTTTTGATGTAACAAATCCGTAGGCCTGAGGATTAAAAATAAAGTCGAAGGACATTTGCATTGTGTTAGCAGCAATGAAGACATCAGATCCAATTTCACTATTCAGACCATTAACCATTTGAATCAGTTGTGGATTGTACAATGCACCAGCCCTTTGTAACTCCACGTCACATTCACCAGTTCTGCTCCTTCGTGC	AAGGAGTGCACAGTCCAATT	TTTTTAATCCTCAGGCCTACG	CATTGTATGGCCCTTGTCCACAGCA
SNP0376	isotig06193	626	ATTTGCATTGTGTTAGCAGCAATGAAGACATCAGATCCAATTTCACTATTCAGACCATTAACCATTTGAATCAGTTGTGGATTGTACAATGCACCAGCCCTTTGTAACTCCACGTCACATTCACCAGTTCTGCTCCTTCGTGCCAATTCTCCTGGCACACACCCCATTGGTCCTGTTCCTGTCACAAGAACCCTTCTAGC	CCCAATTCATAGAGCCTCMTTAAAACCTTGCGATACTCAGAGAKGATGTAGCGGACATAATCAGGGAGAGAAAATTGTCGTGATCTAGCTGAAAATGGCACCAAGTAGTAGTTGTTGACGAAGTCATTGCCACCAAGRGTAATGAGCACAAGGGCTTCATTCACTAGCCTTTGAGTTYCTGCAGAKCCAATTAGCCTACT	AATTCTCCTGGCACACACC	AATTTTCTCTCCCTGATTATGTCC	TTCCTGTCACAAGAACCCTTCTAGC
SNP0377	isotig06193	645	CAATGAAGACATCAGATCCAATTTCACTATTCAGACCATTAACCATTTGAATCAGTTGTGGATTGTACAATGCACCAGCCCTTTGTAACTCCACGTCACATTCACCAGTTCTGCTCCTTCGTGCCAATTCTCCTGGCACACACCCCATTGGTCCTGTTCCTGTCACAAGAACCCTTCTAGCWCCCAATTCATAGAGCCTC	TTAAAACCTTGCGATACTCAGAGAKGATGTAGCGGACATAATCAGGGAGAGAAAATTGTCGTGATCTAGCTGAAAATGGCACCAAGTAGTAGTTGTTGACGAAGTCATTGCCACCAAGRGTAATGAGCACAAGGGCTTCATTCACTAGCCTTTGAGTTYCTGCAGAKCCAATTAGCCTACTAACACGAGTCTGGTACTGT	TTGGTCCTGTTCCTGTCAC	CCTGATTATGTCCGCTACATC	TCTAGCWCCCAATTCATAGAGCCTC
SNP0378	isotig06193	670	ACTATTCAGACCATTAACCATTTGAATCAGTTGTGGATTGTACAATGCACCAGCCCTTTGTAACTCCACGTCACATTCACCAGTTCTGCTCCTTCGTGCCAATTCTCCTGGCACACACCCCATTGGTCCTGTTCCTGTCACAAGAACCCTTCTAGCWCCCAATTCATAGAGCCTCMTTAAAACCTTGCGATACTCAGAGA	GATGTAGCGGACATAATCAGGGAGAGAAAATTGTCGTGATCTAGCTGAAAATGGCACCAAGTAGTAGTTGTTGACGAAGTCATTGCCACCAAGRGTAATGAGCACAAGGGCTTCATTCACTAGCCTTTGAGTTYCTGCAGAKCCAATTAGCCTACTAACACGAGTCTGGTACTGTTGAAAGTACTCCAAYTGTTTTGCAA	TTCTAGCWCCCAATTCATAGAGC	AACTACTACTTGGTGCCATTTTCA	MTTAAAACCTTGCGATACTCAGAGA
SNP0379	isotig06193	764	CGTGCCAATTCTCCTGGCACACACCCCATTGGTCCTGTTCCTGTCACAAGAACCCTTCTAGCWCCCAATTCATAGAGCCTCMTTAAAACCTTGCGATACTCAGAGAKGATGTAGCGGACATAATCAGGGAGAGAAAATTGTCGTGATCTAGCTGAAAATGGCACCAAGTAGTAGTTGTTGACGAAGTCATTGCCACCAAG	GTAATGAGCACAAGGGCTTCATTCACTAGCCTTTGAGTTYCTGCAGAKCCAATTAGCCTACTAACACGAGTCTGGTACTGTTGAAAGTACTCCAAYTGTTTTGCAATTCTAATGATATTCAGAAACTGGAWTCCAGTGTCGTTGAGGATTCCAACTCCAGCAGAAGCAAAGTTGGCGCCAACAAGAAGATTGTTTCCGCT	ATAATCAGGGAGAGAAAATTGTCG	TTAGTAGGCTAATTGGMTCTGCA	TGTTGACGAAGTCATTGCCACCAAG
SNP0380	isotig06193	804	CTGTCACAAGAACCCTTCTAGCWCCCAATTCATAGAGCCTCMTTAAAACCTTGCGATACTCAGAGAKGATGTAGCGGACATAATCAGGGAGAGAAAATTGTCGTGATCTAGCTGAAAATGGCACCAAGTAGTAGTTGTTGACGAAGTCATTGCCACCAAGRGTAATGAGCACAAGGGCTTCATTCACTAGCCTTTGAGTT	CTGCAGAKCCAATTAGCCTACTAACACGAGTCTGGTACTGTTGAAAGTACTCCAAYTGTTTTGCAATTCTAATGATATTCAGAAACTGGAWTCCAGTGTCGTTGAGGATTCCAACTCCAGCAGAAGCAAAGTTGGCGCCAACAAGAAGATTGTTTCCGCTCAGCAATGGATCCAAGTATGCCCTTGTTGGTTCCATTCCC	ATTGCCACCAAGRGTAATGA	TACTTTCAACAGTACCAGACTCGT	GGCTTCATTCACTAGCCTTTGAGTT
SNP0381	isotig06193	812	AGAACCCTTCTAGCWCCCAATTCATAGAGCCTCMTTAAAACCTTGCGATACTCAGAGAKGATGTAGCGGACATAATCAGGGAGAGAAAATTGTCGTGATCTAGCTGAAAATGGCACCAAGTAGTAGTTGTTGACGAAGTCATTGCCACCAAGRGTAATGAGCACAAGGGCTTCATTCACTAGCCTTTGAGTTYCTGCAGA	CCAATTAGCCTACTAACACGAGTCTGGTACTGTTGAAAGTACTCCAAYTGTTTTGCAATTCTAATGATATTCAGAAACTGGAWTCCAGTGTCGTTGAGGATTCCAACTCCAGCAGAAGCAAAGTTGGCGCCAACAAGAAGATTGTTTCCGCTCAGCAATGGATCCAAGTATGCCCTTGTTGGTTCCATTCCCATTCGCTC	TTGACGAAGTCATTGCCAC	AGTTTCTGAATATCATTAGAATTGCA	AGACTCGTGTTAGTAGGCTAATTGG
SNP0382	isotig06193	860	TACTCAGAGAKGATGTAGCGGACATAATCAGGGAGAGAAAATTGTCGTGATCTAGCTGAAAATGGCACCAAGTAGTAGTTGTTGACGAAGTCATTGCCACCAAGRGTAATGAGCACAAGGGCTTCATTCACTAGCCTTTGAGTTYCTGCAGAKCCAATTAGCCTACTAACACGAGTCTGGTACTGTTGAAAGTACTCCAA	TGTTTTGCAATTCTAATGATATTCAGAAACTGGAWTCCAGTGTCGTTGAGGATTCCAACTCCAGCAGAAGCAAAGTTGGCGCCAACAAGAAGATTGTTTCCGCTCAGCAATGGATCCAAGTATGCCCTTGTTGGTTCCATTCCCATTCGCTCGCTGATAAGATCTGGAATGTTGAAGCCATTGGAGAAGCGGCCTGTTGG	GCTTCATTCACTAGCCTTTGAG	AGTTGGAATCCTCAACGACA	TGAATATCATTAGAATTGCAAAACA
SNP0383	isotig06193	895	AGAAAATTGTCGTGATCTAGCTGAAAATGGCACCAAGTAGTAGTTGTTGACGAAGTCATTGCCACCAAGRGTAATGAGCACAAGGGCTTCATTCACTAGCCTTTGAGTTYCTGCAGAKCCAATTAGCCTACTAACACGAGTCTGGTACTGTTGAAAGTACTCCAAYTGTTTTGCAATTCTAATGATATTCAGAAACTGGA	TCCAGTGTCGTTGAGGATTCCAACTCCAGCAGAAGCAAAGTTGGCGCCAACAAGAAGATTGTTTCCGCTCAGCAATGGATCCAAGTATGCCCTTGTTGGTTCCATTCCCATTCGCTCGCTGATAAGATCTGGAATGTTGAAGCCATTGGAGAAGCGGCCTGTTGGGCGACGAGTTGGATAGTCGATTCCATAAGGGGGGG	AGAKCCAATTAGCCTACTAACACG	AAACAATCTTCTTGTTGGCG	ATTCTAATGATATTCAGAAACTGGA
SNP0384	isotig06201	1059	GGGAAGCTTTCCTTATATTCAGCACTTGGAGGCATTCGTCCTTCTGCTTGCTTGCCTGTGACCATTGATGTAGGAACTAACAATGAGGAGCTGCTGAAAGATGAATTTTATATCGGACTTAGACAAAGAAGAGCAACTGGGCAGGAATATGCTGAACTCTTGGACGAGTTTATGTCTGCAGTTAAGCAGAATTATGGGGA	AAAGTCCTCATTCAGTTTGAAGACTTTGCAAATCATAATGCTTTGATCTCCTTGCGAAGTATGGGACTCCCATCTTGTTTTCAATGATGATATACAGGGGACAGCATCTGTGGTCCTTGCTGGGCTTATTGCTGCATTGAAATTAGTTGGGGGAACCTTGGCTGAACATAGGTTCTTATTCCTTGGAGCAGGAGAGGCTG	TGAACTCTTGGACGAGTTTATG	CAAGGAGATCAAAGCATTATGAT	CTGCAGTTAAGCAGAATTATGGGGA
SNP0385	isotig06202	1059	GGGAAGCTTTCCTTATATTCAGCACTTGGAGGCATTCGTCCTTCTGCTTGCTTGCCTGTGACCATTGATGTAGGAACTAACAATGAGGAGCTGCTGAAAGATGAATTTTATATCGGACTTAGACAAAGAAGAGCAACTGGGCAGGAATATGCTGAACTCTTGGACGAGTTTATGTCTGCAGTTAAGCAGAATTATGGGGA	AAAGTCCTCATTCAGTTTGAAGACTTTGCAAATCATAATGCTTTGATCTCCTTGCGAAGTATGGGACTCCCATCTTGTTTTCAATGATGATATACAGGGGACAGCATCTGTGGTCCTTTCGGGACTTATGGCTGCCTTGAAGTTAGTAGGGGGAACCTTGGCTGAACATACATTCTTATTCCTTGGAGCAGGAGAGGCTG	TGAACTCTTGGACGAGTTTATG	CAAGGAGATCAAAGCATTATGAT	CTGCAGTTAAGCAGAATTATGGGGA
SNP0386	isotig06233	1255	CAGCAAGCTCAACAGTACCCTTGTCGACCTTAATTCCCGGGAGGACTCCACCCTCTTTCATGACATCAACAAAGGTTTCCTGCAGCAGTCTTCTGATATAGTGTTTCCTCAAAGAGGATAACACCACTGAGGTATTGAAGAGCACCAGGAGTGGTGAAAAGAAGCTCACGTAGAGCCCTCCTGTTTGTCTCAACATTCTC	ACATTGATGCTAGCTAGACGCTTGCCAATTGTGCCAGTAGACTCATCAGCAGCAAGGATACCCTTTCCAGGGGTACCAATGTATGCAGCATTGGCAATGAGCTCATCGGCGTACTTTCCCTTATAGCAAGACATGGTTACAGAGGAAGAAATTGAAGAAACAAATAGTGTTTATCGAGAGAGAAATATAGAGGCCGAAGC	ACTGAGGTATTGAAGAGCACCA	ATGAGTCTACTGGCACAATTGG	CCCTCCTGTTTGTCTCAACATTCTC
SNP0387	isotig06234	1255	CAGCAAGCTCAACAGTACCCTTGTCGACCTTAATTCCCGGGAGGACTCCACCCTCTTTCATGACATCAACAAAGGTTTCCTGCAGCAGTCTTCTGATATAGTGTTTCCTCAAAGAGGATAACACCACTGAGGTATTGAAGAGCACCAGGAGTGGTGAAAAGAAGCTCACGTAGAGCCCTCCTGTTTGTCTCAACATTCTC	ACATTGATGCTAGCTAGACGCTTGCCAATTGTGCCAGTAGACTCATCAGCAGCAAGGATACCCTTTCCAGGGGTACCAATGTATGCAGCATTGGCAATGAGCTCATCGGCGTACTTTCCCTTATAGCAAGACATGGTTACTCTGGGTTCAAAACGAAGAAAATCGAAGAATTACAGAGAAAAGAAAATGTTAGGTAAGAT	ACTGAGGTATTGAAGAGCACCA	ATGAGTCTACTGGCACAATTGG	CCCTCCTGTTTGTCTCAACATTCTC
SNP0388	isotig06235	665	CCAGCTAGCTCCACTGTACCCTTGTCGACCTTAATTCCCGGGAGGACTCCACCCTCTTTCATGACATCAACAAAGGTTTCCTGAGCAGTCTTCTGATATAGTGTTTCCTCAAAGAGGATAACACCACTGAGGTATTGAAGAGCACCAGGAGTGGTGAAAAGAAGCTCACGTAGAGCCCTCCTGTTTGTCTCAACATTCTC	ACATTGATGCTAGCTAGACGCTTGCCAATTGTGCCAGTAGACTCATCAGCAGCAAGGATACCCTTTCCAGGGGTACCAATGTATGCAGCATTGGCAATGAGCTCATCGGCGTACTTTCCCTTATAGCAAGACATGGTTACTCTGGGTTCAAAACGAAGAAAATCGAAGAATTACAGAGAAAAGAAAATGTTAGGTAAGAT	ACTGAGGTATTGAAGAGCACCA	ATGAGTCTACTGGCACAATTGG	CCCTCCTGTTTGTCTCAACATTCTC
SNP0389	isotig06236	665	CCAGCTAGCTCCACTGTACCCTTGTCGACCTTAATTCCCGGGAGGACTCCACCCTCTTTCATGACATCAACAAAGGTTTCCTGAGCAGTCTTCTGATATAGTGTTTCCTCAAAGAGGATAACACCACTGAGGTATTGAAGAGCACCAGGAGTGGTGAAAAGAAGCTCACGTAGAGCCCTCCTGTTTGTCTCAACATTCTC	ACATTGATGCTAGCTAGACGCTTGCCAATTGTGCCAGTAGACTCATCAGCAGCAAGGATACCCTTTCCAGGGGTACCAATGTATGCAGCATTGGCAATGAGCTCATCGGCGTACTTTCCCTTATAGCAAGACATGGTTACAGAGGAAGAAATTGAAGAAACAAATAGTGTTTATCGAGAGAGAAATATAGAGGCCGAAGC	ACTGAGGTATTGAAGAGCACCA	ATGAGTCTACTGGCACAATTGG	CCCTCCTGTTTGTCTCAACATTCTC
SNP0390	isotig06278	50	CATGCATGTACAATAAGTTGCCACTGCAACTGCATTCATAACTGCCCCA	GTATTCTTGCATTTGCACTCTGGACATTGGCATGCCAGTTTTTCCTTGCACTCATCAATATCTTCACAATTTTTGATTCCATCACCATTGAATCCTGGAGGGCACTTGCAACCTTTAGTGTGGTCATCAATGCAGGCAGAATATGTCCTTCCATCCTGTATTCCTTTCCAACAGCCTCCATTATTTATTTCACATCTTAA	ATGCATGTACAATAAGTTGCCA	AAGATATTGATGAGTGCAAGGAA	TGCAACTGCATTCATAACTGCCCCA
SNP0391	isotig06278	287	AGTTTTTCCTTGCACTCATCAATATCTTCACAATTTTTGATTCCATCACCATTGAATCCTGGAGGGCACTTGCAACCTTTAGTGTGGTCATCAATGCAGGCAGAATATGTCCTTCCATCCTGTATTCCTTTCCAACAGCCTCCATTATTTATTTCACATCTTAATACTCCAGAAGCTTCACAATGAGTATAACCATCACC	ACAAATTTCACCCCCTGCACAACTGGGCATTCACACAATCTCCCACGGAAGTATCCCTGCACGCTGTAATGTTGGCAGCCTTATCCTGCCAGCATCCCCCATTATTTTCCTTACACTCATTGGTTTCTATATCTTCAGTCAAACAAATAGCTGGCTCCGTGGCCTCCTCAAAACCTGAACATATGGCCTTGAGAACTGCT	CATTATTTATTTCACATCTTAATACTCCAG	GGAGATTGTGTGAATGCCC	CTTCACAATGAGTATAACCATCACC
SNP0392	isotig06299	50	TGTCAGTGATGCAGTTCTTGACTTTGTAAACCTTTTTGTGCCGCGAATC	ACAAGAGCAGTCAACAGACGATGAGAATTAGAAGTTAAGGATGAAGGCATAAACTTCATCTTGGTTAATATTCTTCCCTGAGACTGGAGAATACCCTTTCCATGTCTGAGGAAAAGGTGTGCTTGTTCATGTTGAGCATCTTGCTTAGATATATCAAGCACTTCATTTCCAATRAGTAACTGTAGGCTGCCATCTGACCA	TGTCAGTGATGCAGTTCTTGA	TCAGGGAAGAATATTAACCAAGAT	TGTAAACCTTTTTGTGCCGCGAATC
SNP0393	isotig06299	224	TTGTAAACCTTTTTGTGCCGCGAATCRACAAGAGCAGTCAACAGACGATGAGAATTAGAAGTTAAGGATGAAGGCATAAACTTCATCTTGGTTAATATTCTTCCCTGAGACTGGAGAATACCCTTTCCATGTCTGAGGAAAAGGTGTGCTTGTTCATGTTGAGCATCTTGCTTAGATATATCAAGCACTTCATTTCCAAT	AGTAACTGTAGGCTGCCATCTGACCATTCCACGATGCGTGCATTGCTTTCAACAGATGTTGTGCCATCCGGATTTTTAACCCTCCTCCAGCGAACAATATTGTTCTCTAACCGTATTCTCTTTTTTGATCCAGATTCATCAGTGATATAAACATCGTCTTCCACATATGTTTTAGGATCAAATGGCTTGGGATCAATACC	ATGTCTGAGGAAAAGGTGTGC	AACATCTGTTGAAAGCAATGC	ATATATCAAGCACTTCATTTCCAAT
SNP0394	isotig06362	764	CTGAGTAACACCCTGATTGGTGGGCTTACCGTACACAATACCCTTGGAAACTGGCCTCTTCCTTCCACCACGTCTCACACGTACACGGTAGATCACGAACCCCTGCTTGGCCTTGTAACCAAGGCGGCGGGCCTTGTCGGGTCGGGTAGGCCTGGTGAGACGTACAACTGCGGGAAGCTGACGGTACTCCCAGCAGCGGA	CCTAAGCAAGAACCTCATCAAATCCGATTGCTTCTTCTTGTACAGCTCCGATATATAAGTATACGCCCCCATTGTTGTGGGTGGTGTGCCTGAGACTCTCTCCGCTTCGGCTGAAATGAGG	TAGGCCTGGTGAGACGTACA	AACAATGGGGGCGTATACTT	GGATTTGATGAGGTTCTTGCTTAGG
SNP0395	isotig06363	529	TGGTTCAAATGTCCCTTTCCACGCAGACCTCTGTATTTCTTTCCTGCCGAAGTGAGACCACGCAGCTCTCTGTGCTTGTGCACAGGGTTGCAGATCCAGTTGATTCTTGGGTCATTACGGATGGCTTGATGTGCAGCATCAACCAATATTACCTCGAAGTACTTGTAAGTTGAATCCTCATTGATCCAGTACGAGTTCAG	ACCTTAAGACCACCCAAYTTCCTTCCAGCACGCTCCTCTGCRACTGAGCGCTTGCTGCGTTGGAATTTTAGCTGAGTAACACCCTGATTGGTGGGCTTACCGTACACAATACCCTTGGAAACTGGCCTCTTCCTTCCACCACGTCTCACACGTACACGGTAGATCACGAACCCCTGCTTGGCCTTGTAACCAAGGCGGCG	ATCCAGTTGATTCTTGGGTCA	TYGCAGAGGAGCGTGCTG	CCTCATTGATCCAGTACGAGTTCAG
SNP0396	isotig06363	547	CCACGCAGACCTCTGTATTTCTTTCCTGCCGAAGTGAGACCACGCAGCTCTCTGTGCTTGTGCACAGGGTTGCAGATCCAGTTGATTCTTGGGTCATTACGGATGGCTTGATGTGCAGCATCAACCAATATTACCTCGAAGTACTTGTAAGTTGAATCCTCATTGATCCAGTACGAGTTCAGMACCTTAAGACCACCCAA	TTCCTTCCAGCACGCTCCTCTGCRACTGAGCGCTTGCTGCGTTGGAATTTTAGCTGAGTAACACCCTGATTGGTGGGCTTACCGTACACAATACCCTTGGAAACTGGCCTCTTCCTTCCACCACGTCTCACACGTACACGGTAGATCACGAACCCCTGCTTGGCCTTGTAACCAAGGCGGCGGGCCTTGTCGGGTCGGGT	TAAGTTGAATCCTCATTGATCCA	AACGCAGCAAGCGCTCAG	AGTTCAGMACCTTAAGACCACCCAA
SNP0397	isotig06363	571	CCTGCCGAAGTGAGACCACGCAGCTCTCTGTGCTTGTGCACAGGGTTGCAGATCCAGTTGATTCTTGGGTCATTACGGATGGCTTGATGTGCAGCATCAACCAATATTACCTCGAAGTACTTGTAAGTTGAATCCTCATTGATCCAGTACGAGTTCAGMACCTTAAGACCACCCAAYTTCCTTCCAGCACGCTCCTCTGC	ACTGAGCGCTTGCTGCGTTGGAATTTTAGCTGAGTAACACCCTGATTGGTGGGCTTACCGTACACAATACCCTTGGAAACTGGCCTCTTCCTTCCACCACGTCTCACACGTACACGGTAGATCACGAACCCCTGCTTGGCCTTGTAACCAAGGCGGCGGGCCTTGTCGGGTCGGGTAGGCCTGGTGAGACGTACAACTGC	TCATTGATCCAGTACGAGTTCA	AATCAGGGTGTTACTCAGCTAAAA	AATTCCAACGCAGCAAGCGCTCAGT
SNP0398	isotig06378	386	GTTAAAGTTAGTGGTGAATACCTTACGTTCCCTGGCGGTGGAACTCAGTTTAAGCATGGCGCTCTTCGTTATATTGATTTCATACAGCAGTCTGTGCCTGAAATAGCCTGGGGAAAACGATCACGTGTTGTGCTGGATGTCGGATGTGGTGTTGCTAGCTTTGGAGGCTTCCTCTTTGACAGGGATGTGCTAACCATGTC	TTGGCTCCAAAAGATGAACATGAAGCTCAGGTYCAATTTGCACTTGAAAGAGGAATTCCCGGTATATCTGCCGTTATGGGTACAAAGAGACTTCCATACCCTGGAAGAGTTTTTGACGTAGTCCACTGTGCACGCTGTAGGGTACCCTGGCACATTGAAGGTGGTAAGCTCCTCTTGGAGCTGAATCGTTTGCTTCGACC	TAGCTTTGGAGGCTTCCTC	AAAAACTCTTCCAGGGTATGG	TTGACAGGGATGTGCTAACCATGTC
SNP0399	isotig06378	419	GGCGGTGGAACTCAGTTTAAGCATGGCGCTCTTCGTTATATTGATTTCATACAGCAGTCTGTGCCTGAAATAGCCTGGGGAAAACGATCACGTGTTGTGCTGGATGTCGGATGTGGTGTTGCTAGCTTTGGAGGCTTCCTCTTTGACAGGGATGTGCTAACCATGTCWTTGGCTCCAAAAGATGAACATGAAGCTCAGGT	CAATTTGCACTTGAAAGAGGAATTCCCGGTATATCTGCCGTTATGGGTACAAAGAGACTTCCATACCCTGGAAGAGTTTTTGACGTAGTCCACTGTGCACGCTGTAGGGTACCCTGGCACATTGAAGGTGGTAAGCTCCTCTTGGAGCTGAATCGTTTGCTTCGACCTGGTGGATTATTTGTGTGGTCCGCTACTCCTGT	TCTTTGACAGGGATGTGCTAA	AAGTCTCTTTGTACCCATAACGG	CAAAAGATGAACATGAAGCTCAGGT
SNP0400	isotig06379	386	GTTAAAGTTAGTGGTGAATACCTTACGTTCCCTGGCGGTGGAACTCAGTTTAAGCATGGCGCTCTTCGTTATATTGATTTCATACAGCAGTCTGTGCCTGAAATAGCCTGGGGAAAACGATCACGTGTTGTGCTGGATGTCGGATGTGGTGTTGCTAGCTTTGGAGGCTTCCTCTTTGACAGGGATGTGCTAACCATGTC	TTGGCTCCAAAAGATGAACATGAAGCTCAGGTYCAATTTGCACTTGAAAGAGGAATTCCCGGTATATCTGCCGTTATGGGTACAAAGAGACTTCCATACCCTGGAAGAGTTTTTGACGTAGTCCACTGTGCACGCTGTAGGGTACCCTGGCACATTGAAGGTGGTAAGCTCCTCTTGGAGCTGAATCGTTTGCTTCGACC	TAGCTTTGGAGGCTTCCTC	AAAAACTCTTCCAGGGTATGG	TTGACAGGGATGTGCTAACCATGTC
SNP0401	isotig06379	419	GGCGGTGGAACTCAGTTTAAGCATGGCGCTCTTCGTTATATTGATTTCATACAGCAGTCTGTGCCTGAAATAGCCTGGGGAAAACGATCACGTGTTGTGCTGGATGTCGGATGTGGTGTTGCTAGCTTTGGAGGCTTCCTCTTTGACAGGGATGTGCTAACCATGTCWTTGGCTCCAAAAGATGAACATGAAGCTCAGGT	CAATTTGCACTTGAAAGAGGAATTCCCGGTATATCTGCCGTTATGGGTACAAAGAGACTTCCATACCCTGGAAGAGTTTTTGACGTAGTCCACTGTGCACGCTGTAGGGTACCCTGGCACATTGAAGGTGGTAAGCTCCTCTTGGAGCTGAATCGTTTGCTTCGACCTGGTGGATTATTTGTGTGGTCCGCTACTCCTGT	TCTTTGACAGGGATGTGCTAA	AAGTCTCTTTGTACCCATAACGG	CAAAAGATGAACATGAAGCTCAGGT
SNP0402	isotig06380	89	TGTGTGAATTCACCGGTCTTGATGTTGAAATGGAGATCAAGGAGCACTATTCAGAGGTAATGGATATTGTTGACCGCTTATTTGTTAC	ATGTTTGACAGTTTGAATGATACTTGTCAAAAGGAGCTTGAGGCCATCAATGCACAATACCGTTTTAAATCATTGAAGTACCTGCGAAAGACCTTGCGGCTTACCTTTGAAGAAGGGATTCAAATGCTGAAGGAAGTTGGTGTTGAAATCGATCCTCTTGGAGATCTTAACACAGAATCAGAGAGAAAATTGGGCCAGCT	AGGAGCACTATTCAGAGGTAATG	CCTCAAGCTCCTTTTGACAA	ATATTGTTGACCGCTTATTTGTTAC
SNP0403	isotig06381	89	TGTGTGAATTCACCGGTCTTGATGTTGAAATGGAGATCAAGGAGCACTATTCAGAGGTAATGGATATTGTTGACCGCTTATTTGTTAC	ATGTTTGACAGTTTGAATGATACTTGTCAAAAGGAGCTTGARGCCATCAATGMACAATACCGTTTTAAATCATTGAAGTACCTGCGAAAGACCTTGCGGCTTACCTTTGAAGAAGGGATTCAAATGCTGARGGAAGTTGGTGTTGAAATCGATCCTCTTGGAGATCTTAACACAGAATCAGAGAGAAAATTGGGCCAGCT	AAGGAGCACTATTCAGAGGTAATG	ATTGATGGCYTCAAGCTCC	ATATTGTTGACCGCTTATTTGTTAC
SNP0404	isotig06381	131	TGTGTGAATTCACCGGTCTTGATGTTGAAATGGAGATCAAGGAGCACTATTCAGAGGTAATGGATATTGTTGACCGCTTATTTGTTACMATGTTTGACAGTTTGAATGATACTTGTCAAAAGGAGCTTGA	GCCATCAATGMACAATACCGTTTTAAATCATTGAAGTACCTGCGAAAGACCTTGCGGCTTACCTTTGAAGAAGGGATTCAAATGCTGARGGAAGTTGGTGTTGAAATCGATCCTCTTGGAGATCTTAACACAGAATCAGAGAGAAAATTGGGCCAGCTTGTTCTTGAGAAGTATGACACAGAGTTCTACATTCTTCACCG	AAATGGAGATCAAGGAGCACTA	TTTCGCAGGTACTTCAATGAT	TAAAACGGTATTGTKCATTGATGGC
SNP0405	isotig06381	142	TGTGTGAATTCACCGGTCTTGATGTTGAAATGGAGATCAAGGAGCACTATTCAGAGGTAATGGATATTGTTGACCGCTTATTTGTTACMATGTTTGACAGTTTGAATGATACTTGTCAAAAGGAGCTTGARGCCATCAATG	ACAATACCGTTTTAAATCATTGAAGTACCTGCGAAAGACCTTGCGGCTTACCTTTGAAGAAGGGATTCAAATGCTGARGGAAGTTGGTGTTGAAATCGATCCTCTTGGAGATCTTAACACAGAATCAGAGAGAAAATTGGGCCAGCTTGTTCTTGAGAAGTATGACACAGAGTTCTACATTCTTCACCGCTATCCTTTGG	ATATTGTTGACCGCTTATTTGTTAC	ATTTGAATCCCTTCTTCAAAGG	CTTCAATGATTTAAAACGGTATTGT
SNP0406	isotig06381	220	TGATGTTGAAATGGAGATCAAGGAGCACTATTCAGAGGTAATGGATATTGTTGACCGCTTATTTGTTACMATGTTTGACAGTTTGAATGATACTTGTCAAAAGGAGCTTGARGCCATCAATGMACAATACCGTTTTAAATCATTGAAGTACCTGCGAAAGACCTTGCGGCTTACCTTTGAAGAAGGGATTCAAATGCTGA	GGAAGTTGGTGTTGAAATCGATCCTCTTGGAGATCTTAACACAGAATCAGAGAGAAAATTGGGCCAGCTTGTTCTTGAGAAGTATGACACAGAGTTCTACATTCTTCACCGCTATCCTTTGGCTGTGAGACCCTTCTATACCATGCCTTGTTACGAGAATCCGCTTTATAGTAACTCATTTGATGTTTTTATTCGAGGCG	GAAAGACCTTGCGGCTTAC	TGTGTTAAGATCTCCAAGAGGATC	TTTGAAGAAGGGATTCAAATGCTGA
SNP0407	isotig06416	2197	GATCTGTGTATAAATCCATCACTATGTCTCCCAAGCTCGTCACTATCATAACCGACATTTTCACCCAATTTTTTGAATTCCGTCGCAAATTTAGGAAGCGGAAGAATTTGGCGTTTCGTTCATACTAGTTCCAGAGACGGAGCGGAGTGAGGGTGCAGACAAGGGCAGAGGTAGGAATTAATGCTAAGAAGTAAAATTTC	ATGAAAATTGTGGAAATACACCCTTGAGAATTCCATTGTCACAAACTCATGAACAATTCACAAACTTCCTGTTTTCTTTGTCTTCATCCCGGGAATCTTGCTGCAATTACAGAGTAGTAGAGTACAGACCATCTGTTTCCAGATTCCTA	CAGACAAGGGCAGAGGTAG	TAATTGCAGCAAGATTCCC	AAGGGTGTATTTCCACAATTTTCAT
SNP0408	isotig06504	614	AAATGCCTGTGAGAATGCCGCTTCTGGTACACACAAAGCAAATGCCAGTGTGAATGAAGTAGGCAATGCTAAAAGTGTTGCAGACGACAAGGTTGACGAGGTCAATGAACAAACTGCTGCTCAAACCAACAGTGGAGGAGTTAAAGAAGAAAACTTTGCTGGATATGGCATGGCGGGTGGAGATGCTATTGGAAATGTGA	GGGAGAAGAAAAGCCTGCTGAAATTGTTGCAGAGGAGAAAAAGGATTATGAAATTGGTAGAGAGGATGGAAACCCAGTTACCAACGTTTCAGAAGAAGAAAAACTATGGGAAAATACTAATGTAGAGAAAATCTCTTGTGAAAGTGAGCAACTTCCAACTGAATTATCTGCAATGGCGACTCCTCCAAGGGAGGGTGATC	TTTGCTGGATATGGCATG	CTTTTTCTCCTCTGCAACAATT	GGTGGAGATGCTATTGGAAATGTGA
SNP0409	isotig06553	563	TACAACATCCTCACGTGGGGAGCGTGAATATATTGTGGCCGGCAAGTAGTTCGGACCAAAGAATAACGACACCAGATTATCTTCGGGGGGGCCAAATGATATGAATTGAGTGTCCATCCAAGACTCCGGCGTGGCCATTGATAAGTACCGCTCCAAAACGTAAGATGGCGCGTTTGTAGTGTCAGGCATTATAGCCGCAA	AAAAATTGCCASAGAAACCTTTTCAGGGTATTTCTCCATTGCAAAAGCCAAGTTCAAGCCAGCAAGACTATGTCCAACTAGAACTACCTTTTCATCCTGGATGGAATCGACTCCATTACCTTAAATAACGGCAGTGTATATCGGGAAATGTGCGAAGCTCGTCCAGGCTTTCTGGGGTCAATGCCGGAGGCTGAAAGATC	ATTGATAAGTACCGCTCCAAAA	TAGTTCTAGTTGGACATAGTCTTGCT	GTAGTGTCAGGCATTATAGCCGCAA
SNP0410	isotig06553	575	ACGTGGGGAGCGTGAATATATTGTGGCCGGCAAGTAGTTCGGACCAAAGAATAACGACACCAGATTATCTTCGGGGGGGCCAAATGATATGAATTGAGTGTCCATCCAAGACTCCGGCGTGGCCATTGATAAGTACCGCTCCAAAACGTAAGATGGCGCGTTTGTAGTGTCAGGCATTATAGCCGCAAKAAAAATTGCCA	AGAAACCTTTTCAGGGTATTTCTCCATTGCAAAAGCCAAGTTCAAGCCAGCAAGACTATGTCCAACTAGAACTACCTTTTCATCCTGGATGGAATCGACTCCATTACCTTAAATAACGGCAGTGTATATCGGGAAATGTGCGAAGCTCGTCCAGGCTTTCTGGGGTCAATGCCGGAGGCTGAAAGATCAATACTGTGACA	ATTGATAAGTACCGCTCCAAAA	TAGTTCTAGTTGGACATAGTCTTGCT	ATTATAGCCGCAAKAAAAATTGCCA
SNP0411	isotig06633	163	TGATTGATATCAGCCGGAAACTTGGTGTTCGTCCCGTGATTGGTGTTCGTGCCAAGCTGAGGACTAAACATTCTGGACATTTCGGGTCCACTTCAGGGGAGAATGGGAAATTTGGTTTGACAACTGTTCAAATTCTTCGCGTTGTTAAGAAGCTCGAACAAT	TGAAATGCTGGATTGCTTACAATTGCTGCATTTCCATATTGGATCTCAAATTCCATCTACTGCTTTGCTCGCCGATGGTGTTGGTGAGGCTGCTCAAATTTACTGTGAATTAGTCCGTCTCGGTGCTTGTGTTAATGTCATCGATATTGGTGGAGGCCTTGGAATCGATTACGATGGCTCAAAATCTCAGGATTCTGATA	TAAACATTCTGGACATTTCGG	AATTTGAGATCCAATATGGAAATG	CAATTGTAAGCAATCCAGCATTTCA
SNP0412	isotig06633	451	GGCTGCTCAAATTTACTGTGAATTAGTCCGTCTCGGTGCTTGTGTTAATGTCATCGATATTGGTGGAGGCCTTGGAATCGATTACGATGGCTCAAAATCTCAGGATTCTGATATTTCTGTTGGTTATAGTCTTGAAGAGTATGCTTCAGCTGTTGTTCAGGCCGTTCGGTTAGTATGTGATCGCAAGGGATGAAACATCC	GTGCTTTGCAGTGAAAGCGGCCGTGCAATTGTTTCTCATCATTCAATTCTATTGTTCGAAGCTATTTCTGCAAGCTCCTATCAATCGTCTCCAATGTCTTATGGACTTCAGGACCTAGTCGAGAGTCTCCCTAATGATGCTCTTGCTGATTATGGGAATTTATCTGCTGCTGCGGTTCACGGTGAGAAAGATACTTGTTT	TTCAGGCCGTTCGGTTAG	AATGATGAGAAACAATTGCACG	CACGGCCGCTTTCACTGCAAAGCAC
SNP0413	isotig06633	859	GCAGAGCAGCTGAAACAGAGGTGTGTGGAGCAATTCAAAGAAGGGTCTTTGGGGATTGAACAGCTGGCTGCAGTGGATGGCCTTTGTGAATTGGTTTCCAAGGTGATTGGGGTATCTGATCCTGTCCGCACTTACCATGTGAATCTATCAGTTTTTACCTCTATTCCCGATTTCTGGGGCATTGGCCAGTTGTTTCCTAT	ATTCCAATACACAGGCTAGATGAGTGTCCTGCAGYGAGGGGRATTTTGTCGGACTTGACRTGTGATAGTGATGGGAAGATCGACAAATTCATAGGAGGTGAGTCTAGCT	TACCATGTGAATCTATCAGTTTTTACC	ATCACTATCACAYGTCAAGTCCG	GGGGCATTGGCCAGTTGTTTCCTAT
SNP0414	isotig06633	894	CAAAGAAGGGTCTTTGGGGATTGAACAGCTGGCTGCAGTGGATGGCCTTTGTGAATTGGTTTCCAAGGTGATTGGGGTATCTGATCCTGTCCGCACTTACCATGTGAATCTATCAGTTTTTACCTCTATTCCCGATTTCTGGGGCATTGGCCAGTTGTTTCCTATYATTCCAATACACAGGCTAGATGAGTGTCCTGCAG	GAGGGGRATTTTGTCGGACTTGACRTGTGATAGTGATGGGAAGATCGACAAATTCATAGGAGGTGAGTCTAGCT	TATTCCCGATTTCTGGGG	TATGAATTTGTCGATCTTCCC	YGTCAAGTCCGACAAAATYCCCCTC
SNP0415	isotig06633	901	GGGTCTTTGGGGATTGAACAGCTGGCTGCAGTGGATGGCCTTTGTGAATTGGTTTCCAAGGTGATTGGGGTATCTGATCCTGTCCGCACTTACCATGTGAATCTATCAGTTTTTACCTCTATTCCCGATTTCTGGGGCATTGGCCAGTTGTTTCCTATYATTCCAATACACAGGCTAGATGAGTGTCCTGCAGYGAGGGG	ATTTTGTCGGACTTGACRTGTGATAGTGATGGGAAGATCGACAAATTCATAGGAGGTGAGTCTAGCT	TATTCCCGATTTCTGGGG	TATGAATTTGTCGATCTTCCC	TAGATGAGTGTCCTGCAGYGAGGGG
SNP0416	isotig06633	919	CAGCTGGCTGCAGTGGATGGCCTTTGTGAATTGGTTTCCAAGGTGATTGGGGTATCTGATCCTGTCCGCACTTACCATGTGAATCTATCAGTTTTTACCTCTATTCCCGATTTCTGGGGCATTGGCCAGTTGTTTCCTATYATTCCAATACACAGGCTAGATGAGTGTCCTGCAGYGAGGGGRATTTTGTCGGACTTGAC	TGTGATAGTGATGGGAAGATCGACAAATTCATAGGAGGTGAGTCTAGCT	ATTTCTGGGGCATTGGCC	ACTCACCTCCTATGAATTTGTCG	YGAGGGGRATTTTGTCGGACTTGAC
SNP0417	isotig06700	377	AGACGTTCGTGAGGCCCGTGAGTTTTATCCAAGCTTGGTGATCTAAGTCAGACACAAATTTTTGCTAAAATTGAAAATGTTGAGGGTTTAACCCATTTTGACGAGATCCTACAAGAGGCAGATGGTATCATACTTTCACGTGGGAACCTTGGCATAGATCTCCCACCTGAGAAGGTGTTCTTGTTTCAGAAGTCTGCTGT	TACAAGTGTAACATGGCTGGAAAGCCTGCAGTTGTAACTCGTGTGGTTGATAGTATGACTGACAATCTTAGGCCTACTCGTGCAGAAGCAACTGATGTCGCTAATGCTGTTTTGGATGGATGTGATGCAATACTTCTTGGAGCTGAGACATTACGTGGATTATACCCTATCGAGACTATTTCTAYCGTTGGCAAAATTTG	TTGGCATAGATCTCCCACC	TAAGATTGTCAGTCATACTATCAACCA	TGTTCTTGTTTCAGAAGTCTGCTGT
SNP0418	isotig06700	562	TCAGAAGTCTGCTGTKTACAAGTGTAACATGGCTGGAAAGCCTGCAGTTGTAACTCGTGTGGTTGATAGTATGACTGACAATCTTAGGCCTACTCGTGCAGAAGCAACTGATGTCGCTAATGCTGTTTTGGATGGATGTGATGCAATACTTCTTGGAGCTGAGACATTACGTGGATTATACCCTATCGAGACTATTTCTA	CGTTGGCAAAATTTGTGCTGAGGCAGAGAAGGTTTCGAATCAAGACCAGTACTTCAAGAAGACAGTGAAATATGTTGGAGAACCCATGAGCCACTTGGAATCTATTGCTTCATCTGCGGTGCGGGCAGCTATCAAGGTGAAAGCAACTGTTATAATTTGTTTTACCTCATCCGGAAGGGCTGCAAGATTGATAGCGAAGT	TTTTGGATGGATGTGATGC	AACATATTTCACTGTCTTCTTGAAGTAC	TTATACCCTATCGAGACTATTTCTA
SNP0419	isotig06700	1028	AGTTTTACTGGTGCATTTGAGGCAAGACAATCACTTATTGTTAGAGGTCTTTTCCCTTTGCTAGCTGATCCTCGTCATCCGGCCGAGTCTACAAATGCAACTAACGAGTCAGTTCTGAAAGTTGCACTTGACCATGGAAAGGCCTCTGGAGTTATCAAGTCACACGACCGAGTTGTTGTTTGCCAAAAAGTTGGAGATGC	TCTGTAGTTAAGATTATCGAGCTCGAAGATTAGAGTTAAGGCTGTTTTCTTTTTACTTTTTGTTTTGAAATTCGATGGAGGAATCCTAATGACCATCAGTGTGGCATTGAGAACTATCTCATAATAGTATCACACATAATCTCTACTTATCAAAGAAGTATCACGCATAATCTCAATGTATATTGGGTTATTCCTTTTGA	TCAAGTCACACGACCGAGT	AGCCTTAACTCTAATCTTCGAGC	TTGTTTGCCAAAAAGTTGGAGATGC
SNP0420	isotig06701	562	TCAGAAGTCTGCTGTTTACAAGTGTAACATGGCTGGAAAGCCTGCAGTTGTAACTCGTGTGGTTGATAGTATGACTGACAATCTTAGGCCTACTCGTGCAGAAGCAACTGATGTCGCTAATGCTGTTTTGGATGGATGTGATGCAATACTTCTTGGAGCTGAGACATTACGTGGATTATACCCTATCGAGACTATTTCTA	CGTTGGCAAAATTTGTGCTGAGGCAGAGAAGGTTTCGAATCAAGACCAGTACTTCAAGAAGACAGTGAAATATGTTGGAGAACCCATGAGCCACTTGGAATCTATTGCTTCATCTGCGGTGCGGGCAGCTATCAAGGTGAAAGCAACTGTTATAATTTGTTTTACCTCATCCGGAAGGGCTGCAAGATTGATAGCGAAGT	TTTTGGATGGATGTGATGC	AACATATTTCACTGTCTTCTTGAAGTAC	TTATACCCTATCGAGACTATTTCTA
SNP0421	isotig06701	908	ACTGTTATAATTTGTTTTACCTCATCCGGAAGGGCTGCAAGATTGATAGCGAAGTACAGGCCAACGATGCCAGTTCTCTCAGTTGTAATTCCTCGCCTTAAAACAAATCAATTGAAATGGAGTTTTACTGGTGCATTTGAGGCAAGACAATCACTTATTGTTAGAGGTCTTTTCCCTTTGCTAGCTGATCCTCGTCATCC	GCCGAGTCTACAAATGCAACTAACGAGTCAGTTCTGAAAGTTGCACTTGACCATGGAAAGGCCTCTGGAGTTATCAAGTCACACGACCGAGTTGTTGTTTGCCAAAAAGTTGGAGATGCTTCTGTAGTTAAGATTATCGAGCTCGAAGATTAGAGTTAAGGCTGTTTTCTTTTTACTTTTTGTTTTGAAATTCGATGGAG	AAATCAATTGAAATGGAGTTTTACTG	CAACTTTCAGAACTGACTCGTTAGT	CTTTGCTAGCTGATCCTCGTCATCC
SNP0422	isotig06713	1885	GTTCAATCTCCTCGTCCTGCTCCAGCACGTAATCATCCTCAGCCAGTGAATCATGCTCCTCCTCCAGTTCCTGCTCAAGCCAGCAGTGGTGGATCCATGCTTGGAAACATTGGTTCAACCATAGCCCAAGGAATGGCTTTTGGCACTGGAAGTGCAGTGGCACACAGGGCTGTGGATGCTGTTATGGGTCCTCGGACAAT	CAGCATGAAACTGTTGCTTCTGAAGCAGCTGCACCAGCACCTGCCGCACACAGTATTGGTGGCTCTGATGCTTGCAGCGTGCATTCAAAGGCATTCCAAGATTGCTTRAATGGCTATGGCAACGACATCAGCAAATGTCAGTTCTATATGGATATGTTGGCAGAATGTAGGAGAAACTCTGGTTCTATGATGAGCTCCTA	AGTGGCACACAGGGCTGT	AATACTGTGTGCGGCAGG	ATGCTGTTATGGGTCCTCGGACAAT
SNP0423	isotig06713	1993	ATTGGTTCAACCATAGCCCAAGGAATGGCTTTTGGCACTGGAAGTGCAGTGGCACACAGGGCTGTGGATGCTGTTATGGGTCCTCGGACAATYCAGCATGAAACTGTTGCTTCTGAAGCAGCTGCACCAGCACCTGCCGCACACAGTATTGGTGGCTCTGATGCTTGCAGCGTGCATTCAAAGGCATTCCAAGATTGCTT	AATGGCTATGGCAACGACATCAGCAAATGTCAGTTCTATATGGATATGTTGGCAGAATGTAGGAGAAACTCTGGTTCTATGATGAGCTCCTAAGTTTGGTATCTCTGCCTCACAAGCTCTGATGCAACATCTATTTTCTGATTTCTGGTGAATCTTTTTAAACTATAGTTTGAATATTCTTGTCGGTGGACATCATTACC	TATTGGTGGCTCTGATGCTT	AAACTTAGGAGCTCATCATAGAACC	TGCTGATGTCGTTGCCATAGCCATT
SNP0424	isotig06713	2197	GGCTATGGCAACGACATCAGCAAATGTCAGTTCTATATGGATATGTTGGCAGAATGTAGGAGAAACTCTGGTTCTATGATGAGCTCCTAAGTTTGGTATCTCTGCCTCACAAGCTCTGATGCAACATCTATTTTCTGATTTCTGGTGAATCTTTTTAAACTATAGTTTGAATATTCTTGTCGGTGGACATCATTACCATG	ACTTCTTAGGGATACTTTTTCAATAAATAATGGTTTGAAAATGCAAACATGTTGCAG	TCTGCCTCACAAGCTCTGA	ATGTTTGCATTTTCAAACCATT	TATTGAAAAAGTATCCCTAAGAAGT
SNP0425	isotig06715	1417	GTTCAATCTCCTCGTCCTGCTCCAGCACGTAATCATCCTCAGCCAGTGAATCATGCTCCTCCTCCAGTTCCTGCTCAAGCCAGCAGTGGTGGATCCATGCTTGGAAACATTGGTTCAACCATAGCCCAAGGAATGGCTTTTGGCACTGGAAGTGCAGTGGCACACAGGGCTGTGGATGCTGTTATGGGTCCTCGGACAAT	CAGCATGAAACTGTTGCTTCTGAAGCAGCTGCACCAGCACCTGCCGCACACAGTATTGGTGGCTCTGATGCTTGCAGCGTGCATTCAAAGGCATTCCAAGATTGCTTRAATGGCTATGGCAACGACATCAGCAAATGTCAGTTCTATATGGATATGTTGGCAGAATGTAGGAGAAACTCTGGTTCTATGATGAGCTCCTA	AGTGGCACACAGGGCTGT	AATACTGTGTGCGGCAGG	ATGCTGTTATGGGTCCTCGGACAAT
SNP0426	isotig06715	1525	ATTGGTTCAACCATAGCCCAAGGAATGGCTTTTGGCACTGGAAGTGCAGTGGCACACAGGGCTGTGGATGCTGTTATGGGTCCTCGGACAATYCAGCATGAAACTGTTGCTTCTGAAGCAGCTGCACCAGCACCTGCCGCACACAGTATTGGTGGCTCTGATGCTTGCAGCGTGCATTCAAAGGCATTCCAAGATTGCTT	AATGGCTATGGCAACGACATCAGCAAATGTCAGTTCTATATGGATATGTTGGCAGAATGTAGGAGAAACTCTGGTTCTATGATGAGCTCCTAAGTTTGGTATCTCTGCCTCACAAGCTCTGATGCAACATCTATTTTCTGATTTCTGGTGAATCTTTTTAAACTATAGTTTGAATATTCTTGTCGGTGGACATCATTACC	TATTGGTGGCTCTGATGCTT	AAACTTAGGAGCTCATCATAGAACC	TGCTGATGTCGTTGCCATAGCCATT
SNP0427	isotig06777	484	AAGGAGACATAAGGATGTGAATCTGCATCGCCTGCAATACCACCCATCCCTCCTCCGTCTTCCTCACTTTTCCAGTAAGTGCTGTTTGAATTATCACAGAATCCCTCAAGAATCGAACGAACTTTCTTCTCACTTTTCACGGATGGTGACAACACAACAGACAAAAATGACGGTGGCAGACCATATCGCAGAATGCTTTC	GTGAAGACACGTACAGCACAGAAGTGCATCCAGGAGCTGAAAACCTCTCCATAACTGGTATAGCACCATTGCAACAGAGAGCTTCTWAATGTTTCCTGGTCTTGTGTAAGTTTATCAAGCTCCTGCTTCCGGGTCTCTTGTGTTTCTGTATTATACTCAAAATCACGAATTTGGAAATTTCTTTCGCGTGCCTTGATTCT	AACTTTCTTCTCACTTTTCACGG	TATACCAGTTATGGAGAGGTTTTCA	GCAGACCATATCGCAGAATGCTTTC
SNP0428	isotig06777	571	GAATTATCACAGAATCCCTCAAGAATCGAACGAACTTTCTTCTCACTTTTCACGGATGGTGACAACACAACAGACAAAAATGACGGTGGCAGACCATATCGCAGAATGCTTTCRGTGAAGACACGTACAGCACAGAAGTGCATCCAGGAGCTGAAAACCTCTCCATAACTGGTATAGCACCATTGCAACAGAGAGCTTCT	AATGTTTCCTGGTCTTGTGTAAGTTTATCAAGCTCCTGCTTCCGGGTCTCTTGTGTTTCTGTATTATACTCAAAATCACGAATTTGGAAATTTCTTTCGCGTGCCTTGATTCTGAAATTGTCAGCATCACGATTGAATAAGGTTACAGTAAATAGAGCATATTCATTGTCCTCGTGTAGCTTCTTGGAGGATCTGGGGAC	AAAACCTCTCCATAACTGGTA	AAACACAAGAGACCCGGAA	AACTTACACAAGACCAGGAAACATT
SNP0429	isotig06778	450	AAGGAGACATAAGGATGTGAATCTGCATCGCCTGCAATACCACCCATCCCTCCTCCGTCTTCCTCACTTTTCCAGTAAGTGCTGTTTGAATTATCACAGAATCCCTCAAGAATCGAACGAACTTTCTTCTCACTTTTCACGGATGGTGACAACACAACAGACAAAAATGACGGTGGCAGACCATATCGCAGAATGCTTTC	GTGAAGACACGTACAGCACAGAAGTGCATCCAGGAGCTGAAAACCTCTCCATAACTGGTATAGCACCATTGCAACAGAGAGCTTCTWAATGTTTCCTGGTCTTGTGTAAGTTTATCAAGCTCCTGCTTCCGGGTCTCTTGTGTTTCTGTATTATACTCAAAATCACGTATTTGGAAATTTCTTTCGCGTGCCTTGATTCT	AACTTTCTTCTCACTTTTCACGG	TATACCAGTTATGGAGAGGTTTTCA	GCAGACCATATCGCAGAATGCTTTC
SNP0430	isotig06778	537	GAATTATCACAGAATCCCTCAAGAATCGAACGAACTTTCTTCTCACTTTTCACGGATGGTGACAACACAACAGACAAAAATGACGGTGGCAGACCATATCGCAGAATGCTTTCRGTGAAGACACGTACAGCACAGAAGTGCATCCAGGAGCTGAAAACCTCTCCATAACTGGTATAGCACCATTGCAACAGAGAGCTTCT	AATGTTTCCTGGTCTTGTGTAAGTTTATCAAGCTCCTGCTTCCGGGTCTCTTGTGTTTCTGTATTATACTCAAAATCACGTATTTGGAAATTTCTTTCGCGTGCCTTGATTCTGAAATTGTCAGCATCACGATTGAATAAGGTTACAGTAAATAGAGCATATTCATTGTCCTCGTGTAGCTTCTTGGAGGATCTGGGGAC	AAAACCTCTCCATAACTGGTA	AAACACAAGAGACCCGGAA	AACTTACACAAGACCAGGAAACATT
SNP0431	isotig06838	999	CCAGAGCAATGGTTTCTGGTAAAACATTACAGCCAAGTTGGTCGCTGAGTTCATTGTTTGGCAGGAAAGTCCATGGAAAATGTTCCGTATCAAAGTCTAGTAATGTGTATGTTCAGTTTGAGCAGAACCTAGTATCTGAATTGAAGGAAGTATGGAAGGAAAGTGAAGAATCGGAGCGTGGAATTCTTACTCATAACAAC	TTTGGACTAACCCGATTTTTGAAATGTCAGCTTCCCCCCACAGGATAGTAAAAGAAGTAGGGAACTTGCAACAAGAGGATTCCTCAATTCTATATGAATTTTCGGTTGAGGATTTCAATGATTCAGAACCATTTGATTTGGGTTTAAAGTGGAAGCTTCCTGTAGCCTGGTCATGTCAGCAAGCACCTTTACGTGCTAGT	TATCTGAATTGAAGGAAGTATGGAA	TTTTACTATCCTGTGGGGGG	GCGTGGAATTCTTACTCATAACAAC
SNP0432	isotig06845	125	TAAATATCACATATAGCCCAAAACCAACGTTAGTACTGTGCCATACAAAACAAAATTTTGTCCACTTACAATATTATCCGTCCACAACCAAAGTGTCAACCGAAGTGTCGTCGACTATGGATTT	AATCTTAAATCACACAATTAAAATGAATGAAATACGACAGATATGAATCTAAAACACAAATAAAAACATTCTTTGTAATTTATTACTGACATTCACCTAAGCATGGGAACCTTCAAAACTACTATAACCTCTAATAAAGTCTTGATTCACTGCTCTTCACCACAAACTAACAAGTGAAAGCTCCTCAGAATGCAGATTAA	AATATTATCCGTCCACAACCAA	TTTTAGATTCATATCTGTCGTATTTCAT	CCGAAGTGTCGTCGACTATGGATTT
SNP0433	isotig06856	1508	TGGAGGAAGGTATTCAACCTAATGTTGTAACTTATAATTCAATAATAAATGCCTTTGGTCTGTCTGTTGCTGTTGAATATCTAGAGTCTCAGCTGGGATCCTCGTCACTGCCTGTTCTTGAGGATGGTGTTCATAATAAAGATAAAGATGAAAAGGATGATAAAATCATTAAAATTTTTAAGCAGTTGGCTCGTGGAAAA	CAGGTTGTGAAAAATGGAATATGAGGGGCAAACAGGACTTCCTCTGTGTCTTGGGAGTTTTCCAGAAGATGCATGAGATGGAAATAAAGCCAAATGTTGTCACCTTTTCAGCAATTCTGAATGCTTGCAGCCGCTGTAGCTCATTTGAAGAAGCTTCACTGCTATTAGACGAACTACGTCTCTTTGATAATCAGGTATAT	AGATAAAGATGAAAAGGATGATAAAATC	AGGAAGTCCTGTTTGCCC	TAAGCAGTTGGCTCGTGGAAAA
SNP0434	isotig06900	109	AGGCCCTGATCTCCTTCAACTTGGTCTTGGCAATAGCCAGTTCCCGAAGCGCACGCAGAGCCTGTGACCTACGAATAACGTAAGCCCTGAAGCTCAACTGTATCAATG	CACTGCATCCAGTGGAGACAATACCTTCCTCTTCCCCTTGCTTTTTTCCACTCTCTTGGCAAATGCCTGCCTTAAAACAACGGCCCCATGATCAGATGGTTCTTCAATTTCAACAATGCGAGCTCTGGGCGCCGCCGATTTTGCCTTCTCTTTCGCTTTCTCATCCTTCTTCTTCGTCTCTTTCTTCTCCGATCCACACT	AGCCTGTGACCTACGAATAAC	TTGTTTTAAGGCAGGCATTT	GCCCTGAAGCTCAACTGTATCAATG
SNP0435	isotig06910	443	TACAATTCATTCAGCTTCCCTGAAGAGACGCTGCCAACAAATCAGTATGGCAATGCTGATTTTTACCCTTCCGAGGGTGCCATGAAAGTACAAACACTTGCCCCTTCTGATGGCATTAATATTTACTTCGGCTCTGATCAAGAGAGCAACTCTTATGACTGCTCAGACTTCGGTTTGGGAGAAAATTTTGCTAAAAATCC	GAAATTTCATCTGTTCTCTCGGCTGTTGTTGAGGACAATCAAGCTCAATTTTTGGAGGATGCTAGCCCTGCAAAGAAACTGAAGTCAGATTCTGGAGATTTGTTGTCTGCTGCTGAAAACACTGAAGTCTCATCATTTGAGTCCCAAATGAAGCCCTTTCAGATGCCATATCTGGATAGCAATTGGGATGCTTCACTTGA	ATGACTGCTCAGACTTCGGT	CTTGATTGTCCTCAACAACAGC	TGGGAGAAAATTTTGCTAAAAATCC
SNP0436	isotig06923	152	TGGCCCTTGTAAATGTTGAAGGAACTGGAATGGCAGGTGTTCCTGGAACAGCTAGTTCCATTTTTAGTGCTGTGAAAGATGTTGGAGCTAATGTAGTCATGATATCTCAGGCTAGTAGTGAACATTCTGTGTGTTTTGCTGTGCCTGAAAA	GAAGTAAAAAGCTGTTTCCTCTGCTTTAGAGTCAAGATTTCGTCAGGCTTTGGATGCTGGACGCCTTTCTCAGATTGCAGTTATTCCAAACTGTAGTATTTTGGCAACAGTTGGCCAGAAAATGGCGAGTACTCCTGGAGTTAGTGCGTCACTTTTTAGTGCACTTGCAAAGGCTAATATTAATATACGTGCTATAGCTC	AACAGCTAGTTCCATTTTTAGTGC	TGACGAAATCTTGACTCTAAAGC	AGCAGAGGAAACAGCTTTTTACTTC
SNP0437	isotig06943	1156	GTGTTTGAGAACAAGCTTCCTCTTGTCACCAACTTCACTAGAGAAAGTGCTGCACTGATATTTGAGAATCCAATTAAGAAACAGTTGATACTATTTGCTACTTCCAACGATTCAGAGAAAGTTTTGCCCACATTCCAAGAGGCAGCAAAGGCTTTCAAGGGAAAGCTCATATGTGTTTTTGTGGAGTTGGATAATGAAGA	GTTGGAAAACCAGTTTCTGAGTATTTTGGAGTCACTGGAGAGGCTCCAACAGTTCTAGCATATACAGGTAATGATGATGCCAGGAAGTTCATCTTGGATAGTGAATTGACCATAAGCAGCATCAAGTCTTTTGGAGAGAAGTTTTTGGAAGACAATCTTAAGCCCTTCTATAAATCAGACCCTATTCCGGAGAACAATGA	TTTCAAGGGAAAGCTCATATGT	ATGAACTTCCTGGCATCATC	TTTTTGTGGAGTTGGATAATGAAGA
SNP0438	isotig06996	1317	AATGCTTAACATTTGGAGATCACTTCATTTTGATCTTGTCCAAGTCTTGTGTTCATCATTTCTAATCATTTTCATAGCAACTGTGTACTTTATGTCCAAGCCTCGGTCGATATATCTAGTTGAGTACGCTTGTTACAAGCCTCCTATAACTTGTCGAGTACCTTTCTCGACATTTATGGAGCACTCTCGGCTTATCCTTA	GGAAAATCCGAAAAGCGTTGACTTCCAAATGCGCATTCTTGAACGATCAGGACTCGGAGAAGAGACTTGTTTGCCTCCSGCCATTCATTATATTCCTCCCACTCCAACAATGGAAGCTGCGAGGGGCGAGGCTGAGCAGGTTATTTTCTCAGCTATTGGTTCATTGATGGAGAAAACCAAGATCAAGCCTAAAGATATTG	AAGCCTCGGTCGATATATCTAGT	ATCGTTCAAGAATGCGCA	ATGGAGCACTCTCGGCTTATCCTTA
SNP0439	isotig06996	1396	ACTGTGTACTTTATGTCCAAGCCTCGGTCGATATATCTAGTTGAGTACGCTTGTTACAAGCCTCCTATAACTTGTCGAGTACCTTTCTCGACATTTATGGAGCACTCTCGGCTTATCCTTARGGAAAATCCGAAAAGCGTTGACTTCCAAATGCGCATTCTTGAACGATCAGGACTCGGAGAAGAGACTTGTTTGCCTCC	GCCATTCATTATATTCCTCCCACTCCAACAATGGAAGCTGCGAGGGGCGAGGCTGAGCAGGTTATTTTCTCAGCTATTGGTTCATTGATGGAGAAAACCAAGATCAAGCCTAAAGATATTGATATTCTTATTGTGAACTGCAGTCTTTTTTCTCCGACCCCATCTTTATCTGCCATGGTTGTGAATAAGTACAAATTGAG	AAAAGCGTTGACTTCCAAATG	TCGCAGCTTCCATTGTTG	GAGTGGGAGGAATATAATGAATGGC
SNP0440	isotig06997	1317	AATGCTTAACATTTGGAGATCACTTCATTTTGATCTTGTCCAAGTCTTGTGTTCATCATTTCTAATCATTTTCATAGCAACTGTGTACTTTATGTCCAAGCCTCGGTCGATATATCTAGTTGAGTACGCTTGTTACAAGCCTCCTATAACTTGTCGAGTACCTTTCTCGACATTTATGGAGCACTCTCGGCTTATCCTTA	GGAAAATCCGAAAAGCGTTGACTTCCAAATGCGCATTCTTGAACGATCAGGACTCGGAGAAGAGACTTGTTTGCCTCCSGCCATTCATTATATTCCTCCCACTCCAACAATGGAAGCTGCGAGGGGCGAGGCTGAGCAGGTTATTTTCTCAGCTATTGGTTCATTGATGGAGAAAACCAAGATCAAGCCTAAAGATATTG	AAGCCTCGGTCGATATATCTAGT	ATCGTTCAAGAATGCGCA	ATGGAGCACTCTCGGCTTATCCTTA
SNP0441	isotig06997	1396	ACTGTGTACTTTATGTCCAAGCCTCGGTCGATATATCTAGTTGAGTACGCTTGTTACAAGCCTCCTATAACTTGTCGAGTACCTTTCTCGACATTTATGGAGCACTCTCGGCTTATCCTTARGGAAAATCCGAAAAGCGTTGACTTCCAAATGCGCATTCTTGAACGATCAGGACTCGGAGAAGAGACTTGTTTGCCTCC	GCCATTCATTATATTCCTCCCACTCCAACAATGGAAGCTGCGAGGGGCGAGGCTGAGCAGGTTATTTTCTCAGCTATTGGTTCATTGATGGAGAAAACCAAGATCAAGCCTAAAGATATTGATATTCTTATTGTGAACTGCAGTCTTTTTTCTCCGACCCCATCTTTATCTGCCATGGTTGTGAATAAGTACAAATTGAG	AAAAGCGTTGACTTCCAAATG	TCGCAGCTTCCATTGTTG	GAGTGGGAGGAATATAATGAATGGC
SNP0442	isotig07010	671	CATACCAAGCTCATGCAGATCTACATGAGCATCAGGATCAATGCCGACATGGCTACGAAATAATTGTGCAAACTCAAATAGCCAATCGTCCATCTCCACCTCCTTGCACTCAGGGTCCTCTGATTTTTCAGTTTTCTCCTTTGGAATTATCTCTTCAGTCTTAGGAATCTCAGCATCCACAGCTTCCAAAGCATAGTCAC	TGTTGAAGATTGTGACACACTCTCATCTCCTTTTGTTCCTTCACTCTCCAGAGGCTTCTCTTCTTCCTCTTCCAACACAGGAGGCTCCTGCTCTGGGATCACCTCAACAACATGCAATCTCAACATCCCAATTGAGTCTCCTTGATCTGTATCAGGGTCTTTTGGAATAAGTTTGTCAACACAGGACTCAGCAATTCTAA	TGATTTTTCAGTTTTCTCCTTTG	AAGAGGAAGAAGAGAAGCCTCT	TCCACAGCTTCCAAAGCATAGTCAC
SNP0443	isotig07020	1032	GTTATCAGTGTAAAGGCTGGAGAGGACGTGTCTTTGAAAATAATGGCTTTTTCTCAAAATGGTCCAAGGGCCATTTGCGTCCTCTCTGCAAATGGTGCTATATCAAATGTGACACTTAGCCAAGCGGCAACATCTGGGGGAACTGCAACTTATGAGGGGCGGTTCGAGATTTTGTCCCTTTCTGGTTCATTTATGCTATC	GAAGTTGGTGGCCAGAGAAGCCGAAATGGTGGATTAAGTATCACATTAGCTGGTCCTGATGGAAGAGTTCTAGGTGGTTGTGTGGCTGGCTTACTAATTGCTGCATCTCCTGTACAGGTAATTGTTGGCAGTTTCATAGCAGATGGTCGCAAGGAATCAAAACCGCGAACCATATGGATCCTTTATCGGCTCCACCAAAT	AACTGCAACTTATGAGGGGC	TAGAACTCTTCCATCAGGACCA	CCCTTTCTGGTTCATTTATGCTATC
SNP0444	isotig07024	1434	CATTGAACATCCCGTTAATCTTTTCTTTGAGATGAGCTGCCTTTGCTAAATTGTGGAGCTTATTCAAGGTGTCAAAATTGGCACGTTGCCTTGAATAGTCCAACAAAACTCCATCAAAATCGATGATCATAGACTTGCATCGCACGGTGTCAGACATCAAATCACGCAAATGGATCTTCTCAATGTCCTCAACATGTGCC	TCAAATCCTTCCATGGTCCGGTTTCAAAGATTAGAGAAGATGACGCCATCTACCAGGATTTCAACGCAATTTCACAACTGAAACTATAAATTAAAAGGCCAATACAAGTTTGTACAGGGGCGGAACTGCAAGGCCTGGCCTGCAACAGATCTCGCGATCGAGAAGATTGAATGGCAGAGATTGAGAAGACTGGCCGTGTA	ACATCAAATCACGCAAATGG	TAATTTATAGTTTCAGTTGTGAAATTGC	CTTCTCAATGTCCTCAACATGTGCC
SNP0445	isotig07029	722	AGAAGCCAGCGAGCAATCCAGAGAAGAGGAACGATCCCAGAGGAAGATTAAGGATTAGAATATTGTAAATGAGACCATAATATTTGAGGCCAAAGAGTTCGGAGGCAGTAGGAACTGAGACAGCTATGCGAACTCCATAACATATCCCAACCACTATGGAACCAACATATAGTGATCCCGGCATAGCAATGGCCATTATG	TATATCCCACTGCCATTAGAATCTGTGAAGCTGCATTCCATATTGGCCTTGGTGTTCCGGCCCTCTTAATGAAGTACTCAGAAACCCATCCTGAAAGAATGCGCCCAAAGAATCCCCAGATGCTAGTAAACGACACGAATATGGAAACATCGGTATAGCCAAGTGCCAACCCCATTTGTCCCATGTTATTCATCACTGTT	TCCATAACATATCCCAACCACT	TTTCTGAGTACTTCATTAAGAGGGC	TCCCGGCATAGCAATGGCCATTATG
SNP0446	isotig07099	138	TGGAAATAAAATTTCAAAAGTGGAACCAATGTTGGGGCAACCTGATCAATCCATGGGTAGAAACCTTCTTTCAACTCATCAGCATAGCAGCATAGCATATTGCAAGCTGTGGCTTTTTCCTCTAGGACGCTAGTCTT	ATCCCAATTCTTTTATCCCCAAGGGTAATGGTCTCCATACTCTCATCGTCTGATTCATCAATTTCATTGTCTGAGTCGGCAGATGTTATAATCACGTCAGGTTTCAGCTGAGCAGACTGAAGCAAAGGAGGCATGACCACACTCAGATAAGGAAGAAAATCCTGTCCCAAGCACTTGCATAGCCTGGCCCACGCTTGTAG	TTCTTTCAACTCATCAGCATAGC	AATGAAATTGATGAATCAGACGA	CTTTTTCCTCTAGGACGCTAGTCTT
SNP0447	isotig07100	69	TGGAAATAAAATTTCAAAAGTGGAACCAATGTTGGGGCAACCTGATCAATCCATGGGTAGAAACCTTC	TTCAACTCATCAGCATAGCARCATAGCATATTGCAAGCTGTGGCTTTTTCCTCTAGGACGCTAGTCTTRATCCCAATTCTTTTATCCCCAAGGGTAATGGTCTCCATACTCTCATCGTCTGATTCATCAATTTCATTGTCTGAGTCGGCAGATGTTATAATCACGTCAGGTTTCAGCTGAGCAGACTGAAGCAAAGGAGG	AACCAATGTTGGGGCAAC	CCACAGCTTGCAATATGCTAT	TATGYTGCTATGCTGATGAGTTGAA
SNP0448	isotig07100	90	TGGAAATAAAATTTCAAAAGTGGAACCAATGTTGGGGCAACCTGATCAATCCATGGGTAGAAACCTTCYTTCAACTCATCAGCATAGCA	CATAGCATATTGCAAGCTGTGGCTTTTTCCTCTAGGACGCTAGTCTTRATCCCAATTCTTTTATCCCCAAGGGTAATGGTCTCCATACTCTCATCGTCTGATTCATCAATTTCATTGTCTGAGTCGGCAGATGTTATAATCACGTCAGGTTTCAGCTGAGCAGACTGAAGCAAAGGAGGCATGACCACACTCAGATAAGG	AAATAAAATTTCAAAAGTGGAACC	TAAAAGAATTGGGATYAAGACTAGC	CTTCYTTCAACTCATCAGCATAGCA
SNP0449	isotig07100	138	TGGAAATAAAATTTCAAAAGTGGAACCAATGTTGGGGCAACCTGATCAATCCATGGGTAGAAACCTTCYTTCAACTCATCAGCATAGCARCATAGCATATTGCAAGCTGTGGCTTTTTCCTCTAGGACGCTAGTCTT	ATCCCAATTCTTTTATCCCCAAGGGTAATGGTCTCCATACTCTCATCGTCTGATTCATCAATTTCATTGTCTGAGTCGGCAGATGTTATAATCACGTCAGGTTTCAGCTGAGCAGACTGAAGCAAAGGAGGCATGACCACACTCAGATAAGGAAGAAAATCCTGTCCCAAGCACTTGCATAGCCTGGCCCACGCTTGTAG	TAGAAACCTTCYTTCAACTCATCA	ACAATGAAATTGATGAATCAGACG	CTTTTTCCTCTAGGACGCTAGTCTT
SNP0450	isotig07100	414	TCGGCAGATGTTATAATCACGTCAGGTTTCAGCTGAGCAGACTGAAGCAAAGGAGGCATGACCACACTCAGATAAGGAAGAAAATCCTGTCCCAAGCACTTGCATAGCCTGGCCCACGCTTGTAGCATATAACTTGTAGTTGGATCGTCTGTCTCCATTTGAGATCCTTGCAATGACATAAGCACTTCCATGACCTGCTT	GCATCCTCCTTAAATTTCTCCTTTCCAACTGCCATCCCAACTAAGCTAATACATTCCATGGCTTTGGCACGAAGCAT	ACGCTTGTAGCATATAACTTGTAGTT	AAAGCCATGGAATGTATTAGCTT	GAAAGGAGAAATTTAAGGAGGATGC
SNP0451	isotig07110	1258	CCCCTTTGTAAGCGACAGCCACCGACCTCTTCTTCAAACCCCGAACATCTGGGCTTCCGACTTGCCTCAACTCTCCTGGTGCTCTTATATCAAGCAACTGAGCATTGGAGTCATCAGCCAGTTTTGTATAAGCAGTCTTAGCGCTCTCCAATCCCCATGGCTTAGGCTTGCTCAACAACTGAGCCACCACCAACGGCACC	CCAAAATGACCGCACCACCACCAACAATTAAAGGATTGTCCACAACAAAATTGATCACACTATCAAATACTCCACTGGGATCAAAGTCAGTGGTGGAAGAACTGGTCACTGATCGCTGTAAAGCTTCATCATATGTTAATGCTTTTGCTAACCCGAAATCGAGAACCGTAGATAAAAGGACTAATCCCCCTTGAAGATTT	TTTTGTATAAGCAGTCTTAGCGC	TATTTGATAGTGTGATCAATTTTGTTG	CAACTGAGCCACCACCAACGGCACC
SNP0452	isotig07111	1259	CCCCTTTGTAAGCGACAGCCACCGACCTCTTCTTCAAACCCCGAACATCTGGGCTTCCGACTTGCCTCAACTCTCCTGGTGCTCTTATATCAAGCAACTGAGCATTGGAGTCATCAGCCAGTTTTGTATAAGCAGTCTTAGCGCTCTCCAATCCCCATGGCTTAGGCTTGCTCAACAACTGAGCCACCACCAACGGCACC	CCAAAATGACCGCACCACCACCAACAATTAAAGGATTGTCCACAACAAAATTGATCACACTATCAAATACTCCACTGGGATCAAAGTCAGTGGTGGAAGAACTGGTCACTGATCGCTGTAAAGCTTCATCATATGTTAATGCTTTTGCTAACCCGAAATCGAGAACCGTAGATAAAAGGACTAATCCCCCTTGAAGATTT	TTTTGTATAAGCAGTCTTAGCGC	TATTTGATAGTGTGATCAATTTTGTTG	CAACTGAGCCACCACCAACGGCACC
SNP0453	isotig07119	281	TGAATCACATTATCATTGCCTCCGATACTTTTATACTGATAAATGAACAATGAACTCGTGTATAATTACTCACACAGGTTAATAGAACCATCTTTCACCAATTTTATGCTCAAACTATTGAATCTCCCTCTCGAGTAATGTCGAGATGCCTTTCTCCAATCCGTTCCCGTTTTCATCATGGCCACGAATTCATCATAGCT	ATACGTCCATCCTTGTCTGTGTCAACCTCCTGGAAAATGTCATTTGCWACATATGTACAATCATCTACACCATCTTCCATCAAGGCATCTCGAAGCTCATCAGGCTCAATGTAGCCATTATGATCCTTGTCAAAATAGGAAAATGCTTTGTGAAGATGTTCATCATTGGCCATTCTCTGCAGATGGAGAGAAATGGCAAG	TAATGTCGAGATGCCTTTCTC	AAGATGGTGTAGATGATTGTACATATG	TTGACACAGACAAGGATGGACGTAT
SNP0454	isotig07119	329	AATGAACTCGTGTATAATTACTCACACAGGTTAATAGAACCATCTTTCACCAATTTTATGCTCAAACTATTGAATCTCCCTCTCGAGTAATGTCGAGATGCCTTTCTCCAATCCGTTCCCGTTTTCATCATGGCCACGAATTCATCATAGCTRATACGTCCATCCTTGTCTGTGTCAACCTCCTGGAAAATGTCATTTGC	ACATATGTACAATCATCTACACCATCTTCCATCAAGGCATCTCGAAGCTCATCAGGCTCAATGTAGCCATTATGATCCTTGTCAAAATAGGAAAATGCTTTGTGAAGATGTTCATCATTGGCCATTCTCTGCAGATGGAGAGAAATGGCAAGAAATTCCCCATATTCCAAGGTTCCTTTACCATTTGTGTCAACAGCTTC	TACGTCCATCCTTGTCTGTG	GAGATGCCTTGATGGAAGAT	CAACCTCCTGGAAAATGTCATTTGC
SNP0455	isotig07121	516	GGACGGCTAATTTATCTCAAGTTCTGCCTTGTCTTGATCATTCTTTTAAGAGTTGCGAGCCAGAAGTTGCATTCATCCCAATCGCTAGTAGTGAGAAGTACCTGGATCTGAAGGGCAGTACTAAAATCACCATTGTCCAAAGCCTGACAGAGTTGTACAAGCCGTTCAGCAGCATTTTTAGAAATGTCTCCACTATTGAG	TTCGCAAACAAGGCACCTAACTTCTTCGAGTTGTCCTCAATTTCCCTCTTCTTTGCTGGATTAGCTCGTGATCCTCCCAATGCTTCGGATGTCTCATTGAAAAGTCTTGTTAAAGTTGCAATAACAGGCTTCTGCTGTGCAGGTACATTCGAAGTATCAACAGTTTGAACTGTTGGTGGGGGTGCAGCAGGAGCTACAGG	TAAAATCACCATTGTCCAAAGC	TAATCCAGCAAAGAAGAGGGA	AGAAGTTAGGTGCCTTGTTTGCGAA
SNP0456	isotig07122	410	AGATCATGGGGGGCCAAAGAACTAGCATAAAAATGAAACAAATACCCAGCATGGTATCTCAAGATGTCATTTCTTGTGTACTCAGGGTCAATTTGTTGACATAATTCCACAACTAAAAGGATTGACAAATCAGAATCTAAACGTTTGCAGCGGAGCAGGGCTACGAATTTATCTCAAGTTCTGCCTTGTCTTGATCATTC	TTTAAGAGTTGCGAGCCAGAAGTTGCATTCATCCCAATCGCTAGTAGTGAGAAGTACCTGGATCTGAAGGGCAGTACTAAAATCACCATTGTCCAAAGCCTGACAGAGTTGTACAAGCCGTTCAGCAGCATTTTTAGAAATGTCTCCACTATTGAGYTTCGCAAACAAGGCACCTAACTTCTTCGAGTTGTCCTCAATTT	ATTGACAAATCAGAATCTAAACGTT	TAGCGATTGGGATGAATGC	AAGTTCTGCCTTGTCTTGATCATTC
SNP0457	isotig07122	567	GGGCTACGAATTTATCTCAAGTTCTGCCTTGTCTTGATCATTCKTTTAAGAGTTGCGAGCCAGAAGTTGCATTCATCCCAATCGCTAGTAGTGAGAAGTACCTGGATCTGAAGGGCAGTACTAAAATCACCATTGTCCAAAGCCTGACAGAGTTGTACAAGCCGTTCAGCAGCATTTTTAGAAATGTCTCCACTATTGAG	TTCGCAAACAAGGCACCTAACTTCTTCGAGTTGTCCTCAATTTCCCTCTTCTTTGCTGGATTAGCTCGTGATCCTCCCAATGCTTCGGATGTCTCATTGAAAAGTCTTGTTAAAGTTGCAATAACAGGCTTCTGCTGTGCAGGTACATTCGAAGTATCAACAGTTTGAACTGTTGGTGGGGGTGCAGCAGGAGCTACAGG	TAAAATCACCATTGTCCAAAGC	TAATCCAGCAAAGAAGAGGGA	AGAAGTTAGGTGCCTTGTTTGCGAA
SNP0458	isotig07134	1435	TGGACTGGGTGGTGGACCAGGTGGAGTCGGAGGCGGACTGGGTGGTGGACAGGGTGGAGTTGGAGGTGTACTGGGTGGTGTTGGCAGTGGATCGGGTGGTGCAGGTCGTGGGTCATCCTTGTATGGTTTGCCACCAAGCTCAGCTGGGGCAGGTTCGGGAGATTATCCACGGAGTGCGCAGTACAGCTTGTCATCTGGTG	GTATCAAAGCCAACATAATCAGCCAGCAGGAACATCACCAGCACCTAGAGTTCCGCCCGGAGGAATGTACCAGGGGATGCATCCTTACTATTAAAGGTTTATAACAGCTTGTTGGCGAGCTGCCTTAAGTGGTTCTGGTGATCTCATGCAGACAATATGAACTCTGACCTGATGGTTTTGATTTGCTGTGTACTTTGGCC	TCGGGAGATTATCCACGG	TGCTGGTGATGTTCCTGC	GCGCAGTACAGCTTGTCATCTGGTG
SNP0459	isotig07150	1571	TCATCAACAAATTCTTCATCTCTTTTAGACTCGGTTAAACAGGTATCATGCATTTCAACATCGGCAGAATATATCTCTGGAAAGAAACATCTGTCGGCTTCATCAATCCATGCAATAGGCTTTTGTAAACCTGTTGCTAAATCTACTTTAACCATACGTAGGACATCTAATATTATACGAGAATCGCTAAGATGTACCTC	ATTGCAGCCTTCTTTGCCAGAAAATCTTCTTTTACAGCATCAATAACATCCTGAGGAAAACTATTCCATTCGCCATTCTGATAAAAGAGCAGGCATTTTGGCGGTCCACTTTTCATGAAGTTTGAGTAATTTTTTAGTAGAGATTTCTTCAAGTGTGAGTCACACTTTGTTTGGCATTCATCTGTTCTTTTCCTCTTACC	TTAACCATACGTAGGACATCTAATATT	TTATTGATGCTGTAAAAGAAGATTTTC	TACGAGAATCGCTAAGATGTACCTC
SNP0460	isotig07195	534	CATGCTGCCAATACAGGAACATCAGCATTGACGTCTAAAAACCGCGCTATCAACAACAGCAGATGGAAATCAGAAATTCGCTTCACGAAGGGGAGACTCTTTGTTCGATCCAGATGGCTTTTCAATGCCTGCATTGATATTGGGACATTCCTGTTCTCAATAGGAAATGTTGATGAAAGTGGACCCTGGTGATCAAATAT	TTGACAACMACCAAGAAAAAGTCGTTGTCMACCTCTCTAGTATCCTTCCCTGCAACCACCACATCTTTTGTCATTCTGGACAACTTCGGGTCCACCTCCCCTCGGATATCCTTCTCAAACCACCCTTCYTTAAACAGCCGAACACACATATCACTCATCTGAAACGCCTCAAAATGCACGTCCGCTCCACCATCYTCGTT	AGACTCTTTGTTCGATCCAGAT	ATACTAGAGAGGTKGACAACGACTT	ACGACTTTTTCTTGGTKGTTGTCAA
SNP0461	isotig07195	543	AATACAGGAACATCAGCATTGACGTCTAAAAACCGCGCTATCAACAACAGCAGATGGAAATCAGAAATTCGCTTCACGAAGGGGAGACTCTTTGTTCGATCCAGATGGCTTTTCAATGCCTGCATTGATATTGGGACATTCCTGTTCTCAATAGGAAATGTTGATGAAAGTGGACCCTGGTGATCAAATATYTTGACAAC	ACCAAGAAAAAGTCGTTGTCMACCTCTCTAGTATCCTTCCCTGCAACCACCACATCTTTTGTCATTCTGGACAACTTCGGGTCCACCTCCCCTCGGATATCCTTCTCAAACCACCCTTCYTTAAACAGCCGAACACACATATCACTCATCTGAAACGCCTCAAAATGCACGTCCGCTCCACCATCYTCGTTCACCTCCAG	AATAGGAAATGTTGATGAAAGTGG	TTGCAGGGAAGGATACTAGAGA	CCTGGTGATCAAATATYTTGACAAC
SNP0462	isotig07195	564	ACGTCTAAAAACCGCGCTATCAACAACAGCAGATGGAAATCAGAAATTCGCTTCACGAAGGGGAGACTCTTTGTTCGATCCAGATGGCTTTTCAATGCCTGCATTGATATTGGGACATTCCTGTTCTCAATAGGAAATGTTGATGAAAGTGGACCCTGGTGATCAAATATYTTGACAACMACCAAGAAAAAGTCGTTGTC	ACCTCTCTAGTATCCTTCCCTGCAACCACCACATCTTTTGTCATTCTGGACAACTTCGGGTCCACCTCCCCTCGGATATCCTTCTCAAACCACCCTTCYTTAAACAGCCGAACACACATATCACTCATCTGAAACGCCTCAAAATGCACGTCCGCTCCACCATCYTCGTTCACCTCCAGCTTCACTACAGCAGTCACCCA	TGGACCCTGGTGATCAAA	AATGACAAAAGATGTGGTGGTT	CAACMACCAAGAAAAAGTCGTTGTC
SNP0463	isotig07195	663	TGCATTGATATTGGGACATTCCTGTTCTCAATAGGAAATGTTGATGAAAGTGGACCCTGGTGATCAAATATYTTGACAACMACCAAGAAAAAGTCGTTGTCMACCTCTCTAGTATCCTTCCCTGCAACCACCACATCTTTTGTCATTCTGGACAACTTCGGGTCCACCTCCCCTCGGATATCCTTCTCAAACCACCCTTC	TTAAACAGCCGAACACACATATCACTCATCTGAAACGCCTCAAAATGCACGTCCGCTCCACCATCYTCGTTCACCTCCAGCTTCACTACAGCAGTCACCCACTCCTTCAAATCACTTTCTGTGTGCAGTTCCACTGCTTGTAAAATCTCCGCATTCGACATTGTATAGTGCTTCTTATCCTGACTCACTGTTTGCGAGAA	AAAAAGTCGTTGTCMACCTCTC	ATTTTGAGGCGTTTCAGATG	GGATATCCTTCTCAAACCACCCTTC
SNP0464	isotig07195	729	AATATYTTGACAACMACCAAGAAAAAGTCGTTGTCMACCTCTCTAGTATCCTTCCCTGCAACCACCACATCTTTTGTCATTCTGGACAACTTCGGGTCCACCTCCCCTCGGATATCCTTCTCAAACCACCCTTCYTTAAACAGCCGAACACACATATCACTCATCTGAAACGCCTCAAAATGCACGTCCGCTCCACCATC	TCGTTCACCTCCAGCTTCACTACAGCAGTCACCCACTCCTTCAAATCACTTTCTGTGTGCAGTTCCACTGCTTGTAAAATCTCCGCATTCGACATTGTATAGTGCTTCTTATCCTGACTCACTGTTTGCGAGAATATGAAGCCCACTCTCTTCATCCCCAGCCCCAATGCAATTGCTTCAACCAACTTCTCCTCATCTGG	ATATCCTTCTCAAACCACCCTT	AAAGTGATTTGAAGGAGTGGG	CAAAATGCACGTCCGCTCCACCATC
SNP0465	isotig07196	577	TGCATTGGTACTGGGACATTCCTGTTCTCAATAGGAAATGTTGATGAAAGTGGCCCCTGGTGATCAAATATTTTGACAACAACCAAGAAAAAGTCGTTGTCAACCTCTCTAGTATCCTTCCCTGCAACCACCACATCTTTTGTCATTCTGGACAACTTCGGGTCCACCTCCCCTCGGATATCCTTCTCAAACCACCCTTC	TTAAACAGCCGAACACACATATCACTCATCTGAAACGCCTCAAAATGCACGTCCGCTCCACCATCYTCGTTCACCTCCAGCTTCACTACAGCAGTCACCCACTCCTTCAAATCACTTTCTGTGTGCAGTTCCACTGCTTGTAAAATCTCCGCATTCGACATTGTATAGTGCTTCTTATCCTGACTCACTGTTTGCGAGAA	TCTCTAGTATCCTTCCCTGCAA	ATTTTGAGGCGTTTCAGATG	GGATATCCTTCTCAAACCACCCTTC
SNP0466	isotig07196	643	AATATTTTGACAACAACCAAGAAAAAGTCGTTGTCAACCTCTCTAGTATCCTTCCCTGCAACCACCACATCTTTTGTCATTCTGGACAACTTCGGGTCCACCTCCCCTCGGATATCCTTCTCAAACCACCCTTCYTTAAACAGCCGAACACACATATCACTCATCTGAAACGCCTCAAAATGCACGTCCGCTCCACCATC	TCGTTCACCTCCAGCTTCACTACAGCAGTCACCCACTCCTTCAAATCACTTTCTGTGTGCAGTTCCACTGCTTGTAAAATCTCCGCATTCGACATTGTATAGTGCTTCTTATCCTGACTCACTGTTTGCGAGAATATGAAGCCCACTCTCTTCATCCCCAGCCCCAATGCAATTGCTTCAACCAACTTCTCCTCATCTGG	ATATCCTTCTCAAACCACCCTT	AAAGTGATTTGAAGGAGTGGG	CAAAATGCACGTCCGCTCCACCATC
SNP0467	isotig07215	539	TAGGAAATATCATCCGGAGTGAAGAGTCCAGATTCCCCAACAACTGTTATCCCTTTCTGACGGATCCTTTCACCATGATCACCTTCGAGAAGCTTTTTAGTGTTACTAATATCAACCTTAAATGTTTCAAGGTCTCGATTATTGATGCCAACAAGTTCAATCCCATCTATTTGGAGGACACGATCCATCTCTTTCTCATC	TGTACCTCAACCAGTGCTGCCAACCCAAGCAATTTGCAGATCTTGGTCATATATTTGATGTCAAGATCAGGTAAAACACCCGCAATTAATAGAACTGCATCTGCGCCTTTAGATCGAGCATAGTAGATTTGCCAAGCATCTATTATGAATTCTTTACAGAGTAGAGGGCACTTTACTCCAGAATTCCTTATGGCCTCTAA	ATTATTGATGCCAACAAGTTCAA	ATCAAATATATGACCAAGATCTGCA	GGTTGGCAGCACTGGTTGAGGTACA
SNP0468	isotig07215	820	CGCAATTAATAGAACTGCATCTGCGCCTTTAGATCGAGCATAGTAGATTTGCCAAGCATCTATTATGAATTCTTTACAGAGTAGAGGGCACTTTACTCCAGAATTCCTTATGGCCTCTAAATTTTCAAAGCTTCCCTGGAAATACTTCTGATCAGTCAATACACTTAGGCATGCTGCCCCACCTTTTTCATAACCTTTAG	AATCTCAACGGGATCAAAATCTTCTCTAAGAACTCCTCTACTTGGAGAGGCCTTTTTCACTTCAGCAATCAGACCAGGTAATCCAGTTCGGAATTTGCTCCCTTAAGAGCTCCAATGAAATCTTGAACAGATGGAGCATTGTCAAGTGCTTTTCCCAATGTAAAAAGTGGTTTTCTCTCCTTCATCTGTGCTACTTCCAC	AATTCCTTATGGCCTCTAAATTTT	AAGTAGAGGAGTTCTTAGAGAAGATTTTG	GCCCCACCTTTTTCATAACCTTTAG
SNP0469	isotig07216	539	TAGGAAATATCATCCGGAGTGAAGAGTCCAGATTCCCCAACAACTGTTATCCCTTTCTGACGGATCCTTTCACCATGATCACCTTCGAGAAGCTTTTTAGTGTTACTAATATCAACCTTAAATGTTTCAAGGTCTCGATTATTGATGCCAACAAGTTCAATCCCATCTATTTGGAGGACACGATCCATCTCTTTCTCATC	TGTACCTCAACCAGTGCTGCCAACCCAAGCAATTTGCAGATCTTGGTCATATATTTGATGTCAAGATCAGGTAAAACACCCGCAATTAATAGAACTGCATCTGCGCCTTTAGATCGAGCATAGTAGATTTGCCAAGCATCTATTATGAATTCTTTACAGAGTAGAGGGCACTTTACTCCAGAATTCCTTATGGCCTCTAA	ATTATTGATGCCAACAAGTTCAA	ATCAAATATATGACCAAGATCTGCA	GGTTGGCAGCACTGGTTGAGGTACA
SNP0470	isotig07234	454	TTAGTTGAACAAAATATAATGGCTTTAGAACCACGCTCTTGGGATCTAAGAATTTGTTCCAAGCGTCTTTGCTTCTGCATTTCAGGGACTACTTCAACATACTGTGTGATAGATTTATTTGCAGCAAGTTCGTCGACGCTGCCAATGTTCACCTGGACTGGATTAACAAGCAAATCGCTTGCTATTTTTCTCACTTCTTT	GGCCATGTTGCTGTGTACATGAGAGTTTGCCTTCTTGGTGGTATTTCATTGACAATTTTGCGGATCTGAGGTTCAAATCCCATGTCAAGCATTCTATCAGCCTCATCGAGCACAAGAAGAGAAACCTGCCTAAAATCAATTCTCTTCATTTCGAGAATATCATTGAGCCGCCCAGGAGTTGCCACCACAACATCCACTCC	TGGACTGGATTAACAAGCAAA	AAATACCACCAAGAAGGCAAA	CGCTTGCTATTTTTCTCACTTCTTT
SNP0471	isotig07300	1906	AGTGGTAGAGCTACTGAAAAGACTGATGTCTATAGTTTTGGTGTTCTGGTGCTCGAGATAGTGAGTGGGAAACGGCCTACCGATGCATCCTTCATTGAGAAGGGACTAAACATTGTTGGATGGTTGAATTATTTAGTTTCAGAAAACAGACAACGAGAAATAGTCGATCCAAACTGTGTAGCAGTTGAGACAGAGAGCCT	GATGCCCTGCTTTCAATTGCCATCCAATGTGTTTCTTCAGGTCCTGAGGATAGGCCAACCATGCACAGGGTGGTTCAAATACTTGAATCTGAGGTCATGACCCCATGCCCGAGTGACTTCTACGATTCCAACTCTGATTAGGGATTTTTCATCGAATGGTGAACGTTCGTAGTAGCTAGTATTATCATCTGTTTCGCATG	AAAACAGACAACGAGAAATAGTCG	GACCTGAAGAAACACATTGGAT	GTGTAGCAGTTGAGACAGAGAGCCT
SNP0472	isotig07308	461	ATGTCTAGGAATGCAAATAGCTGTGATCGAGTATACACGATCTGTCCTTGGACTACAAGATGCAAACAGCACAGAGTTTGACCCAGATACTCAAAACCCTTGTGTTATATTTATGCCAGAGGGTTCAAAAACTCATATGGGAGGCACCATGCGCCTTGGATCAAGGAGGACACACTTTCAGAGTACCTCAAGTACATCTT	TAAGCTATATGGCAGCAAGAGCTTTATTGATGAGAGACATCGACACAGATATGAGGTAAATCCGGATATGGTTCAGCAACTTGAAGATGCCGGTCTCTCATTTACCGGCAAAGATGAAACTGGTGATCGCATGGAGATCATCGAGCTGCCCAGTCATCCTTACTTTATTGGCGTTCAGTTTCACCCTGAGTTTAAATCAA	TTATATTTATGCCAGAGGGTTCA	ATTTACCTCATATCTGTGTCGATGT	TTTCAGAGTACCTCAAGTACATCTT
SNP0473	isotig07320	1153	CTTAATCTCTCCGACAGCACAAAGAAGGTGATTGCTGAGTATATATGGATAGGTGGATCTGGTATGGATCTAAGAAGCAAAGCAAGGACTCTTTCGGGACCTGTGAACGATCCCTCAAAGCTTCCGAAGTGGAATTATGATGGATCAAGCACAGGCCAGGCTCCCGGAGAAGACAGTGAAGTTATCCTATATCCTCAAGC	ATTTTCAAAGATCCATTCAGGAGAGGAAATAATATATTGGTCATGTGTGATGCTTATACTCCGGCTGGTGAGCCTATTCCGACAAACAAGCGGTACAATGCAGCCAAGATTTTTAGCCATCCTGATGTTGCTGCTGAAGAAACATGGTACGGTATTGAGCAAGAGTACACCCTTTTGCAAAAGGATGTTAAGTGGCCCAT	ATCCCTCAAAGCTTCCGA	AGTATAAGCATCACACATGACCAA	GTGAAGTTATCCTATATCCTCAAGC
SNP0474	isotig07321	558	CAGTGCGATCAATGCACTAATGATCTTGAAAATTATTGTTCTAATCTGATATGGACCTATGGCTCAGTTTACACTGATGGCACCCTTGCACATGGAGGGTATTCTAATTTTATAGTTGTTGACGAGCACTTCGTTGTTCGTTGGCCAGAGAACTTGCCCATCGAGATTGGTTCTCCTCTCTTATGTGCTGGGATTACGAC	TACAGCCCCTTGAGGTACTTTGGACTKGACAAGCCAGGAATGAATATTGGTGTTGTTGGGCTTGGYGGGCTTGGCCATGTAGCTGTGAAGTTTGCCAAGGCTTTCGGGACTAAGGTTACAGTTATCAGTACATCTCTTAATAAGAAGAAGGAAGCTATTGAAAARCTTGGTGCCGACTCSTTTTTGGTTAGYCGTGATCC	TTGTTCGTTGGCCAGAGA	AACAACACCAATATTCATTCCTG	CTCTCTTATGTGCTGGGATTACGAC
SNP0475	isotig07321	585	GAAAATTATTGTTCTAATCTGATATGGACCTATGGCTCAGTTTACACTGATGGCACCCTTGCACATGGAGGGTATTCTAATTTTATAGTTGTTGACGAGCACTTCGTTGTTCGTTGGCCAGAGAACTTGCCCATCGAGATTGGTTCTCCTCTCTTATGTGCTGGGATTACGACYTACAGCCCCTTGAGGTACTTTGGACT	GACAAGCCAGGAATGAATATTGGTGTTGTTGGGCTTGGYGGGCTTGGCCATGTAGCTGTGAAGTTTGCCAAGGCTTTCGGGACTAAGGTTACAGTTATCAGTACATCTCTTAATAAGAAGAAGGAAGCTATTGAAAARCTTGGTGCCGACTCSTTTTTGGTTAGYCGTGATCCAGAGGAGATGAAGGCTGGGGCTGGGAC	TCTTATGTGCTGGGATTACGA	ATAACTGTAACCTTAGTCCCGAAAG	ACAGCCCCTTGAGGTACTTTGGACT
SNP0476	isotig07321	624	GTTTACACTGATGGCACCCTTGCACATGGAGGGTATTCTAATTTTATAGTTGTTGACGAGCACTTCGTTGTTCGTTGGCCAGAGAACTTGCCCATCGAGATTGGTTCTCCTCTCTTATGTGCTGGGATTACGACYTACAGCCCCTTGAGGTACTTTGGACTKGACAAGCCAGGAATGAATATTGGTGTTGTTGGGCTTGG	GGGCTTGGCCATGTAGCTGTGAAGTTTGCCAAGGCTTTCGGGACTAAGGTTACAGTTATCAGTACATCTCTTAATAAGAAGAAGGAAGCTATTGAAAARCTTGGTGCCGACTCSTTTTTGGTTAGYCGTGATCCAGAGGAGATGAAGGCTGGGGCTGGGACTTTGGACGGGATCATCGATACTGTAGCTGCTACTCACCC	TTTGGACTKGACAAGCCAG	ATAACTGTAACCTTAGTCCCGAAAG	TGAATATTGGTGTTGTTGGGCTTGG
SNP0477	isotig07321	723	ATTGGTTCTCCTCTCTTATGTGCTGGGATTACGACYTACAGCCCCTTGAGGTACTTTGGACTKGACAAGCCAGGAATGAATATTGGTGTTGTTGGGCTTGGYGGGCTTGGCCATGTAGCTGTGAAGTTTGCCAAGGCTTTCGGGACTAAGGTTACAGTTATCAGTACATCTCTTAATAAGAAGAAGGAAGCTATTGAAAA	CTTGGTGCCGACTCSTTTTTGGTTAGYCGTGATCCAGAGGAGATGAAGGCTGGGGCTGGGACTTTGGACGGGATCATCGATACTGTAGCTGCTACTCACCCCCTTTTACCCTTGATTAGTTTGTTGAAGCCTCATGGAAAGTTGGTACTGGTTGGTGCTCCTGATAAGCCATTGGAGTTGCCAGTGTTTCCCTTGATTTC	TTGGCCATGTAGCTGTGAA	TTCATCTCCTCTGGATCACG	ATAAGAAGAAGGAAGCTATTGAAAA
SNP0478	isotig07321	738	TTATGTGCTGGGATTACGACYTACAGCCCCTTGAGGTACTTTGGACTKGACAAGCCAGGAATGAATATTGGTGTTGTTGGGCTTGGYGGGCTTGGCCATGTAGCTGTGAAGTTTGCCAAGGCTTTCGGGACTAAGGTTACAGTTATCAGTACATCTCTTAATAAGAAGAAGGAAGCTATTGAAAARCTTGGTGCCGACTC	TTTTTGGTTAGYCGTGATCCAGAGGAGATGAAGGCTGGGGCTGGGACTTTGGACGGGATCATCGATACTGTAGCTGCTACTCACCCCCTTTTACCCTTGATTAGTTTGTTGAAGCCTCATGGAAAGTTGGTACTGGTTGGTGCTCCTGATAAGCCATTGGAGTTGCCAGTGTTTCCCTTGATTTCAAGTAGAAAGWTAWT	TAAGGTTACAGTTATCAGTACATCTCTTAATAA	TACAGTATCGATGATCCCGTC	CTATTGAAAARCTTGGTGCCGACTC
SNP0479	isotig07321	750	ATTACGACYTACAGCCCCTTGAGGTACTTTGGACTKGACAAGCCAGGAATGAATATTGGTGTTGTTGGGCTTGGYGGGCTTGGCCATGTAGCTGTGAAGTTTGCCAAGGCTTTCGGGACTAAGGTTACAGTTATCAGTACATCTCTTAATAAGAAGAAGGAAGCTATTGAAAARCTTGGTGCCGACTCSTTTTTGGTTAG	CGTGATCCAGAGGAGATGAAGGCTGGGGCTGGGACTTTGGACGGGATCATCGATACTGTAGCTGCTACTCACCCCCTTTTACCCTTGATTAGTTTGTTGAAGCCTCATGGAAAGTTGGTACTGGTTGGTGCTCCTGATAAGCCATTGGAGTTGCCAGTGTTTCCCTTGATTTCAAGTAGAAAGWTAWTAGCTGGCAGTGG	TTTCGGGACTAAGGTTACAGTTAT	TACAGTATCGATGATCCCGTC	TTGGTGCCGACTCSTTTTTGGTTAG
SNP0480	isotig07321	934	ACTCSTTTTTGGTTAGYCGTGATCCAGAGGAGATGAAGGCTGGGGCTGGGACTTTGGACGGGATCATCGATACTGTAGCTGCTACTCACCCCCTTTTACCCTTGATTAGTTTGTTGAAGCCTCATGGAAAGTTGGTACTGGTTGGTGCTCCTGATAAGCCATTGGAGTTGCCAGTGTTTCCCTTGATTTCAAGTAGAAAG	TAWTAGCTGGCAGTGGAATAGGAGGAATGAAAGAGACCCAAGAGATGMTTGATTTTGCAGCAAAACAYAACATATTACCAGATGTGGAGATCATTCC	TAAGCCATTGGAGTTGCC	TCTTGGGTCTCTTTCATTCCT	GTTTCCCTTGATTTCAAGTAGAAAG
SNP0481	isotig07321	937	CSTTTTTGGTTAGYCGTGATCCAGAGGAGATGAAGGCTGGGGCTGGGACTTTGGACGGGATCATCGATACTGTAGCTGCTACTCACCCCCTTTTACCCTTGATTAGTTTGTTGAAGCCTCATGGAAAGTTGGTACTGGTTGGTGCTCCTGATAAGCCATTGGAGTTGCCAGTGTTTCCCTTGATTTCAAGTAGAAAGWTA	TAGCTGGCAGTGGAATAGGAGGAATGAAAGAGACCCAAGAGATGMTTGATTTTGCAGCAAAACAYAACATATTACCAGATGTGGAGATCATTCC	CCATTGGAGTTGCCAGTG	ATCTCTTGGGTCTCTTTCATTC	TCCCTTGATTTCAAGTAGAAAGWTA
SNP0482	isotig07321	982	GGACTTTGGACGGGATCATCGATACTGTAGCTGCTACTCACCCCCTTTTACCCTTGATTAGTTTGTTGAAGCCTCATGGAAAGTTGGTACTGGTTGGTGCTCCTGATAAGCCATTGGAGTTGCCAGTGTTTCCCTTGATTTCAAGTAGAAAGWTAWTAGCTGGCAGTGGAATAGGAGGAATGAAAGAGACCCAAGAGATG	TTGATTTTGCAGCAAAACAYAACATATTACCAGATGTGGAGATCATTCC	AWTAGCTGGCAGTGGAATAG	ATCTCCACATCTGGTAATATGTT	AGGAATGAAAGAGACCCAAGAGATG
SNP0483	isotig07321	1002	GATACTGTAGCTGCTACTCACCCCCTTTTACCCTTGATTAGTTTGTTGAAGCCTCATGGAAAGTTGGTACTGGTTGGTGCTCCTGATAAGCCATTGGAGTTGCCAGTGTTTCCCTTGATTTCAAGTAGAAAGWTAWTAGCTGGCAGTGGAATAGGAGGAATGAAAGAGACCCAAGAGATGMTTGATTTTGCAGCAAAACA	AACATATTACCAGATGTGGAGATCATTCC	CCTCATGGAAAGTTGGTACT	GATCTCCACATCTGGTAATATG	AGATGMTTGATTTTGCAGCAAAACA
SNP0484	isotig07322	624	GTTTACACAGATGGTACACTTGCACACGGTGGTTATTCTAATTTAATGGTTGTTGACGAACACTTTATTGTTCTTTGGCCCGAGAACTTTCCCCTTGACATTGGTTCTCCTCTCCTATGTGCTGGGATTACGACTTACAGCCCCTTGAGGTACTTCGGACTTGACAAGCCAGGAATGAATATTGGTGTTGTTGGGCTTGG	GGGCTTGGCCATGTAGCTGTGAAGTTTGCCAAGGCTTTCGGGACTAAGGTTACAGTTATCAGTACATCTCTTAATAAGAAGAAGGAAGCTATTGAAAARCTTGGTGCCGACTCSTTTTTGGTTAGYCGTGATCCAGAGGAGATGAAGGCTGGGGCTGGGACTTTGGACGGGATCATCGATACTGTAGCTGCTACTCACCC	CGGACTTGACAAGCCAGG	TCCCGAAAGCCTTGGCAA	TGAATATTGGTGTTGTTGGGCTTGG
SNP0485	isotig07322	723	ATTGGTTCTCCTCTCCTATGTGCTGGGATTACGACTTACAGCCCCTTGAGGTACTTCGGACTTGACAAGCCAGGAATGAATATTGGTGTTGTTGGGCTTGGYGGGCTTGGCCATGTAGCTGTGAAGTTTGCCAAGGCTTTCGGGACTAAGGTTACAGTTATCAGTACATCTCTTAATAAGAAGAAGGAAGCTATTGAAAA	CTTGGTGCCGACTCSTTTTTGGTTAGYCGTGATCCAGAGGAGATGAAGGCTGGGGCTGGGACTTTGGACGGGATCATCGATACTGTAGCTGCTACTCACCCCCTTTTACCCTTGATTAGTTTGTTGAAGCCTCATGGAAAGTTGGTACTGGTTGGTGCTCCTGATAAGCCATTGGAGTTGCCAGTGTTTCCCTTGATTTC	TTGGCCATGTAGCTGTGAA	TTCATCTCCTCTGGATCACG	ATAAGAAGAAGGAAGCTATTGAAAA
SNP0486	isotig07322	738	CTATGTGCTGGGATTACGACTTACAGCCCCTTGAGGTACTTCGGACTTGACAAGCCAGGAATGAATATTGGTGTTGTTGGGCTTGGYGGGCTTGGCCATGTAGCTGTGAAGTTTGCCAAGGCTTTCGGGACTAAGGTTACAGTTATCAGTACATCTCTTAATAAGAAGAAGGAAGCTATTGAAAARCTTGGTGCCGACTC	TTTTTGGTTAGYCGTGATCCAGAGGAGATGAAGGCTGGGGCTGGGACTTTGGACGGGATCATCGATACTGTAGCTGCTACTCACCCCCTTTTACCCTTGATTAGTTTGTTGAAGCCTCATGGAAAGTTGGTACTGGTTGGTGCTCCTGATAAGCCATTGGAGTTGCCAGTGTTTCCCTTGATTTCAAGTAGAAAGWTAWT	TAAGGTTACAGTTATCAGTACATCTCTTAATAA	TACAGTATCGATGATCCCGTC	CTATTGAAAARCTTGGTGCCGACTC
SNP0487	isotig07322	750	ATTACGACTTACAGCCCCTTGAGGTACTTCGGACTTGACAAGCCAGGAATGAATATTGGTGTTGTTGGGCTTGGYGGGCTTGGCCATGTAGCTGTGAAGTTTGCCAAGGCTTTCGGGACTAAGGTTACAGTTATCAGTACATCTCTTAATAAGAAGAAGGAAGCTATTGAAAARCTTGGTGCCGACTCSTTTTTGGTTAG	CGTGATCCAGAGGAGATGAAGGCTGGGGCTGGGACTTTGGACGGGATCATCGATACTGTAGCTGCTACTCACCCCCTTTTACCCTTGATTAGTTTGTTGAAGCCTCATGGAAAGTTGGTACTGGTTGGTGCTCCTGATAAGCCATTGGAGTTGCCAGTGTTTCCCTTGATTTCAAGTAGAAAGWTAWTAGCTGGCAGTGG	TTTCGGGACTAAGGTTACAGTTAT	TACAGTATCGATGATCCCGTC	TTGGTGCCGACTCSTTTTTGGTTAG
SNP0488	isotig07322	934	ACTCSTTTTTGGTTAGYCGTGATCCAGAGGAGATGAAGGCTGGGGCTGGGACTTTGGACGGGATCATCGATACTGTAGCTGCTACTCACCCCCTTTTACCCTTGATTAGTTTGTTGAAGCCTCATGGAAAGTTGGTACTGGTTGGTGCTCCTGATAAGCCATTGGAGTTGCCAGTGTTTCCCTTGATTTCAAGTAGAAAG	TAWTAGCTGGCAGTGGAATAGGAGGAATGAAAGAGACCCAAGAGATGMTTGATTTTGCAGCAAAACAYAACATATTACCAGATGTGGAGATCATTCC	TAAGCCATTGGAGTTGCC	TCTTGGGTCTCTTTCATTCCT	GTTTCCCTTGATTTCAAGTAGAAAG
SNP0489	isotig07322	937	CSTTTTTGGTTAGYCGTGATCCAGAGGAGATGAAGGCTGGGGCTGGGACTTTGGACGGGATCATCGATACTGTAGCTGCTACTCACCCCCTTTTACCCTTGATTAGTTTGTTGAAGCCTCATGGAAAGTTGGTACTGGTTGGTGCTCCTGATAAGCCATTGGAGTTGCCAGTGTTTCCCTTGATTTCAAGTAGAAAGWTA	TAGCTGGCAGTGGAATAGGAGGAATGAAAGAGACCCAAGAGATGMTTGATTTTGCAGCAAAACAYAACATATTACCAGATGTGGAGATCATTCC	CCATTGGAGTTGCCAGTG	ATCTCTTGGGTCTCTTTCATTC	TCCCTTGATTTCAAGTAGAAAGWTA
SNP0490	isotig07322	982	GGACTTTGGACGGGATCATCGATACTGTAGCTGCTACTCACCCCCTTTTACCCTTGATTAGTTTGTTGAAGCCTCATGGAAAGTTGGTACTGGTTGGTGCTCCTGATAAGCCATTGGAGTTGCCAGTGTTTCCCTTGATTTCAAGTAGAAAGWTAWTAGCTGGCAGTGGAATAGGAGGAATGAAAGAGACCCAAGAGATG	TTGATTTTGCAGCAAAACAYAACATATTACCAGATGTGGAGATCATTCC	AWTAGCTGGCAGTGGAATAG	ATCTCCACATCTGGTAATATGTT	AGGAATGAAAGAGACCCAAGAGATG
SNP0491	isotig07322	1002	GATACTGTAGCTGCTACTCACCCCCTTTTACCCTTGATTAGTTTGTTGAAGCCTCATGGAAAGTTGGTACTGGTTGGTGCTCCTGATAAGCCATTGGAGTTGCCAGTGTTTCCCTTGATTTCAAGTAGAAAGWTAWTAGCTGGCAGTGGAATAGGAGGAATGAAAGAGACCCAAGAGATGMTTGATTTTGCAGCAAAACA	AACATATTACCAGATGTGGAGATCATTCC	CCTCATGGAAAGTTGGTACT	GATCTCCACATCTGGTAATATG	AGATGMTTGATTTTGCAGCAAAACA
SNP0492	isotig07337	409	AAATATGGGAAGGGTTTAAAGAATGCACAGCTCAAGCTAGGTGATTCAAAAGGAGACATAGTAGAGCTGAAGAATTACTTGGATGCTCAATACTATGGAGAGATTAGTATCGGGTCACCCCCTCAGAATTTCACTGTGATATTTGATACTGGCAGTTCCAATTTATGGGTTCCGTCCTCAAAATGTTATCTTTCTATTGC	TGCTATTTCCATTCGAAGTACAAGGCCAGCAAGTCAAGTACATATAAAAAGAATGGAAAGCCATGTTCAATTCACTATGGCTCTGGATCGATTTCTGGACATTTCAGCCAAGATAACGTCGGAGTTGGTGATGTGGTGGTTACAGATCAAGTTTTTATTGAGGCTACAAGAGAGCCAAGCCTTACCTTTATAATAGCCAA	TTCCAATTTATGGGTTCCG	TATGTACTTGACTTGCTGGCC	CCTCAAAATGTTATCTTTCTATTGC
SNP0493	isotig07337	1360	AAGGAGGGAACATCAGCTCGTGAGAGCTTGCTATGTACTGCCTGCGAAATGGCCGTTGTTTGGATGCAAAGCGAATTGAAACAAGAAGAAGTGAAAGAAAAAGTACTAGAATATGTGAATCAGCTTTGTGAGAGCCTCCCTAGTCCAGCGGGCGAGTCTGCAATTGACTGCGATTCCATGTCAGACATGCCAACTGTCAC	TTCACCATTGGAGGCAAAGCTTACCCTCTCACACCAGAACAGTATATTCTCAAAACTGGTGAAGGCATCGCCACCGTTTGCATCAGTGGATTTATGGCTCTGGATGTACCAGCACCTCGCGGACCTCTGTGGATTCTTGGAGATGTGTTCATGGGCGTTTATCACACTG	AGTCTGCAATTGACTGCGA	TGATGCAAACGGTGGCGAT	CCATGTCAGACATGCCAACTGTCAC
SNP0494	isotig07338	188	CATCTTTTTAGTCAACTTCCGAAGCAACAACTGAAGAGGAAGACAATTTTCAAAGATGAAGTACAACGATCTGTATGCAGCGTTCTGTTTGTTGGTGTTAATGTGCTCCCTACTTCCTTCTTCGGATGGCCTACGAAGAATTAACCTGAAAAAGAGACCTTTGGATCTTCCCAGCATTAAAGCTGCC	AACAAGCTAGATTGGAGGGGAAATATGGGAAGGGTTTAAAGAATGCACAGCTCAAGCTAGGTGATTCAAAAGGAGACATAGTAGAGCTGAAGAATTACTTGGATGCTCAATACTATGGAGAGATTAGTATCGGGTCACCCCCTCAGAATTTCACTGTGATATTTGATACTGGCAGTTCCAATTTATGGGTTCCGTCCTCA	TACGAAGAATTAACCTGAAAAAGAG	TTGAGCTGTGCATTCTTTAAAC	GGATCTTCCCAGCATTAAAGCTGCC
SNP0495	isotig07338	1468	GAATATGTGAATCAGCTTTGTGAGAGGCTACCTACTCCGGCGGGCGAGTCTGTAATTGACTGCAATTCCCTATCAGACATGCCAAATGTCACATTTACCATTGGAGGCAAAGCTTACACTCTCACTCCAGACCAGTATATTCTCAAAACTGGTGAAGGTGTCTCCTCAATTTGCATCAGTGGATTTATGGCTCTGGATGT	CCAGCACCTCGCGGACCTCTGTGGATTCTTGGAGATGTGTTCATGGGCGTTTATCACACTG	TTACACTCTCACTCCAGACCAGT	ATAAACGCCCATGAACACAT	TCAGTGGATTTATGGCTCTGGATGT
SNP0496	isotig07361	581	GAAATGACCACGGAAATATGCATAGTCATAGGGCGTTAATCCTGTACTGTCTCGAGCACCCTTCCATGCTTCAATTCCCACCGATCCAGGATCTTCAGTTAATGCATCTAAGACATTCTCACAGCTGTCCAGACTAGCTGCTATATGAAGCGGAGTCAATCCTCCAGGACCCACTGCGTCAGGCTTAAATATATAGGAGT	CTCATCATGTTGCTTATGTTCGCATCCTGATTTGTTCAGAAATTCATCTTGATGGTATCTTAATAGGAGTTCTACCATCGACCGGCAATTTGTCCGTACAGCTCGATGAAGAAGGCCAATATCCATCAATGCAAGTGCAACGGATGTATGCTGCCCCGCATCCACATTACCACCATACAGAATATCCAAAAGTTTCCTAA	TCAATCCTCCAGGACCCA	AATTTCTGAACAAATCAGGATGC	GCGTCAGGCTTAAATATATAGGAGT
SNP0497	isotig07362	525	TCAACAACATGTCCAGATCCTTCTTTCGTTTTGATTTTCCTTTGAACGAGATGAATATATGTGAAATGACCACGGAAATATGCATAGTCATAGGGCGTTAATCCTGTACTGTCTCGAGCACCCTTCCATGCTTCAATTCCCACCGATCCAGGATCTTCAGTTAATGCATCTAAGACATTCTCACAGCTGTCCAGACTAGC	GCTATGTGAAGAGGAGTCAATCCCCCAGGACCCACTGCATCAGGCTTAAATATATAGGTGTCCTCATCATGTTGCTTATGTTCGCATACTGATTTATTCAGAAATTCATCTTGATGGTATCTTAATAGGAGTTCTACCATGGACCGGCAATTTCTCCGTACAGCTCGATGAAGAAGGCCAATATCCATCAATGCAAGTGC	AATTCCCACCGATCCAGG	TATATATTTAAGCCTGATGCAGTGG	GGGGATTGACTCCTCTTCACATAGC
SNP0498	isotig07362	825	AGAAATTCATCTTGATGGTATCTTAATAGGAGTTCTACCATGGACCGGCAATTTCTCCGTACAGCTCGATGAAGAAGGCCAATATCCATCAATGCAAGTGCAACTGACTTGTGTTGCCCCGCATCCACATTACCACTATATAGAATACCCAAAAGTTTCCTAACTACAGCACACCAATCATGATCAACAGAAAACTCGAC	AGCCACCTGAACCGTCTGAAAGGAAATAGATCCATGTTGGCAGTTTCACCCAACCTAAACTTTAAGTGAATTTTATGGAGAAGCCAACCCATTTCATGTATAAAGTCCAAAGCCTCGTTTCTAGCATCTAGTTTATCAGTATCTCCCCCGATGCCATTAGCAACTTCAGAGGCCTCATGGTTCTTTCCAGCGTACAAATT	TATATAGAATACCCAAAAGTTTCCTAACTAC	AACTGCCAACATGGATCTATTT	TTCCTTTCAGACGGTTCAGGTGGCT
SNP0499	isotig07366	976	TGTGGCTTCTCCTTCAGAATAGTTGGTTGCATGATTGGTGATCCTCCAGGTGCATTTTCATCATTCATGTAGTTCTGGAAATACAATTCTTCTCGAACTTTAGATGTCAGTTCCATGACAAGGTCGGTGTGTTTCAACTTCAAATGTTTGTGGACAAACTCAGAAGCATGGAAGAGTTTTGTACAACCTTTTGCTCCACA	CCATACTTCCATCCATAYTTCTCATCCCTAATTTTGCGGACATGAGGTTCCAAGGCTTCAACAGCGGCGGCATCTATCTTTTCCTTCGCAGTCATTACTTCCAGGGGATCCAAACCCTTCAGCCTCTCTTGCCAACAAGAATCTAGTTTCTTCTCCCACTCCATCCCATTACTAGTTGCATCAGTATTCTTGCCATCCAC	TTTAGATGTCAGTTCCATGACAAG	ATGTCCGCAAAATTAGGGA	ATGAGAARTATGGATGGAAGTATGG
SNP0500	isotig07366	994	ATAGTTGGTTGCATGATTGGTGATCCTCCAGGTGCATTTTCATCATTCATGTAGTTCTGGAAATACAATTCTTCTCGAACTTTAGATGTCAGTTCCATGACAAGGTCGGTGTGTTTCAACTTCAAATGTTTGTGGACAAACTCAGAAGCATGGAAGAGTTTTGTACAACCTTTTGCTCCACARCCATACTTCCATCCATA	TTCTCATCCCTAATTTTGCGGACATGAGGTTCCAAGGCTTCAACAGCGGCGGCATCTATCTTTTCCTTCGCAGTCATTACTTCCAGGGGATCCAAACCCTTCAGCCTCTCTTGCCAACAAGAATCTAGTTTCTTCTCCCACTCCATCCCATTACTAGTTGCATCAGTATTCTTGCCATCCACTCTAACATGCCGGAAACC	TCGGTGTGTTTCAACTTCAA	TGTTGAAGCCTTGGAACCT	CTCCACARCCATACTTCCATCCATA
SNP0501	isotig07376	972	AATGGGGCTAATGATGTCAAGATTGAGGAATCAAAGGGCAAGGACTCTGCTATAAAAGAGCTTTTGGACGGGAAGGTTATTAGTGCAGAAGCAGCCGCAGCTGATACAGATGAGTCAAAGGATAATCAAGAAAAAGAAAAGAAAAACCGAGAATGACCGTCTTGGAACAATGGACTGGAGGAAATAACGAAATCTCGAGT	GCTGAACTTTTTGATAGGTTCTTCTTGTATTATCTTTCAGATAGGGTTTTAACTAGCAATTGTAGATCTGTTCTGCTAATTGCTGTTAGGAATCCTTGGAGTAATTGATTGGTGTTGATATTTGCAGTGTCCACATCATCAATTTAGTTGAAGCTCTGTAGTTTCTTGATATTCAATAGACATTTGTAGTCTAAATCTGT	ACCGTCTTGGAACAATGGA	TATCTGAAAGATAATACAAGAAGAACCTATC	AGAAGAACCTATCAAAAAGTTCAGC
SNP0502	isotig07377	1257	TCATGTCACCTTTATGTTCTGGAAAAGTGTCCTTTTCAAGCTTTGCATCTTTATTATCATCAACTCGACTCTCGTGCTTCACATTCTTATCACCTTTACCACTCTGGTGCAACTCCCTTGGTTCAGCTATAACATCACGGTTCTCAACCTTAACATCTTTGTCAGAGTCTTTGGAATCCCTCCATTCCAGCCTGCTCTCC	AACCAACAACATGTTCGGCATGTGACTCATTTGATGATGATGATACCCTGAACAACATATTTGGAAGCACTGGCGATCTCCTGTCCGCATCACGTGACTCATTTCGCGGCATAATCTTAGGCATCCGAGCATCCTGACCCATATCATATGGAGCAT	CTTGGTTCAGCTATAACATCACG	TTCCAAATATGTTGTTCAGGGT	ATCCCTCCATTCCAGCCTGCTCTCC
SNP0503	isotig07380	224	ATGTTTCTCCCAAGCACAATTATAATGTAGTAAATTTAAGCTGGGACAGGTTCAGGTACTCTGCCATCCCCAGAGGGAGCCAAACTGTCATAATAATCAACCAAAACTTTCCAGCCACCTGGGCACATGAATCCATCAGGAGGATTCTCCCCTTTCTTTGCAAGGGTTCGCATCTTGGTGCCAGATATGAACAGAAAATC	TGAGGCCTTGATGGATCGAAGAATGCCATTTTACTCTGAGTTAAGTCATATGCAGCGACCTTGAATGGCAGAATGTTGAGCCGTTCCAGTCCAGGAGCCATGCTGAGGACCTTCTTGCCATGATCGGCATCATACAAATCTCTTTTCTCAAGTGGATGGCTCATGCCAGCTGGATCCCGACCGACGATGTAGAAGTTTGC	ACATGAATCCATCAGGAGGA	ATTCAAGGTCGCTGCATATG	CATTCTTCGATCCATCAAGGCCTCA
SNP0504	isotig07388	428	CTTTAGTAATATCATTAAAAGTTTCAATCTGCCTTTTTCCCCTCAAGAACACTTCTGTATCAACAGAGGTCCTCATGTAACCATCGAATTCAACTGAATTTCCATTACCGAGCTTCGTCATCTCTGAATACCAGTCGCTGCTCTGATCCCAAAGATCTTTATATTCTTCAAGAAAATGAGTGGAGTATTTATCCTTTAAC	GGTCAAAGAAGGCTGTGTCTGGCTCATTTGTTGCAACATAAAGGTTCCTCCCATCTTCAATTTTGTCTTGCAAAGTCGCCAGAAGAGCTTCTGGTGAAGTATCTCTATCAAGATTAGGCCATAGCTCCTTGTTCCTCGCCTTCTCCCCTCTCTCGATATGAACTGCGTCAAAATCCCAATTCATTCTTGACGCAACTGCA	TGCTCTGATCCCAAAGATCT	GGAGGAACCTTTATGTTGCA	ATGAGTGGAGTATTTATCCTTTAAC
SNP0505	isotig07399	354	CTCACAGGGAAAACCATTACCCTTGAGGTTGAGAGCTCTGACACGATTGACAATGTCAAGGCCAAGATCCAAGATAAGGAGGGAATTCCCCCGGACCAGCAGAGATTGATTTTTGCTGGCAAACAGCTTGAAGATGGCAGAACCCTTGCAGATTACAACATCCAGAAGGAAAGCACACTTCACTTGGTGCTAAGGCTCCG	GGAGGCATGCAAATTTTTGTGAARACCCTTACCGGGAAGACTATAACRCTCGAGGTGGAAAGTTCTGACACTATTGACAACGTCAAGGCAAAAATCCAGGACAAAGAGGGCATTCCCCCTGACCAGCAGAGATTGATTTTCGCTGGCAAACAGCTAGAAGATGGCAGAACTCTTGCGGATTACAATATCCAGAAGGAAAG	CAGAACCCTTGCAGATTACAA	GTTATAGTCTTCCCGGTAAGGG	CACTTCACTTGGTGCTAAGGCTCCG
SNP0506	isotig07399	378	GAGGTTGAGAGCTCTGACACGATTGACAATGTCAAGGCCAAGATCCAAGATAAGGAGGGAATTCCCCCGGACCAGCAGAGATTGATTTTTGCTGGCAAACAGCTTGAAGATGGCAGAACCCTTGCAGATTACAACATCCAGAAGGAAAGCACACTTCACTTGGTGCTAAGGCTCCGYGGAGGCATGCAAATTTTTGTGAA	ACCCTTACCGGGAAGACTATAACRCTCGAGGTGGAAAGTTCTGACACTATTGACAACGTCAAGGCAAAAATCCAGGACAAAGAGGGCATTCCCCCTGACCAGCAGAGATTGATTTTCGCTGGCAAACAGCTAGAAGATGGCAGAACTCTTGCGGATTACAATATCCAGAAGGAAAGCACCCTTCACTTGGTGCTAAGACT	ATTACAACATCCAGAAGGAAAGC	TTTGTCCTGGATTTTTGCC	GYGGAGGCATGCAAATTTTTGTGAA
SNP0507	isotig07399	402	GACAATGTCAAGGCCAAGATCCAAGATAAGGAGGGAATTCCCCCGGACCAGCAGAGATTGATTTTTGCTGGCAAACAGCTTGAAGATGGCAGAACCCTTGCAGATTACAACATCCAGAAGGAAAGCACACTTCACTTGGTGCTAAGGCTCCGYGGAGGCATGCAAATTTTTGTGAARACCCTTACCGGGAAGACTATAAC	CTCGAGGTGGAAAGTTCTGACACTATTGACAACGTCAAGGCAAAAATCCAGGACAAAGAGGGCATTCCCCCTGACCAGCAGAGATTGATTTTCGCTGGCAAACAGCTAGAAGATGGCAGAACTCTTGCGGATTACAATATCCAGAAGGAAAGCACCCTTCACTTGGTGCTAAGACTCCGTGGAGGCATGCAAATATTTGT	ATTACAACATCCAGAAGGAAAGC	TTTGTCCTGGATTTTTGCC	ARACCCTTACCGGGAAGACTATAAC
SNP0508	isotig07399	1514	CCTCGAGGTGGAGAGCTCTGACACCATAGATAATGTCAAGGCTAAGATCCAGGACAAGGAGGGGATCCCACCAGACCAGCAGAGGTTGATCTTTGCCGGAAAGCAGCTGGAGGATGGAAGGACTTTGGCTGATTACAATATCCAGAAGGAATCTACCCTTCACCTTGTTCTCCGTCTCAGAGGCGGTTTCTGAATGTTTT	GTCTTATTGAATGTTCCAAACTCCATGCTTACTTTTGCTTCAAACTTTTATGCATGTTTTTTCTTTATAATGATTGGTCTGTAAGCCTGTTAAGGC	ACCCTTCACCTTGTTCTCC	TTGAAGCAAAAGTAAGCATGG	CTCAGAGGCGGTTTCTGAATGTTTT
SNP0509	isotig07410	1814	CGCTTTGCTTCCAATTCTCCAATCTTCCTTCTCCTGGGCGGCGGTATGGAAGCTCACAAGAACAAATGGATAGAGGATTGGTCTTCGGCGCGTGAGAATCTGGAGCACAATTTCAGGTGGACCCGCCGCAACTTCGCCCTTGTTGGCCTCTTCGGCATCGCCATCCCAGTCTTCGTCTACAAGGGCATTATCAAAGAATT	CACATGCAAGATGAGGATGCAGGAAGGCCACCCAGGAAGTTCCTGTAAGAATTCTGGAGTTGCTTAATAATTGTGGCTGAAGTAGAAATATTGTACCCTCTAAACCACATTCAGGAACCTTCGTTCTGCATTATCTCTTTTTACCTTTTGTGTTGAACCTCGCAATGAAACAATAATCATTTTGTGATTGTAAAACTGTT	CATCGCCATCCCAGTCTT	AGGAACTTCCTGGGTGGC	TTCCTGCATCCTCATCTTGCATGTG
SNP0510	isotig07429	1227	CCTGAAAGGATTTTTGGAAAGATGGGTCATTTACAGAGGCTTTTGGATCGGTTTTTGTCATGTCGACCTACAGGATTGGCCAAGAATGAGAGAATGATTCTAGTGACTTTGTATTCTATTGTGAAGGAGAGTTTTAAGTTCTATGCTGATGTATGTGAGGTTTTGGCTGTGCTCTTGGACAAGTTTTTTGATATGGAGTA	CAGGATTGTGTCAAGGCTTTTGATGCCTATGCTAGTGCTGCAAAACAGATTGATGAGCTGGCGGGTTTTTATGGTTGGTGCAAGGATATAGGTGTGGCAAGGTCATCGGAGTACCCAGAAGTACAGAGGATTACTAGTAAGTTGTTGGAGACTTTGGAAGAGTTGTGAGGGATAGGGCTAAGGCTACAAAGAGTCCAGAG	TGAGGTTTTGGCTGTGCT	TTTGCAGCACTAGCATAGGC	TGGACAAGTTTTTTGATATGGAGTA
SNP0511	isotig07430	1123	CCTGAAAGGATTTTTGGAAAGATGGGTCATTTACAGAGGCTTTTGGATCGGTTTTTGTCATGTCGACCTACAGGATTGGCCAAGAATGAGAGAATGATTCTAGTGACTTTGTATTCTATTGTGAAGGAGAGTTTTAAGTTCTATGCTGATGTATGTGAGGTTTTGGCTGTGCTCTTGGACAAGTTTTTTGATATGGAGTA	CAGGATTGTGTCAAGGCTTTTGATGCCTATGCTAGTGCTGCAAAACAGATTGATGAGCTGGCGGGTTTTTATGGTTGGTGCAAGGATATAGGTGTGGCAAGGTCATCGGAGTACCCAGAAGTACAGAGGATTACTAGTAAGTTGTTGGAGACTTTGGAAGAGTTGTGAGGGATAGGGCTAAGGCTACAAAGAGTCCAGAG	TGAGGTTTTGGCTGTGCT	TTTGCAGCACTAGCATAGGC	TGGACAAGTTTTTTGATATGGAGTA
SNP0512	isotig07431	974	CCTGAAAGGATTTTTGGAAAGATGGGTCATTTACAGAGGCTTTTGGATCGGTTTTTGTCATGTCGACCTACAGGATTGGCCAAGAATGAGAGAATGATTCTAGTGACTTTGTATTCTATTGTGAAGGAGAGTTTTAAGTTCTATGCTGATGTATGTGAGGTTTTGGCTGTGCTCTTGGACAAGTTTTTTGATATGGAGTA	CAGGATTGTGTCAAGGCTTTTGATGCCTATGCTAGTGCTGCAAAACAGATTGATGAGCTGGCGGGTTTTTATGGTTGGTGCAAGGATATAGGTGTGGCAAGGTCATCGGAGTACCCAGAAGTACAGAGGATTACTAGTAAGTTGTTGGAGACTTTGGAAGAGTTGTGAGGGATAGGGCTAAGGCTACAAAGAGTCCAGAG	TGAGGTTTTGGCTGTGCT	TTTGCAGCACTAGCATAGGC	TGGACAAGTTTTTTGATATGGAGTA
SNP0513	isotig07436	618	CTGAACACGTAAAGCTCCACAAAGTCTCCATCCTCATCAGAAGCCTTTGAAGTGACCGTGAAATTTGTATCTATCCCAGCGAGAACTTTGAGGAGACCTTGGAAAACAGCAAAGAGATGAGCCGATGTTCCACCAATGACCCAAAATTGTTCGTTTCTCCACCAGTCCTCGACACTCACACCACTCCACCTCATTTCCAG	ATTCCAGTRGCAAAAATGGAGACAAAGAGAAGAATGAACCACATGCTAGCAAAATTGCTTATCTCTGGAATGATAAATTTATTAGTGAGAAGACAGATAGCTGGCAGAATGCAATAAGCGAGCAATGGAATAGAGGTGAGGGGATAAACAATTGTGTTGATATACGCTAGCCTCTCCAAGAGCTTTAGTCTTCCATTGTA	TTCTCCACCAGTCCTCGA	TGTGGTTCATTCTTCTCTTTGTC	TCACACCACTCCACCTCATTTCCAG
SNP0514	isotig07436	627	TAAAGCTCCACAAAGTCTCCATCCTCATCAGAAGCCTTTGAAGTGACCGTGAAATTTGTATCTATCCCAGCGAGAACTTTGAGGAGACCTTGGAAAACAGCAAAGAGATGAGCCGATGTTCCACCAATGACCCAAAATTGTTCGTTTCTCCACCAGTCCTCGACACTCACACCACTCCACCTCATTTCCAGWATTCCAGT	GCAAAAATGGAGACAAAGAGAAGAATGAACCACATGCTAGCAAAATTGCTTATCTCTGGAATGATAAATTTATTAGTGAGAAGACAGATAGCTGGCAGAATGCAATAAGCGAGCAATGGAATAGAGGTGAGGGGATAAACAATTGTGTTGATATACGCTAGCCTCTCCAAGAGCTTTAGTCTTCCATTGTAGCCATACCA	AGTCCTCGACACTCACACCA	TTGCTAGCATGTGGTTCATTC	TCCACCTCATTTCCAGWATTCCAGT
SNP0515	isotig07436	1584	TCTTCCTCAGTTAGGACAGGATCATACCCATACAAGGCTTGTCTGTTAAAGCAACATCCAGTTCCCACATAGACTGGTCCCTGAATGCCATCCAGACCTTTCAAGTTTATATCAAAGAAGACAATATTGCGATTAGCATATCTATCATGCATATCAATGCCATCAAAACGCTGTGGAAACTGGACATAGCAAGTCTTCTT	CCAAATGCAGGATCCATCATGAAGCACATTGCTTCTTTGAGTGCTTTACTATTGTTGAAGTAGTGATCACAATCAACATTCAAAAGATATGCTCCATTAGTGAGGACAGCAGAGACACGAATCAAAGCATTCATAGCTCCGGCTTTCTTGTGATGTTGAAATCCTGGACGCTTCTCTCGAGAAACATAAACCAGACGAGG	AATGCCATCAAAACGCTG	CACTCAAAGAAGCAATGTGCT	GCTTCATGATGGATCCTGCATTTGG
SNP0516	isotig07437	1886	TCTTCCTCAGTTAGGACAGGATCATACCCATACAAGGCTTGTCTGTTAAAGCAACATCCAGTTCCCACATAGACTGGTCCCTGAATGCCATCCAGACCTTTCAAGTTTATATCAAAGAAGACAATATTGCGATTAGCATATCTATCATGCATATCAATGCCATCAAAACGCTGTGGAAACTGGACATAGCAAGTCTTCTT	CCAAATGCAGGATCCATCATGAAGCACATTGCTTCTTTGAGTGCTTTACTATTGTTGAAGTAGTGATCACAATCAACATTCAAAAGATATGCTCCATTAGTGAGGACAGCAGAGACACGAATCAAAGCATTCATAGCTCCGGCTTTCTTGTGATGTTGAAATCCTGGACGCTTCTCTCGAGAAACATAAACCAGACGAGG	AATGCCATCAAAACGCTG	CACTCAAAGAAGCAATGTGCT	GCTTCATGATGGATCCTGCATTTGG
SNP0517	isotig07447	473	CCCGAAACCCCAATAAGAACCCCTAATCCGCCCCCGCCACCGGACCTTAAAGGCGTGGCCTGGGATTATTTTTTCATGGGGGACAATATGCCTGGGCAGTCGTTGGACGAGGTGGAGGAAGAAGATGACGAGGAGCGTTATATGGAAGGACAAAGCAATGAAAATGGGAATTTCAACAATGTAGGTGACAATAACATGGA	TTCAAGACGCCGGAGAAAAATGTAGGATTCCCGGCGGCTGAGGATTTCAGAACGCCTGAGGAGACGCCGGTGACTGAGGTAAAGGAGAAGCAATTCGGTCATTCGAACACAGCACCACCTGGGATGAGTACAGGAGGTATTGGTAGTAGCGTGGATTTGTCAAAGATTTTGGGTGAGATTGATGATCATTTYCTCAAGGC	TGGAGGAAGAAGATGACGAG	TTCTGAAATCCTCAGCCG	ACAATGTAGGTGACAATAACATGGA
SNP0518	isotig07447	665	AACATGGAKTTCAAGACGCCGGAGAAAAATGTAGGATTCCCGGCGGCTGAGGATTTCAGAACGCCTGAGGAGACGCCGGTGACTGAGGTAAAGGAGAAGCAATTCGGTCATTCGAACACAGCACCACCTGGGATGAGTACAGGAGGTATTGGTAGTAGCGTGGATTTGTCAAAGATTTTGGGTGAGATTGATGATCATTT	CTCAAGGCTTCCCAAAGTGCACAAGAGGTGTCGAAGATGCTGGAGGCCACCCGCTTGCATTACCATTCTAATTTTGCTGATAATAGAGGGCACATTGACCATGCAGCGAGGGTAATGCAAGTAATTACATGGAACAAGTCTTTCAGAGGCATACCAAATGGTGATGGCACTAAGGATAACTTGGATGCAGACGATTATGA	AGTACAGGAGGTATTGGTAGTAGCG	TATTATCAGCAAAATTAGAATGGTAATG	TTTTGGGTGAGATTGATGATCATTT
SNP0519	isotig07493	1804	TCCCCAGCAGCTTCATACTTTGCACTGTATTCTATCACGCTCCAACTCAACATAGTCATGGCAAAAGATTGGGGGAAGTTGAACTTGATTGCATCTCCAGCATCATAATAGCCACCAACCAGGTCCTTAAATATAGTTGCACTATCAGACTTCCCATCATTTAAACAAGAGTTTCCCCTCCACGAAACATTGTTGTGCTT	GGAAGCTTTCCAGAGCGCTGGGCATTGAAGAACATGAGCGCCTTGTGAAGTGCCACAGTGTAATTATCCGGGGGTGGCGGGTGATGGCGGTGTCGGGGCACAGTCTTGACGATCAAAGTAATAAACCCAGCCAAGAGTCCTGCAGCCAGGATTGTACCCACAGTCCAAACAAAGATTTTCCTGCTCACAATAATACACCC	TATCAGACTTCCCATCATTTAAACA	AAGGCGCTCATGTTCTTCA	CCCTCCACGAAACATTGTTGTGCTT
SNP0520	isotig07494	1858	TCCCCAGCAGCTTCATACTTTGCACTGTATTCTATCACGCTCCAACTCAACATAGTCATGGCAAAAGATTGGGGGAAGTTGAACTTGATTGCATCTCCAGCATCATAATAGCCACCAACCAGGTCCTTAAATATAGTTGCACTATCAGACTTCCCATCATTTAAACAAGAGTTTCCCCTCCACGAAACATTGTTGTGCTT	GGAAGCTTTCCAGAGCGCTGGGCATTGAAGAACATGAGCGCCTTGTGAAGTGCCACAGTGTAATTATCCGGGGGTGGCGGGTGATGGCGGTGTCGGGGCACAGTCTTGACGATCAAAGTAATAAACCCAGCCAAGAGTCCTGCAGCCAGGATTGTACCCACAGTCCAAACAAAGATTTTCCTGCTCACAATAATACACCC	TATCAGACTTCCCATCATTTAAACA	AAGGCGCTCATGTTCTTCA	CCCTCCACGAAACATTGTTGTGCTT
SNP0521	isotig07495	758	TCCCCAGCAGCTTCATACTTTGCACTGTATTCTATCACGCTCCAACTCAACATAGTCATGGCAAAAGATTGGGGGAAGTTGAACTTGATTGCATCTCCAGCATCATAATAGCCACCAACCAGGTCCTTAAATATAGTTGCACTATCAGACTTCCCATCATTTAAACAAGAGTTTCCCCTCCACGAAACATTGTTGTGCTT	GGAAGCTTTCCAGAGCGCTGGGCATTGAAGAACATGAGCGCCTTGTGAAGTGCCACAGTGTAATTATCCGGGGGTGGCGGGTGATGGCGGTGTCGGGGCACAGTCTTGACGATCAAAGTAATAAACCCAGCCAAGAGTCCTGCAGCCAGGATTGTACCCACAGTCCAAACAAAGATTTTCCTGCTCACAATAATACACCC	TATCAGACTTCCCATCATTTAAACA	AAGGCGCTCATGTTCTTCA	CCCTCCACGAAACATTGTTGTGCTT
SNP0522	isotig07510	593	ATCCAAGGACCGATCACCAGCCAATTAAGGAAGCAGCCCTTGGGAACATCCCCACCATTGCTTTCTGTGACACTGATTCCCCAATGAGGTATGTTGATATTGGCATCCCTGCCAACAACAAGGGGAAGCACAGCATCGGTTGTCTTTTCTGGCTCTTGGGAAGGATGGTTCTGCAAATGCGTGGTGTCATTGCTCCCGGT	ACAAGTGGGATGTGATGGTCGATCTATTCTTCTACAGGGAGCCTGAGGAAGCTAAGGAACCAGAAGAAGAGGAAACACCTGCTCTTCCAGATTATGCTGATTATTCTGCAGCTACAATTGTCGGCGATTGGTCTAGCGGCCAGATACCTGATGCTCAATGGGCTCCCGAGATGACTGGTACTTTGCCACCTGTTGCAAGT	TTGTCTTTTCTGGCTCTTGG	TCTTCTTCTGGTTCCTTAGCTTC	AGATCGACCATCACATCCCACTTGT
SNP0523	isotig07511	593	ACCCAAGAACTGATCATCAACCTATCAAAGAAGCTGCACTTTCTAGCATCCCCACCATTGCTTTCTGTGACACTGATTCCCCAATGAGGTATGTTGATATTGGCATCCCTGCCAACAACAAGGGGAAGCACAGCATCGGTTGTCTTTTCTGGCTCTTGGGAAGGATGGTTCTGCAAATGCGTGGTGTCATTGCTCCCGGT	ACAAGTGGGATGTGATGGTCGATCTATTCTTCTACAGGGAGCCTGAGGAAGCTAAGGAACCAGAAGAAGAGGAAACACCTGCTCTTCCAGATTATGCTGATTATTCTGCAGCTACAATTGTCGGCGATTGGTCTAGCGGCCAGATACCTGATGCTCAATGGGCTCCCGAGATGACTGGTACTTTGCCACCTGTTGCAAGT	TTGTCTTTTCTGGCTCTTGG	TCTTCTTCTGGTTCCTTAGCTTC	AGATCGACCATCACATCCCACTTGT
SNP0524	isotig07541	169	AGGATACTACGATGGCCCAGGACAAAATTTTAGCACTTACGGATCAAGTAGTCGCATCTCTTAATGTAATTTTAGATGCGATTAAGTTGGTTAGAAAGGAACAAGTCGAGCAGCTCGATCCTATGATCATCACACAAGCTTCACCCGACAGTCTGCTCTCGGTGGAAT	TTCATCTATGAATGTCGTTGTATTTATCAGTAGCTCATTTCAACTTCCCAGTGACCAATTGCTTGTGAACATCTCAAGAGTTTTAAGGGCTGGTGGAACTGTCCTTCATTGGACTTCTCAATCTGCTAATTGGAAAGTGAAAGACTCTTCTCTCAAGGGCAAGTTTCTTCTGGCTGGTTTTCTGGATGTACAATCTGCTG	ATCCTATGATCATCACACAAGCT	AATTGGTCACTGGGAAGTTG	CCCGACAGTCTGCTCTCGGTGGAAT
SNP0525	isotig07547	218	TGAATGACCTCCATGGTAACTAATTGTTTGAGTAGTAATCTAAACTGAGGAATTTCAGAAAGATTCTTGTCCTCCAGGGTTGAATTAATAAGGCTAGACTGCATGGGATCATGTGGAGATAAGACCAAATACCAGCATATTTTCCTTAACACCGGTATCCATTGCGATGGGTCTTCTTTCACTGATGGAATCTCATATAT	GCCTTGTAACATCGGCATATTTCAAGGTAATCATTGCTATGTGAGTAGTACCTTATCATTAATTGGTAGTATATCTTCTTCAACTCCAACAGCGATGGAATATCGGCAGGAGGCTCTTCAATTACACTTTCACCTTCTTTGGGTTTCTTCTTTTCTTTTGAAGCATCAACTTCGAAAACTCTAGGACTGATCTTTCTTGA	TTAACACCGGTATCCATTGC	TCACATAGCAATGATTACCTTGA	TTGAAATATGCCGATGTTACAAGGC
SNP0526	isotig07556	344	TGTATCGTTTTGCGGCAAATCTTGCCTCTAAAGCCAGGGTTGCAAGAAATAGCAGTCAGCAGATTGGTAGTCGGTTGGGTTGGAGCAGAAACTATGCAGCAAAAGACATTAGATTTGGAGTGGAGGCCAGAGCCTTGATGCTCAAAGGTGTTGAAGAGCTTGCTGAGGCAGTTAAAGTTACCATGGGCCCAAAGGGGCGT	ATGTAGTGATTGAACAAAGTTGGGGTGCCCCTAAAGTGACAAAGGATGGTGTCACGGTGGCAAAGAGCATTGAGTTCAAGGACAAAGTGAAGAACATTGGTGCGAGCCTTGTAAAGCAGGTTGCGAATGCCACCAATGACGCTGCTGGCGATGGWACTACTTGTGCTACTGTCCTTACCCGTGCAATTTTTACTGAGGGC	TTGATGCTCAAAGGTGTTGA	TGACACCATCCTTTGTCACTT	AGTTACCATGGGCCCAAAGGGGCGT
SNP0527	isotig07556	499	GAGCTTGCTGAGGCAGTTAAAGTTACCATGGGCCCAAAGGGGCGTMATGTAGTGATTGAACAAAGTTGGGGTGCCCCTAAAGTGACAAAGGATGGTGTCACGGTGGCAAAGAGCATTGAGTTCAAGGACAAAGTGAAGAACATTGGTGCGAGCCTTGTAAAGCAGGTTGCGAATGCCACCAATGACGCTGCTGGCGATGG	ACTACTTGTGCTACTGTCCTTACCCGTGCAATTTTTACTGAGGGCTGCAAGTCGGTTGCAGCTGGCATGAATTCAATGGATCTTAGACGAGGTATTTCCATGGCTGTTGATGCTGTGGTTACAAACTTAAAGAGCAGAGCACGGATGATAAGTACATCAGAGGAAATTGCTCAGGTCGGGACAATCTCGGCAAATGGAGA	AAAGAGCATTGAGTTCAAGGAC	TTGCAGCCCTCAGTAAAAAT	GGGTAAGGACAGTAGCACAAGTAGT
SNP0528	isotig07557	319	TCTGAAACGTCACTTCAAAGATAACGACGTAATAGTATATAGTTTTGCAAACATATACACACAATGTCTTCGGAAGATATGATAATGGGCATTAGCCATCAGAAAGCACATGCCGAGGATGAAACTTCTCCGAGTCCCCCATCTATTTGCCATCTTCTTCATAGTAATTGACAAGTTCACACTCGTCTATCCATTCGCTG	ATATGTCTATAGGCTCAGTCAAAGCTGTCACAGTGGTGCTAAAGCTCTCTTGGCAGATCCTGCATGAAGCCTCGCCAATCAAGTTCTTCATATCAATGCGGCATTCTACACTGGTACCATGATTGCAGAAGGGACAGCTGAAAACAGTATCAAGTTTGTCCATTCTCTTCTTGGGTGGTGGCTTTGACTTGGCCTTCCTC	ATCTATTTGCCATCTTCTTCATAGTAA	ATGAAGAACTTGATTGGCGA	TTCACACTCGTCTATCCATTCGCTG
SNP0529	isotig07577	274	CAGTCACACCAAAGTCTACTACGAATTCCCAAAAAAGCATAAACCATGGAAAAAAGCTTACATTAGAATATCATGTCAAACTACCAAAAATTCAAGCAGAAATGAAGCCATCAGCGAAGCCTCCTTGCCTCCCTCTCAGATTCAAGCAGGGTCAGTACATCACCCTCCCTGACAGGTCCCTTGACATTTCTCATGATGAA	CGATTCTGGTCATCAATAAATTTCACTCTCACTTGGGTGACTTGACCTCGAGAACCAGTCCTGCCCATGATCTTCACGACAATGGCATGCTTGATTTGTGAATCCATTCTGAGAATGAATATGAAGCGGCGGCAGAGAGAAAAG	AGTACATCACCCTCCCTGACA	ATTGTCGTGAAGATCATGGG	TGAAATTTATTGATGACCAGAATCG
SNP0530	isotig07578	656	AAAAACAGCGTCCCACAGTTGCACCAAAGTCAAAAAAGCATAAACCACACAAAAGCTTACATTAGAAATACTATATCAAACTACCAAAAATTCAAGCAGAAATGAAGCCATCAGCGAAGCCTCCTTGCCTCCCTCTCAGATTCAAGCAGGGTCAGTACATCACCCTCCCTGACAGGTCCCTTGACATTTCTCATGATGAA	CGATTCTGGTCATCAATAAATTTCACTCTCACTTGGGTGACTTGACCTCGAGAACCAGTCCTGCCCATGATCTTCACGACAATGGCATGCTTGATTTGTGAATCCATTCTGAGAATGAATATGAAGCGGCGGCAGAGAGAAAAG	AGTACATCACCCTCCCTGACA	ATTGTCGTGAAGATCATGGG	TGAAATTTATTGATGACCAGAATCG
SNP0531	isotig07580	120	CAGGAGCAAAAAGCAAACCACAATAGATCCAAATTTTATAATGCATGGATGAACATGTCGACAAAAGAGCAAGTGAAAAGTGTGTTTTTAACAACAAAGAGCCTAACCAAGCCAAATTT	AGTTCAATGGAAGTAGAATAGAAAACAACTATCAGGCCAATAAATAGTTTCGAAGATCAAGAAACAGATAATACTGCAGCGGAAAAACTGGCCACTCCTCTATTCTTTGCTACAACATTCACCAGCAGCATATTGACATTTGATGCCAGCAGATTACTGAGGTGGTTGTTGAGGGGGCGGCTGGTAGTTTCCATATCCTT	CACAATAGATCCAAATTTTATAATGC	AAACTATTTATTGGCCTGATAGTTGT	TTTTCTATTCTACTTCCATTGAACT
SNP0532	isotig07582	580	TCGCAGGCTGCTGTTAAAGAATGGGCTTCGAACAATGGAATCGAATATTCTGATTTTTCGGACTTGTGCCAGAAAGAAGAAACTGTGAAGGAAGTCTATGCTTCGTTACTTAAGGCTGCGAAGGGTGCTCGACTGGAGAAGTTTGAGACTCCGGCAAAGATAAAGTTGCTATCAGAAGCTTGGACACCTGAATCTGGGCT	GTCACTGCAGCTCTCAAGATCAAGAGAGAGGTCGTTAGGAAAACGTTCTCTGATGAACTCGCCAAGCTATATTCGTCATGATAGATGAAAAAATTACCCTTTGTTGCAGCGTGTGCAGAAATCTTGAATTTCCGATGAGTTATTTTTGTTTTTAATTTCAATAACCGAGAATTGCACATCTATACTTGACTTAAATTTTG	AGAAGTTTGAGACTCCGGC	AACGTTTTCCTAACGACCTCTC	TCTTGATCTTGAGAGCTGCAGTGAC
SNP0533	isotig07613	819	TCAACTTAAATCTGATAAAGCAAGCAAGGAGGAAATTAGTGCTTCTGTAGCTGGGCTTTCTAAAGCTAAAGAGAACCTCTTGAAACTGCAAGAAAGATTTAAGCTGGGGGAGAGATGTAGACTAAGTGCTGGTTTCCCCCAAAAGGATGGAAAATTGATTATTCGCAGGACTTTTTTGCCCGCCAAGCATTTTTGACCGT	TCTGGACAACTTCAAGTTGAAACATATGCTTGTGCTCTCAGTAGTGTGTACACTTTTGGGCCTACATTTCGAGCGGAACACTCTCATACATCAAGGCATCTTGCTGAGTTTTGGATGGTGGAGCCTGAAATAGCATTCGCCGATATAAAGGATGATATGAACTGTGCGGAGGCCTATGTCAAATTTCTCT	TAGACTAAGTGCTGGTTTCCCC	AAAAGTGTACACACTACTGAGAGCAC	TTGCCCGCCAAGCATTTTTGACCGT
SNP0534	isotig07614	852	TAGTGCTTCTTTAGCTGTGCTCAGTAAAGCTAAAGAGAACCTCTTGAAACTGCAAGAAAGATTTAAGCTGGGGGAGAGATGTAGACTAAGTGCTGGTTTCCCCCAAAAGGATGGAAAATTGATTATTCGCAGGACTTTTTTGCCCGCCAAGCATTTTTGACCGTCTCTGGACAACTTCAAGTTGAAACATATGCTTGTGC	CTCAGTAGTGTGTACACTTTTGGGCCTACATTTCGAGCRGAAMACTCTCATACATCAAGGCATCTTGCTGAGTTTTGGATGGTGGAGCCTGAAATAGCATTCGCCGATATAAAGGATGATATGAACTGTGCGGAGGCCTATGTCAAATTTCTCT	AAAATTGATTATTCGCAGGACTT	ATGTATGAGAGTKTTCYGCTCG	TTCAAGTTGAAACATATGCTTGTGC
SNP0535	isotig07614	891	CCTCTTGAAACTGCAAGAAAGATTTAAGCTGGGGGAGAGATGTAGACTAAGTGCTGGTTTCCCCCAAAAGGATGGAAAATTGATTATTCGCAGGACTTTTTTGCCCGCCAAGCATTTTTGACCGTCTCTGGACAACTTCAAGTTGAAACATATGCTTGTGCWCTCAGTAGTGTGTACACTTTTGGGCCTACATTTCGAGC	GAAMACTCTCATACATCAAGGCATCTTGCTGAGTTTTGGATGGTGGAGCCTGAAATAGCATTCGCCGATATAAAGGATGATATGAACTGTGCGGAGGCCTATGTCAAATTTCTCT	TTCAAGTTGAAACATATGCTTGTG	TATTTCAGGCTCCACCATCC	ACACTTTTGGGCCTACATTTCGAGC
SNP0536	isotig07614	895	TTGAAACTGCAAGAAAGATTTAAGCTGGGGGAGAGATGTAGACTAAGTGCTGGTTTCCCCCAAAAGGATGGAAAATTGATTATTCGCAGGACTTTTTTGCCCGCCAAGCATTTTTGACCGTCTCTGGACAACTTCAAGTTGAAACATATGCTTGTGCWCTCAGTAGTGTGTACACTTTTGGGCCTACATTTCGAGCRGAA	ACTCTCATACATCAAGGCATCTTGCTGAGTTTTGGATGGTGGAGCCTGAAATAGCATTCGCCGATATAAAGGATGATATGAACTGTGCGGAGGCCTATGTCAAATTTCTCT	TTCAAGTTGAAACATATGCTTGTG	TATTTCAGGCTCCACCATCC	GCAAGATGCCTTGATGTATGAGAGT
SNP0537	isotig07623	600	TATCCAGTGCTCAAGCTGGAGATGGGGATCTCATTGAGACAGGAAAGAATGTTACTTTAAGCCAGGGATTAGCTGACGCATGTAAATTTGTTTGTGAGGATGCAAAATTTGTTAATGAAAGGGCTAGGAATGACATTGTATTGCTCTCCCAGAGCATAATGAGGTTGGATGCTCGTGCACGTCAAGATGTTGCTTTTCTC	GTTCAGAGTTCCTTAAGCTWGATGCACGAGCTAGAGAAGACACCGAGAAAATTGACCAGGACGTGAAGAGAAGAGCTGAAATGCTTCATCAGTTTGCCATTATTCTTAAAAACAAAGCTCAATCTAGATTGAAATATGCTGCTGACAAACACTGGAGTGATGGTGCCTTAGAGGCTGATTTGAGGCGGGCAGATTTTGCT	AAATTTGTTAATGAAAGGGCTAGG	GTGTCTTCTCTAGCTCGTGCA	TGCACGTCAAGATGTTGCTTTTCTC
SNP0538	isotig07623	620	GATGGGGATCTCATTGAGACAGGAAAGAATGTTACTTTAAGCCAGGGATTAGCTGACGCATGTAAATTTGTTTGTGAGGATGCAAAATTTGTTAATGAAAGGGCTAGGAATGACATTGTATTGCTCTCCCAGAGCATAATGAGGTTGGATGCTCGTGCACGTCAAGATGTTGCTTTTCTCRGTTCAGAGTTCCTTAAGCT	GATGCACGAGCTAGAGAAGACACCGAGAAAATTGACCAGGACGTGAAGAGAAGAGCTGAAATGCTTCATCAGTTTGCCATTATTCTTAAAAACAAAGCTCAATCTAGATTGAAATATGCTGCTGACAAACACTGGAGTGATGGTGCCTTAGAGGCTGATTTGAGGCGGGCAGATTTTGCTGCCAAGCAACGTGCGATGGA	TGCACGTCAAGATGTTGC	AAACTGATGAAGCATTTCAGCT	CGGTGTCTTCTCTAGCTCGTGCATC
SNP0539	isotig07623	1255	TACTGATCCTGAAGAGCTGGAGTTGTTGGTTGCAACTCTCATTGATCTTGATGCAATGGACAGCAAAAGCAGTGTATCTCTATTGGCGGAATGTTCAAGTTCTCCTGATGTTAATACCAGGAGAGCATTAGCTAACGCTTATCAGTTGCACCATCCATGTGGACTCTCGGAAATGCTGGCATGGGAGCTTTGCAGAGACT	GCAGAAGATAGCAACCCTGCAATTGCTGCTGCTGCTTCAAAAACTCTATGTGAATTGAAGAAGCAATGGGATATTGAAGAAGGAGATAGCTGGAGATTCATGATGAACCAAAGCCTGCAGGTAGAAGAAGAAGAAGAAATGATAATACAGAAACAGGCTAAAATTCATATTC	ATCCATGTGGACTCTCGGA	TTCTTCAATTCACATAGAGTTTTTGA	CTGGCATGGGAGCTTTGCAGAGACT
SNP0540	isotig07624	1107	GAAGATGCCTTCATGGCTTTGGAGCTTGTCAAAAACATACATGATAGGATGGTGAGAAAGATGTACAGATTGAAGAACAGTTCTACAAATGCTAGTGAGACGACTGGGCGTATAACGCTGGAAAAGAATGGGAAAACCCTCGACTTCATAGAGGTGTCTGCTGATCGTATTAATGCCATGCAGGAAGATTATTGGAGCAT	GCTTCTGCACTTTCAGAAGCTGATGGAATTGACTATACTGATCCTGAAGAGCTGGAGTTGTTGGTTGCAACTCTCATTGATCTTGATGCAATGGACAGCAAAAGCAGTGTATCTCTATTGGCGGAATGTTCAAGTTCTCCTGATGTTAATACCAGGAGAGCATTAGCTAACGCTTATCAGTTGCACCATCCATGTGGACT	TGGAAAAGAATGGGAAAACC	TTCAGGATCAGTATAGTCAATTCCA	CATCAGCTTCTGAAAGTGCAGAAGC
SNP0541	isotig07633	450	AGAGAAATAAGAGCATCCATAACTACTGGCTCGGTTTGAACGAGTTTGCAGATTTGAGTCATGAAGAGTTCAAGAATATGTATCTTGGGCTCAAGGCTGATTCATTGCCTCAACGAAATGAGTCCCCTGAACAATTCAAGTACAGAGATTTCGTGGATTTGCCCAAATCCGTTGACTGGAGAAAGAAGGGGGCAGTAACT	GTGTCAAGAACCAAGGTTCATGTGGCAGCTGCTGGGCATTTTCGACAGTAGCTGCAATTGAGGGCATAAACCAAATTGTAACAGGACATTTAACAGAGTTGTCTGAACAAGAGTTGATTGACTGTGACACTAAATATAACAATGGCTGCAATGGAGGTTTAATGGATTATGCATTTGCCTTTGTTGTTTCTAATGGAGGG	AGATTTCGTGGATTTGCCC	TCGAAAATGCCCAGCAGC	CCACATGAACCTTGGTTCTTGACAC
SNP0542	isotig07641	243	GACATCGCTATGGTTCCCGCTGGCGAGGGATCCTCCGGCGCCGGACCTTCATCGGGTAATGCTGCTCCGCCTTCATCAGCCAAGAAAGCCAAGCGATTCGAGATCAAGAAATGGAACGCCGTAGCGCTATGGGCTTGGGATATTGTGGTGGATAATTGTGCAATTTGCAGGAACCATATTATGGATCTCTGTATCGAATG	CAGGCTAATCAAGCTAGTGCTACGAGCGAGGAGTGCACTGTTGCTTGGGGTGTTTGCAATCATGCATTTCACTTCCATTGCATTAGTCGATGGTTGAAGACTCGTCAAGTTTGCCCTTTGGACAACAGCGAATGGGAATTTCAGAAGTACGGTCATTAGAAACTTCTTGGGATGGATGTTTGGAGCTATCTGGACAGATT	ATATTGTGGTGGATAATTGTGCA	ATCGACTAATGCAATGGAAGTG	ATATTATGGATCTCTGTATCGAATG
SNP0543	isotig07642	243	GACATCGCTATGGTTCCCGCTGGCGAGGGATCCTCCGGCGCCGGACCTTCATCGGGTAATGCTGCTCCGCCTTCATCAGCCAAGAAAGCCAAGCGATTCGAGATCAAGAAATGGAACGCCGTAGCGCTATGGGCTTGGGATATTGTGGTGGATAATTGTGCAATTTGCAGGAACCATATTATGGATCTCTGTATCGAATG	CAGGCTAATCAAGCTAGTGCTACGAGCGAGGAGTGCACTGTTGCTTGGGGTGTTTGCAATCATGCATTTCACTTCCATTGCATTAGTCGATGGTTGAAGACTCGTCAAGTTTGCCCTTTGGACAACAGCGAATGGGAATTTCAGAAGTACGGTCATTAGAAACTTCTTSGGATGGATGTCAGAGCTATCTTCAGAAGTCT	ATATTGTGGTGGATAATTGTGCA	ATCGACTAATGCAATGGAAGTG	ATATTATGGATCTCTGTATCGAATG
SNP0544	isotig07642	412	GGAACCATATTATGGATCTCTGTATCGAATGYCAGGCTAATCAAGCTAGTGCTACGAGCGAGGAGTGCACTGTTGCTTGGGGTGTTTGCAATCATGCATTTCACTTCCATTGCATTAGTCGATGGTTGAAGACTCGTCAAGTTTGCCCTTTGGACAACAGCGAATGGGAATTTCAGAAGTACGGTCATTAGAAACTTCTT	GGATGGATGTCAGAGCTATCTTCAGAAGTCTGGTTGGGATGAACGTCCGAGCTATCTTTTTTAGTCAACATCTGGACAGATTCATAGCATTCTAAATGCTTATGGTACTCTAGTTATTGTTGATGCTTGAAATCTCTGTTACAGAATGAATCCTATATCCTGACCAATAATTCTGATGCTTAATTGCAGCATATGTTAGT	AACAGCGAATGGGAATTTC	TTCATCCCAACCAGACTTCT	CTGAAGATAGCTCTGACATCCATCC
SNP0545	isotig07668	191	TAAGGGGACGAGACAATTGTGTGGATCCCAGAAACTCGATATCATCCTCGTCATCAGAAACAGTGCTCTTGTGTGTAGGATTGAGAGTCTCGAAGCAGATGATCCCTTCAAAACAGTCTTCCAAACCAAGTCTTTTGAGAGCTTCGATGGCATGGACCTTATCAGAATTAGTGAAGATAACTTTCCGAAT	GGCAAGCTTAACAAAAGGCTTCTCAGAACAGGGTCCGGTTTCAAGTTTTCATAAGGTAACCTCCCATGGACAAAGCTATGATATTCATCATAGTCGAAATCATAGCCAATTGCTCTAAGGCCTGCCATTGTRGTGCCGTAATTCTTGTACAAAAGATTACACAAGTCATCTATTTTGCTCTCTTCAATACCGAGCTTTTC	TTTTGAGAGCTTCGATGGC	TATGATGAATATCATAGCTTTGTCCA	TGAGAAGCCTTTTGTTAAGCTTGCC
SNP0546	isotig07668	323	AAACCAAGTCTTTTGAGAGCTTCGATGGCATGGACCTTATCAGAATTAGTGAAGATAACTTTCCGAATRGGCAAGCTTAACAAAAGGCTTCTCAGAACAGGGTCCGGTTTCAAGTTTTCATAAGGTAACCTCCCATGGACAAAGCTATGATATTCATCATAGTCGAAATCATAGCCAATTGCTCTAAGGCCTGCCATTGT	GTGCCGTAATTCTTGTACAAAAGATTACACAAGTCATCTATTTTGCTCTCTTCAATACCGAGCTTTTCAACCATGTAATCTTGAATGTTCTTAAGAACTGCTGTTGCCAGGCCAGCACTAAGGGGATAAAGAGTATCATCAAGATCAAATAGTAGACAATCATATTTTGATCTTTGAACCTGCCCAAATCGAATCTCGTA	ATGGACAAAGCTATGATATTCATCA	TATTGAAGAGAGCAAAATAGATGACTT	CAATTGCTCTAAGGCCTGCCATTGT
SNP0547	isotig07672	89	ACCCTCAGCTTCACTATGAATCAAAGTTGTATATGCTTCTTCAGGGAGGCACTGGGGTTCCCCACCTTAAATGGTTTGGAGTTGAAGG	GAGTATAATGCCATGGTTATTGATCTTCTTGGACCTAGTTTAGAAGATTTATTTAACTAYTGCAATCGGAAATTTACATTAAAAACAGTTCTAATGCTGGCTGATCAGTTAATTAATAGAGTTGAGTACATGCACTCTAGAGGTTTTCTTCACCGTGATATAAAGCCTGATAACTTCTTAATGGGGTTGGGGCGCAAAGC	AGGGAGGCACTGGGGTTC	CTAAACTAGGTCCAAGAAGATCAATAA	TTAAATGGTTTGGAGTTGAAGG
SNP0548	isotig07672	149	ACCCTCAGCTTCACTATGAATCAAAGTTGTATATGCTTCTTCAGGGAGGCACTGGGGTTCCCCACCTTAAATGGTTTGGAGTTGAAGGRGAGTATAATGCCATGGTTATTGATCTTCTTGGACCTAGTTTAGAAGATTTATTTAACTA	TGCAATCGGAAATTTACATTAAAAACAGTTCTAATGCTGGCTGATCAGTTAATTAATAGAGTTGAGTACATGCACTCTAGAGGTTTTCTTCACCGTGATATAAAGCCTGATAACTTCTTAATGGGGTTGGGGCGCAAAGCAAGTCAGGTATATATCATTGACTATGGGCTTGCAAAGAAATACAGGGATCTTCAAACTCA	TTAAATGGTTTGGAGTTGAAGG	TATTAATTAACTGATCAGCCAGCA	GTTTAGAAGATTTATTTAACTA
SNP0549	isotig07679	593	GAACGACCCGCACCATAGCTTCGTCTATCGGGGGAGACATCACGACCTCTTCGATCAGGGCTGTACCCATTTCTTCTGTCATCATCATCACGAATAGCATACTCCACTGAAATAACTCGATCCATGAACTTGCTGTTGTCTGTTGCTTCTAATGCACGGATAGCATCTTCCTGCAACTCAAATTGCACAAATGCAAAATT	CTTCGAATCCTAATGTTAGATATCTTTCCATATGGTTCAAAATGCCTTTCAAGATCTCTGGTCCTGGTACTGATAGGATCAAAGTTGATGATGAACAAAGTTTTTGTTGGTCTTGTGTTAGCTGCAGATCTTCTTGATCTATCAGGCTTCCTGCCACCACGTTCTTGCT	ACGGATAGCATCTTCCTGC	AACAAAAACTTTGTTCATCATCAA	ACTCAAATTGCACAAATGCAAAATT
SNP0550	isotig07680	553	GAACGACCCGCACCATAGCTTCGTCTATCGGGGGAGACATCACGACCTCTTCGATCAGGGCTGTACCCATTTCTTCTGTCATCATCATCACGAATAGCATACTCCACTGAAATAACTCGATCCATGAACTTGCTGTTGTCTGTTGCTTCTAATGCACGGATAGCATCTTCCTGCAACTCAAATTGCACAAATGCAAAATT	CTTCGAATCCTAATGTTAGATATCTTTCCATATGGTTCAAAATGCCTTTCAAGATCTCTGGTCCTGGTACTGATAGGATCAAAGTTGATGATGAACAAAGTTTTTGTTGGTCTTGTGTTAGCTGCAGATCTTCTTGATCTATCAGGCTTCCTGCCACCACGTTCTTGCT	ACGGATAGCATCTTCCTGC	AACAAAAACTTTGTTCATCATCAA	ACTCAAATTGCACAAATGCAAAATT
SNP0551	isotig07700	112	ATTTCTATGACGAATTTAACACAAATACAGTAAATAGCACTTCGAAATTAAGAGAAATGTTTCAACTTTCCAGGATAGTTTGTTATCTTATATATTAGAAATTATTCCTAG	GAAGCACGAGATTCCAACAACCATTAAGCAACAAACATATCTTTGACACCAGTTTTACGAGACAAATTCTATCACGAGCTTTTGCTTGTTCATCCTTGAGAATTTGGCAGCACACAATACATAAAAGTTCAGGAACAAACAGGCTGGGTTTCGTCACTCTTCTGCGGCACTGGCAGCACTTAAATCCACGTTAAGATCAA	AGAAATGTTTCAACTTTCCAGG	AAAGATATGTTTGTTGCTTAATGGT	AATGGTTGTTGGAATCTCGTGCTTC
SNP0552	isotig07700	464	CGTCACTCTTCTGCGGCACTGGCAGCACTTAAATCCACGTTAAGATCAAGAACCTTTCCAGTAATGAGGGTATACATATTCAGCACATCAACCACTGTTGACTCAAAGTGAGTTGTCGCATCGTAACTTGTTGATATAAAGCAATTGTCCAGAGAGGGCTCATTGACTGGTTCATATCTGTCATAAGTCTCAAAGAAGAT	TCATCAACAGGTCCAAGAAGATCAATTCCTGGCTTCAGTTCAGTCTCRGGGTGATCAGTTTCTGCTTCTGTCGAGACAAACGCAATGAATTTCCCTTTTGGAGCAACATTGTGAGAATAAGAGCAACAAA	ACTGTTGACTCAAAGTGAGTTGTC	ACTGAACTGAAGCCAGGAATT	TGTCATAAGTCTCAAAGAAGAT
SNP0553	isotig07700	512	AGAACCTTTCCAGTAATGAGGGTATACATATTCAGCACATCAACCACTGTTGACTCAAAGTGAGTTGTCGCATCGTAACTTGTTGATATAAAGCAATTGTCCAGAGAGGGCTCATTGACTGGTTCATATCTGTCATAAGTCTCAAAGAAGATYTCATCAACAGGTCCAAGAAGATCAATTCCTGGCTTCAGTTCAGTCTC	GGGTGATCAGTTTCTGCTTCTGTCGAGACAAACGCAATGAATTTCCCTTTTGGAGCAACATTGTGAGAATAAGAGCAACAAA	TTCATATCTGTCATAAGTCTCAAAGAA	TTATTCTCACAATGTTGCTCCA	CAATTCCTGGCTTCAGTTCAGTCTC
SNP0554	isotig07701	224	TCTTATATGTATTCGAAATCAATCCTAGAGATGCATAAGAAAAACTCAGAACAAGATTCCAACAAGCATTAAAGCAACAATTTAGACAGAGGAACTATGTAAAACTTAGACACGACTTTTGACTTCACTCATCCTTAAGAATTTGGCAGCACACAACACATAAAAGTTCTACAACAAACAAGGTTTCGTCACTCTTCTGC	GCACTGGCAGCACTTAAATCCACGTTAAGATCAAGAACCTTTCCAGTAATGAGGGTATACATATTCAGCACATCAACCACTGTTGACTCAAAGTGAGTTGTCGCATCGTAACTTGTTGATATAAAGCAATTGTCCAGAGAGGGCTCATTGACTGGTTCATATCTGTCATAAGTCTCAAAGAAGATTTCATCAACAGGTCC	TATGTAAAACTTAGACACGACTTTTGA	ATTACTGGAAAGGTTCTTGATCTTAA	AAACAAGGTTTCGTCACTCTTCTGC
SNP0555	isotig07760	520	AGAATCCGGATGTTCGCTCTCGTACTATTTCTCATCTCTTTCACGATAGCCCCACCTTTACCAATAAGACATCCAATTCTAGAGCTTGGTACAAGAAGACGAGTGGTGAGAACAGGATCACCTGACTCTCTCTCTATTCTCTCACTGCACCGTGGTTGCAACCGCATTGTCGCATCGATAGTCCGGGAAGGAGCATCAAA	TTCTCCTTTGCTGATATGGATATAACACAATCATCTCCTTCAGCACCAGAGCTATCAACTTTAATGAATGCCCCTGATTCCTGTCTTATTTGTTTAATAATAACACCGCCTTTTCCAATCACAGCTCCTATATTTTCAGTTGGACAAATCAAACGAAGTGAGAACTCCTTCGCAGTGTAAGAACTCACATAGGGACCCAT	TTGCAACCGCATTGTCGC	AATCAGGGGCATTCATTAAAG	CGATAGTCCGGGAAGGAGCATCAAA
SNP0556	isotig07761	160	CTGTGAAGCATCATAACTCCCATAACTTTCATCTGGTGGCAAATTTTTGGGGTCATAACCACCTGAGTAGTTTGAATATCCATGATTTCTTGATTTATTATCACGAATCGTATATTTCGGGCCATCAGACATGTCTGGTGATACTTGAGGATATGGAGC	GGTGTAGGAAATCCAGATGAAGTTCCCTGAGTCTCAAATACATTTGCCCTCAAGCGTATCAATACTTGTAGTAAGGCAGCTCTAGCCGCATTCGGGTCTCCAGTAATCTGGACCATCTCATCGTCTTCAGATGCAACTTTGGGAACATGTTCGTCAGAAAGAATCCGGATGTTAGCTCGCGTAGTATTTCTCATCTCTTT	TATATTTCGGGCCATCAGAC	AAATGTATTTGAGACTCAGGGAAC	CTGGTGATACTTGAGGATATGGAGC
SNP0557	isotig07761	566	TAGCCCCACCTTTACCAATAAGACATCCAATTCTAGAGCTTGGTACAAGAAGACGAGTGGTGAGAACAGGATCACCTGACTCTCTCTCTATTCTCTCACTGCACCGTGGTTGCAACCGCATTGTCGCATCGATAGTCCGGGAAGGAGCATCAAATTTCTCCTTTGCTGATATGGATATAACACAATCATCTCCTTCAGCA	CAGAGCTATCAACTTTAATGAATGCCCCTGATTCCTGTCTTATTTGTTTAATAATAACACCGCCTTTTCCAATCACAGCTCCTATATTTTCAGTTGGACAAATCAAACGAAGTGAGAACTCCTTCGCAGTATAAGAACTCACATAAGGACCCATTGACAAACCAACCCATAAGAGGGCCACCAACATTTGGATTGTTGAA	AAATTTCTCCTTTGCTGATATGG	AAAATATAGGAGCTGTGATTGGAA	TATAACACAATCATCTCCTTCAGCA
SNP0558	isotig07764	286	AGCATTGTTGAGATCATGGGAACTTTGGCACTAGATAATGAGAATGTACACTCTGAAGAGTACGTAACATTGGGGCTTAAAGAATCGGGGAATGGAAATTCCGGAAACCCCCGAGTTTTATCACTTTTGTCAACGCTTCTTGAGAGGTCTGTTCAGAAAAATGAAAGGATACTAGAGGCCACAAAGACCAAAGATGCTAT	ACAATATTTCACGGTTCAAGAGCACCTTCTCTGGGCATCTGTCAATATATTGATCGTATTTTCAAGTACTCGCGCTGCAGCCCTTCATGCTTTGTTATAGCATACATATATGTGGATAGATTCGTTCAGAAGACAAATTTTTACTTAACATCCCTAAACGTTCACCGAGTTATAATCACCAGTGTAATGGTGGCAGCGAA	TTTTATCACTTTTGTCAACGCTT	CGAGTACTTGAAAATACGATCAATATAT	AGGCCACAAAGACCAAAGATGCTAT
SNP0559	isotig07774	572	GCAAGCACACCAGCACCAGCAACGGCACGAAGGATGTTGGCACCAGCACCCTTAAACAATGATTTGGGACCCTCATTCTTCAGGATTTGAGCAAATGCATCCAAAGAGCTTTTGTACTTCACGGCTTCACCGGACGTCATCATCATTCTTCTACGAACTGTGTCAATAGGGTAGGAGGCAAGTCCAGCACCGTTTGTGAT	AGCCAACCGAGAGCAAAGCTAGCAAAGAAACTATCCTGCAACTTTCCGGTCAGCAACACAGGCTTCAAAGAGTCGTACATTCCAAAGTATAAACCACGGTACACGATAATACCAACACAAGATATGTTGAATCCACGGTAAAGCCCAGCAATGCCATCAGATTTCAGGGTCTTTCTGTAGACATCGACCAAACCATCGAA	ATCATCATTCTTCTACGAACTGTGT	TTTGAAGCCTGTGTTGCTG	AGGCAAGTCCAGCACCGTTTGTGAT
SNP0560	isotig07775	349	GGTGAAATTTAGGCACCACCAGAGCCATATTTCTTCCCGAAAACGATCATCTGAAGCTTGTCATAACCTGCAAGCACACCAGCGCCAGCAATGGCACGGAGGATATTCGCGCCGGCACCCTTGAATAGAGATTTGGCGCCCTCGTTTTTGAGGATTTGAGCAAATGCATCCAAAGAGCTTTTGTACTTCACGGCTTCACC	GACGTCATCATCATTCTTCTRCGAACTGTGTCAATAGGGTAGGAGGCAAGTCCAGCACCGTTTGTGATRAGCCAACCGAGAGCAAAGCTAGCAAAGAAACTATCCTGCAACTTTCCGGTCAGCAACACAGGCTTCAAAGAGTCGTACATTCCAAAGTATAAACCACGGTACACGATAATACCAACACAAGATATGTTGAA	TCGTTTTTGAGGATTTGAGC	ACTTGCCTCCTACCCTATTGA	AGCTTTTGTACTTCACGGCTTCACC
SNP0561	isotig07775	370	GAGCCATATTTCTTCCCGAAAACGATCATCTGAAGCTTGTCATAACCTGCAAGCACACCAGCGCCAGCAATGGCACGGAGGATATTCGCGCCGGCACCCTTGAATAGAGATTTGGCGCCCTCGTTTTTGAGGATTTGAGCAAATGCATCCAAAGAGCTTTTGTACTTCACGGCTTCACCRGACGTCATCATCATTCTTCT	CGAACTGTGTCAATAGGGTAGGAGGCAAGTCCAGCACCGTTTGTGATRAGCCAACCGAGAGCAAAGCTAGCAAAGAAACTATCCTGCAACTTTCCGGTCAGCAACACAGGCTTCAAAGAGTCGTACATTCCAAAGTATAAACCACGGTACACGATAATACCAACACAAGATATGTTGAATCCACGGTAAAGCCCAGCAAT	AAATGCATCCAAAGAGCTTTT	ATAGTTTCTTTGCTAGCTTTGCTC	CACCRGACGTCATCATCATTCTTCT
SNP0562	isotig07775	418	GCAAGCACACCAGCGCCAGCAATGGCACGGAGGATATTCGCGCCGGCACCCTTGAATAGAGATTTGGCGCCCTCGTTTTTGAGGATTTGAGCAAATGCATCCAAAGAGCTTTTGTACTTCACGGCTTCACCRGACGTCATCATCATTCTTCTRCGAACTGTGTCAATAGGGTAGGAGGCAAGTCCAGCACCGTTTGTGAT	AGCCAACCGAGAGCAAAGCTAGCAAAGAAACTATCCTGCAACTTTCCGGTCAGCAACACAGGCTTCAAAGAGTCGTACATTCCAAAGTATAAACCACGGTACACGATAATACCAACACAAGATATGTTGAATCCACGGTAAAGCCCAGCAATGCCATCAGATTTCAGGGTCTTTCTGTAGACATCGACCAAACCATCGAA	ATTCTTCTRCGAACTGTGTCAATA	TTTATACTTTGGAATGTACGACTCTTT	AGGCAAGTCCAGCACCGTTTGTGAT
SNP0563	isotig07812	882	TTGGTGCTGCTATCGGTAAAATAGACATTCCCTTCATCGTCAATGTCCAAGTCATTAGTAAACCCGAGAGGAATTCCTTCGGCCTCAGTTGCCAGGGACGTTGCTAAACCACCTTCAGGCCCAACTTTCATCAACCCCAAATATGCATCTGCAATGTACAAATCACCAGTTCTTTTGTCGAATCTTAGACCCAATGGCCT	CCACAGATATGCTCGTTCTTCAAATAGCCAATGGGCGATGGTTTTGGGTCACATAGTCCAGACCGATTAGCCGAAGTGTAAGCAAAATCTGTCCATTTCACACCATCCCAAAAGACAACCCTCCCATCAGCCACCCCAGTGTATGGGCCGCGGCCGGCCTGGTCGAACGCTATGCTCTCCGGCCCTTGAACTTGGTTCAA	AAATATGCATCTGCAATGTACAAA	ATTTTGCTTACACTTCGGCTAA	ATTTGAAGAACGAGCATATCTGTGG
SNP0564	isotig07813	406	TGTCCTCCAAAATTTTTAGAAGCTTACCTTCTGGACTATACTTCACAACCACGGCATGAGGGCGCCCTCCAATTTGCACGAGGTAATGGATCTTTGCAGCTATCGGAAGCTTTAGCAAGAATTTCCGGGCTTTCGGGTATATAGAGGATAAATAAGTGTATAGAGATCGACGACAGTGGATTGCAACCCAAAATTCACCA	TTTCATTTGTTCTGACGTTATCAGGAAATCCAGGCAACACGGCCATTACTTCAGAGGTCCCAACCTTTTCGCCTTTCAACCAGTACTTTCGCAACCTGCCAATGGAACTCTCACAGAATACAAGGAACGATCCGTCTTTACTTAGGGAGACACCATTTGGAAACTGGAGATTCCGAACAAGAACAGTAGTTTCTTCTGTC	TATATAGAGGATAAATAAGTGTATAGAGATCGAC	AAAGTACTGGTTGAAAGGCGA	GATTGCAACCCAAAATTCACCA
SNP0565	isotig07814	191	CCAAAGCCAAAGTGAGTGTTCTTCACCATATACACACACAAAAACTAACAGAGCCAACGCATAGATTTCCATTTCCTCTTGTGCCAAATCTGTAGCCGGGCAGGAAAATGGCCACTATGTCAGCCGCCGTCGCCCCCAATTCCCTTCTCCTCAAATCCACCAACCAAATTGGCTCCTTCCCCACTACCCT	TCTCGCTCATTTACCGAAGCCACCATTGTCCACAAGCGCATCACCTGCTCATCCACCACCCTCCAAACTCCGGCAACCGCCACCACTTCCACAGATCGCGTGTTTAACTTTGCTGCTGGTCCCGCCATCCTTCCTGAGAACGTCTTACTCAAGGCCCAATCGGAGCTCTACAACTGGCACGGATCTGGCATGTCTGTCAT	AATTCCCTTCTCCTCAAATCC	TGGTGGATGAGCAGGTGA	AAATTGGCTCCTTCCCCACTACCCT
SNP0566	isotig07814	942	ATGGGGTCGAATTCAAGGATTATCCAGTTCCGACTAATGGAAATTCGTTGCTTGTAGCTGATATGTCATCCAATTTTTGCTCTAAACCAGTGGACGTGAGTAAATTTGGCTTGATCTACGCTGGAGCCCAGAAAAATGTAGGTCCATCTGGGGTTACAATTGTGATAATAAGATCAGATTTGATTGGAAATGCCCAGCCA	ACACTCCTGTAATGCTGGATTACAAGATTCACGCCGAGAATAATTCACTTTACAATACGCCCCCTTGCTTCGGCATTTATATGTGTGGGCTCGTGTTCGAAGATCTCATTGCTCAGGGTGGATTGAGCGAGGTGGAGAAGAAGAATGTGAAGAAGGCACAGATTT	TACGCTGGAGCCCAGAAA	TATTGTAAAGTGAATTATTCTCGGC	AGATTTGATTGGAAATGCCCAGCCA
SNP0567	isotig07821	133	CCAGTATTATGAATACAGGATTATTCTTATGAATAAGTGAAGATAATTTGCGTTCCCTTTTGGTCGAATCTGAATCTTTTTTCGTTTTTGATTGGTTTGGAGGAAGATTTTCACATTTGTGAGGTGGGTTTG	GATTTTTTGGGATTTGGAAAAATGAGCGGGGGTGGAGAAGAGGAAGGAACGACGTTAGAGTTYACCCCAACTTGGGTGGTGGCCGCCGTATGTACAGTTATCGTCGCCATCTCCCTCGCCGCCGAGCGCCTCCTCCATTATACCGGCAAGTATTTGAAAAAGAAGAACCAGAAGCCCCTCTACGAAGCTTTACTGAAAGT	TTTTTGATTGGTTTGGAGGA	TTCCTCTTCTCCACCCCC	TTTTCACATTTGTGAGGTGGGTTTG
SNP0568	isotig07821	196	CCAGTATTATGAATACAGGATTATTCTTATGAATAAGTGAAGATAATTTGCGTTCCCTTTTGGTCGAATCTGAATCTTTTTTCGTTTTTGATTGGTTTGGAGGAAGATTTTCACATTTGTGAGGTGGGTTTGYGATTTTTTGGGATTTGGAAAAATGAGCGGGGGTGGAGAAGAGGAAGGAACGACGTTAGAGTT	ACCCCAACTTGGGTGGTGGCCGCCGTATGTACAGTTATCGTCGCCATCTCCCTCGCCGCCGAGCGCCTCCTCCATTATACCGGCAAGTATTTGAAAAAGAAGAACCAGAAGCCCCTCTACGAAGCTTTACTGAAAGTTAAAGAAGAATTGATGCTGTTGGGGTTTATATCACTCRTGATGACCGTSTTTCAAGGCCGTAT	AAAAATGAGCGGGGGTGG	CGACGATAACTGTACATACGGC	AAGAGGAAGGAACGACGTTAGAGTT
SNP0569	isotig07821	371	AAGAGGAAGGAACGACGTTAGAGTTYACCCCAACTTGGGTGGTGGCCGCCGTATGTACAGTTATCGTCGCCATCTCCCTCGCCGCCGAGCGCCTCCTCCATTATACCGGCAAGTATTTGAAAAAGAAGAACCAGAAGCCCCTCTACGAAGCTTTACTGAAAGTTAAAGAAGAATTGATGCTGTTGGGGTTTATATCACTC	TGATGACCGTSTTTCAAGGCCGTATAGTCAAGCTCTGCGTGCCTGAAGACATGATGAAGCATTTGCTTCCATGCTCATTGTCATCGAAATCTTCTTTGAGTGGAGAAGGATCCTCTCCAACGAGTCCAGAGGCAAGTGCGCATCATCGGCGATTGCTAGCCGAAGCATCAGCTGGCGTAGGTTACTGCATTGCAAAGCAC	AAGCTTTACTGAAAGTTAAAGAAGAAT	TTCATCATGTCTTCAGGCAC	GATGCTGTTGGGGTTTATATCACTC
SNP0570	isotig07821	382	ACGACGTTAGAGTTYACCCCAACTTGGGTGGTGGCCGCCGTATGTACAGTTATCGTCGCCATCTCCCTCGCCGCCGAGCGCCTCCTCCATTATACCGGCAAGTATTTGAAAAAGAAGAACCAGAAGCCCCTCTACGAAGCTTTACTGAAAGTTAAAGAAGAATTGATGCTGTTGGGGTTTATATCACTCRTGATGACCGT	TTTCAAGGCCGTATAGTCAAGCTCTGCGTGCCTGAAGACATGATGAAGCATTTGCTTCCATGCTCATTGTCATCGAAATCTTCTTTGAGTGGAGAAGGATCCTCTCCAACGAGTCCAGAGGCAAGTGCGCATCATCGGCGATTGCTAGCCGAAGCATCAGCTGGCGTAGGTTACTGCATTGCAAAGCACAAGGTCCCACT	AAGCTTTACTGAAAGTTAAAGAAGAATT	AAAGAAGATTTCGATGACAATGA	GGTTTATATCACTCRTGATGACCGT
SNP0571	isotig07821	1202	AGTTGGTACTTGTGGGCATTTGTCGTCATCTTCTTGTTGTTGAATATCAACGGTTGGCATACATATTTTTGGATCGCATTCTTTCCTTTTTTTCTTCTACTTGCTGTTGGCACCAAGTTGGAGCATGTGATTATCCAGTTGGCCCATGAGGTTGCTGAGAAACATGTGGCCATTGAGGGCGAATTGGTTGTGCAACCTTC	GACGATCATTTTTGGTTCCATCGACCCCACGTCGTTCTTTTCTTGATTCACTTCATTCTCTTCCAAAATGCTTTTGAAATAGCATTCTTCTTCTGGATATGGGCTCAATATGGTTTCGACTCTTGCATTATGGGACATGTTCGATATATTGTTCCTCGACTTATCATTGGTGTATTTATTCAGGTAGTTTGCAGCTACAG	ATGAGGTTGCTGAGAAACATG	AAAAGCATTTTGGAAGAGAATG	GTCGATGGAACCAAAAATGATCGTC
SNP0572	isotig07829	594	GATTTTACTGAGCATGCTTGTAGGTACTGTGGGGTCACAAACCCGGCCTGTGTGGTGCGGTGCAATGTCTCATCCTGCCGGAAATGGTTCTGTAATTCGCGGGGGAATACCTCGGGTTCACACATAGTCAATCATCTGGTGAGAGCAAAGCATAAGGAAGTATGTCTTCATGAAGATAGTCCCCTGGGAGAAACAATTCT	GAATGCTACAACTGTGGATGCCGAAATGTTTTCCTTCTGGGATTCATATCTGCAAAGACAGAAAGTGTGGTTGTCCTGCTTTGTAGGGAAC	AAAGCATAAGGAAGTATGTCTTCAT	AATCCCAGAAGGAAAACATTTC	TTCGGCATCCACAGTTGTAGCATTC
SNP0573	isotig07831	920	AGGACAAAGTTGTACGAGGCATTGGCAGATCAACTGACTGACATTGTTGCAAATGCTGTGCTCTGCATTCGTAAACCTGAAGAACCTATCGACCTTTTTATGGTCGAGATAATGCACATGCGCCACAAGTTTGATGTAGACACTCGTTTGGTCGAGGGTCTTGTTCTTGACCATGGTTCAAGGCATCCAGATATGAAACG	CGAGCAGAGAATTGCTACATCTTGACTTGTAATGTATCACTGGAATACGAGAAAAGTGAAATAAATGCAGGGTTTTTTTACACAAATGCAGAGCAGAGAGAAGCAATGGTTGCAGCTGAAAGACGTTCTGTTGATGAAAGAGTGCAGAAAATTATCGATCTCAAGAACAAGGTCTGCACCAGTAATGACAACAACTTTGT	AGGGTCTTGTTCTTGACCAT	CCAGTGATACATTACAAGTCAAGATG	GTTCAAGGCATCCAGATATGAAACG
SNP0574	isotig07851	640	GATGAACAACCCGATAGAGAAACTCAACTTCTGGGATGTAAAAATCCAGTTCCTCCAATGTCTGAGGATGCAATGACATGCTTGAAAACCTGGGTTGATCACCATGCACTTGAACAGCAGGTGAATCCCAAAATGGTTGGTGGTGGTGCTATGGAGTCATTGAGCTTGTCAATGAGCCCTGGTTCTCAGTCAAGTTGTGT	ACTGCTTCAAGACAAATTTCACCAACTGAGACTGAAGGTTTGGATATGGAAAACAGAAAAAGAGGACATGAGAAATTGAAATTAAAACCAAAAGTTCACAGGAAAGCCATTGATAGTTTTGGTCAAAGAACATCTCAATATAGAGGTGTAACCAGACATCGATGGACGGGTAGGTATGAAGCACATTTATGGGATAATAG	TATGGAGTCATTGAGCTTGTCA	ATATCCAAACCTTCAGTCTCAGTT	GCCCTGGTTCTCAGTCAAGTTGTGT
SNP0575	isotig07851	873	TGAAGGTTTGGATATGGAAAACAGAAAAAGAGGACATGAGAAATTGAAATTAAAACCAAAAGTTCACAGGAAAGCCATTGATAGTTTTGGTCAAAGAACATCTCAATATAGAGGTGTAACCAGACATCGATGGACGGGTAGGTATGAAGCACATTTATGGGATAATAGTTGCAAGAAGGAGGGCCAGACTAGGAAAGGAA	ACAAGTTTATCTTGGRGGTTATGATATGGAAGAAAAAGCCGCAAGAGCATACGATCTTGCTGCACTTAAGTACTGGGGACCTTCAACACATACCAACTTTCCGTTGGAAAACTACAAGAACGAAGTTGTACAGATGGAAAATATGAGCAGACAGGAATTTGTGGCACATTTGAGAAGGAAAAGTAGTGGAT	AATATAGAGGTGTAACCAGACATCG	TTGCGGCTTTTTCTTCCA	AAGGAGGGCCAGACTAGGAAAGGAA
SNP0576	isotig07851	889	GAAAACAGAAAAAGAGGACATGAGAAATTGAAATTAAAACCAAAAGTTCACAGGAAAGCCATTGATAGTTTTGGTCAAAGAACATCTCAATATAGAGGTGTAACCAGACATCGATGGACGGGTAGGTATGAAGCACATTTATGGGATAATAGTTGCAAGAAGGAGGGCCAGACTAGGAAAGGAARACAAGTTTATCTTGG	GGTTATGATATGGAAGAAAAAGCCGCAAGAGCATACGATCTTGCTGCACTTAAGTACTGGGGACCTTCAACACATACCAACTTTCCGTTGGAAAACTACAAGAACGAAGTTGTACAGATGGAAAATATGAGCAGACAGGAATTTGTGGCACATTTGAGAAGGAAAAGTAGTGGAT	TATGAAGCACATTTATGGGATAATAG	TATGTGTTGAAGGTCCCCAG	GGAAAGGAARACAAGTTTATCTTGG
SNP0577	isotig07852	456	GTACGTACGCGACAACAAATGAACAACAACCCAACAAGGAAACTCTAGCTCCACCAATGTCTAAGACTGAGAGTGAAATGCCATGTTTGAAAACCTGGGTTTCACTTGAACAGCAGGTGAATCCGAGCATGGTTGGTGTTGGTGTAGAATCATTGAGCTTGTCAATGAGTCCTGCTTCTCAGTCAAGTTGTGTAACTGCT	CAAGACAAATTTCACCCATTGAGACTCGAGTTTTTGGCATGGAAAGCAGGAAAAGAGTAGCTGAGAAAGCGGCATCAAAACCAAAAGTTCACAGGAAAGCCATTGATAGTTTTGGTCAAAGAACATCTCAATATAGAGGTGTAACCAGACATCGATGGACGGGTAGGTATGAAGCACATTTATGGGATAATAGTTGCAAG	TTGGTGTAGAATCATTGAGCTTG	AACTTTTGGTTTTGATGCCG	TTCTCAGTCAAGTTGTGTAACTGCT
SNP0578	isotig07852	682	TCGAGTTTTTGGCATGGAAAGCAGGAAAAGAGTAGCTGAGAAAGCGGCATCAAAACCAAAAGTTCACAGGAAAGCCATTGATAGTTTTGGTCAAAGAACATCTCAATATAGAGGTGTAACCAGACATCGATGGACGGGTAGGTATGAAGCACATTTATGGGATAATAGTTGCAAGAAGGAGGGCCAGACTAGGAAAGGAA	ACAAGTTTATCTTGGRGGTTATGATATGGAAGAAAAAGCCGCAAGAGCATACGATCTTGCTGCACTTAAGTACTGGGGACCTTCAACACATACCAACTTTCCGTTGGAAAACTACAAGAACGAAGTTGTACAGATGGAAAATATGAGCAGACAGGAATTTGTGGCACATTTGAGAAGGAAAAGTAGTGGAT	AATATAGAGGTGTAACCAGACATCG	TTGCGGCTTTTTCTTCCA	AAGGAGGGCCAGACTAGGAAAGGAA
SNP0579	isotig07852	698	GAAAGCAGGAAAAGAGTAGCTGAGAAAGCGGCATCAAAACCAAAAGTTCACAGGAAAGCCATTGATAGTTTTGGTCAAAGAACATCTCAATATAGAGGTGTAACCAGACATCGATGGACGGGTAGGTATGAAGCACATTTATGGGATAATAGTTGCAAGAAGGAGGGCCAGACTAGGAAAGGAARACAAGTTTATCTTGG	GGTTATGATATGGAAGAAAAAGCCGCAAGAGCATACGATCTTGCTGCACTTAAGTACTGGGGACCTTCAACACATACCAACTTTCCGTTGGAAAACTACAAGAACGAAGTTGTACAGATGGAAAATATGAGCAGACAGGAATTTGTGGCACATTTGAGAAGGAAAAGTAGTGGAT	TATGAAGCACATTTATGGGATAATAG	TATGTGTTGAAGGTCCCCAG	GGAAAGGAARACAAGTTTATCTTGG
SNP0580	isotig07858	1129	GGCTCACGGTAATGGGTCGGATTATTCTTTCGCTTGTGGTCTCCAGATTGATGGAAACATGACTCCCTAAAAAATATATAGCCACCAACTTTTAGCCATTTGATCATTCTCTCTGCAAGACTTTCCACCTCTGTGTCAGAGAGATACATCAGTAGCCAATTTGAAAATATCAAGTCCACTGATTCTTCTGAAAATTTCAA	TCTGGCGATGCCACATCAGCACACATGAACTTGACATTTTTATAATGTCCATTCATACTTTGGTTCTTGTTTATTACACTTTCAATGAAGTCCAGAGCTACAAGTTGGCTAGCCCTYTKAGCTAATTCACCAGTGAAACGGCCAATACCAGCTCCCAGTTCCAGAACTGACTTGTTGTCATAAGGTGGGAGCAGAGAAAG	ATACATCAGTAGCCAATTTGAAAATAT	TTATAAAAATGTCAAGTTCATGTGTG	TGTGTGCTGATGTGGCATCGCCAGA
SNP0581	isotig07858	1246	AGACTTTCCACCTCTGTGTCAGAGAGATACATCAGTAGCCAATTTGAAAATATCAAGTCCACTGATTCTTCTGAAAATTTCAAKTCTGGCGATGCCACATCAGCACACATGAACTTGACATTTTTATAATGTCCATTCATACTTTGGTTCTTGTTTATTACACTTTCAATGAAGTCCAGAGCTACAAGTTGGCTAGCCCT	TKAGCTAATTCACCAGTGAAACGGCCAATACCAGCTCCCAGTTCCAGAACTGACTTGTTGTCATAAGGTGGGAGCAGAGAAAGCACCTCAGGCCTCTCTTCTTTGTCCAGATCAGATGCTTTGGAATCAAGCATCATAGCGTCCACCGTCAGATCAGCAGAATGCTCGATCCAGTAATTCTTCTGCACTTCACGCTCTTG	TATAATGTCCATTCATACTTTGGTTC	AACTGGGAGCTGGTATTGG	CCAGAGCTACAAGTTGGCTAGCCCT
SNP0582	isotig07858	1248	ACTTTCCACCTCTGTGTCAGAGAGATACATCAGTAGCCAATTTGAAAATATCAAGTCCACTGATTCTTCTGAAAATTTCAAKTCTGGCGATGCCACATCAGCACACATGAACTTGACATTTTTATAATGTCCATTCATACTTTGGTTCTTGTTTATTACACTTTCAATGAAGTCCAGAGCTACAAGTTGGCTAGCCCTYT	AGCTAATTCACCAGTGAAACGGCCAATACCAGCTCCCAGTTCCAGAACTGACTTGTTGTCATAAGGTGGGAGCAGAGAAAGCACCTCAGGCCTCTCTTCTTTGTCCAGATCAGATGCTTTGGAATCAAGCATCATAGCGTCCACCGTCAGATCAGCAGAATGCTCGATCCAGTAATTCTTCTGCACTTCACGCTCTTGTT	TTGTTTATTACACTTTCAATGAAGTC	TGGAACTGGGAGCTGGTAT	AGAGCTACAAGTTGGCTAGCCCTYT
SNP0583	isotig07871	704	ACAAATTTGTATTTATGGGCTGAGTAGCTGAGACCATGGCCGAACTCGAACACTTTTTCTCCGTTGTAGAAGCGATACGTGCGACCTGGATACCCTGAGGATGGTTCAGGCCGCATTCTCATGTCAGTCATTGGTACTCGGGTGAAATCCTTCGGATACCAAGTGACGGGTAATTTTCCTCCTGGATTATGGTCACCAAA	ATGATTTCTGCAAGCGCAATTCCTCCGGCTTCACCTGGATAACCCGCCCATAATATGCTTCCAACTTGTGGATTATACTTTGCAAAAGAAACATCAACAGGACCTCCACAAACCAGCACAAGAATAACCGGCTTCTCTGCAGCCTTGGCAACTGCTGTGACCAGACTCTCTTGCTGACCAGGAAGTGTCAAATAGAGCCG	AAATCCTTCGGATACCAAGTG	ATATTATGGGCGGGTTATCC	TTCCTCCTGGATTATGGTCACCAAA
SNP0584	isotig07886	522	GTCAGGCGGGGATTATACAGCATCTCCTCTCCCACTGTACTGACAGAGAATCCCTTGTAATCATGAGCAGGATACACAAATGTGTCTTTAGGCAAAGTAAAGATCTGTGAATGAACAGACTTGTATAGCTGCTCAGAACTTCCACCCTGAAAATCTGTTCTGCCACATCCGCGTATCAGCAAAGCATCACCAGTGAAAGC	ATTCTTGGTTGAGGCTGATTATGTCCATCGCCAGTAACATAGGTAACGCAACCTAGGGTGTGACCAGGGGTAGAACGAACCTCCAGGAAGAGATCACCGAAACAAATTTTGTCACCAGGTTCAACAAAAAGATCAGCTTTTGCATTACTTGCTTTGGAAATAATAGATTTTACTCCGGGTGCTTTACTCTTAATCAAACC	AATGAACAGACTTGTATAGCTGCTC	TTACCTATGTTACTGGCGATGG	TCAGCAAAGCATCACCAGTGAAAGC
SNP0585	isotig07886	2033	CCTCCAAGCCGCCAGGAAAGCACCTGATGCTGCTCTTGGATTCAGAGTCATATGCAACAAGTGGGCTGTAATTGTCAGATTATTGCTTGGAGAGATTCCTGAAAGAACTATTTTTATGCAGAAAGGAATGGAAAAAGCTTTGAGGCCATACTTCGAACTTACAAATGCTGTTCGAGTTGGAGACTTGGAATTGTTCAAAA	AGTTGCCGATAAGTTCTCCAATACATTCAGCTCAGACCGTACTAACAATTTAATTGTCAGGCTGCGCCATAATGTCATTAGAACTGGGCTCCGCAACATCAGTATCTCATACTCCCAGATCTCACTTGTTGATGTTGCTAAAAAGCTGAAATTGGATTCTGCAAACCCTGTTGCTGATGCTGAGAGTATTGTAGCCAAAG	AAAAAGCTTTGAGGCCATACTT	AATTAAATTGTTAGTACGGTCTGAGC	GTTGGAGACTTGGAATTGTTCAAAA
SNP0586	isotig07891	1009	ACATAATTAGAATGATATTGTGGAAAAGCCATGACGGGGTTCTGCAGATAATGACTTCTTCGTGATGAATCTCTAGGATGAGGCCATCTCCGGTCATCTTCCTTCGGCAAAATGTGCCTCTGGTGCATTCTGTATTTTTGGAGATGGCTTGCTATGTTATGTCTGGTTAAACCTTCTACTTTCATTATTTCTAATATCCG	GAAGGGATGGCCTGATCCACRCCAAGTTGCTCTACTGCTTGTACAAACTTTTTGTGTAGTTCAGGTGTCC	ATTCTGTATTTTTGGAGATGGCT	TACACAAAAAGTTTGTACAAGCAGTAG	CTACTTTCATTATTTCTAATATCCG
SNP0587	isotig07891	1030	GGAAAAGCCATGACGGGGTTCTGCAGATAATGACTTCTTCGTGATGAATCTCTAGGATGAGGCCATCTCCGGTCATCTTCCTTCGGCAAAATGTGCCTCTGGTGCATTCTGTATTTTTGGAGATGGCTTGCTATGTTATGTCTGGTTAAACCTTCTACTTTCATTATTTCTAATATCCGRGAAGGGATGGCCTGATCCAC	CCAAGTTGCTCTACTGCTTGTACAAACTTTTTGTGTAGTTCAGGTGTCC	TGGTTAAACCTTCTACTTTCATTATTT	CCTGAACTACACAAAAAGTTTG	TCCGRGAAGGGATGGCCTGATCCAC
SNP0588	isotig07913	522	AAACCATAAAGGGCTAAAGCTTCAGCGAAGATGAGAATAAGGATCATCCCAACAAAAAGCTTTGGCTGCTGTGCATTAGCCCTGACGCCAGCATCGCCAACAATCCCAATTGCCATTCCAGCTGAGAGACCAGCAAGGCCACAAGCGAGGCCTGAAGAGAGATGCGCATAGCCATCGAACAGATAATAACCCTTTGCCTT	GGGTTAATCCCAGTGCTGATAATCACAGCAATAATCAACCCATAAATACCCAACACTCCAGCCATAACCACTGGCACGATCGACTTCATCA	GCCTGAAGAGAGATGCGC	ATGAAGTCGATCGTGCCA	CGAACAGATAATAACCCTTTGCCTT
SNP0589	isotig07914	508	AAACCATAAAGGGCTAAAGCTTCAGCGAAGATGAGAATAAGGATCATCCCAACAAAAAGCTTTGGCTGCTGTGCATTAGCCCTGACGCCAGCATCGCCAACAATCCCAATTGCCATTCCAGCTGAGAGACCAGCAAGGCCACAAGCGAGGCCTGAAGAGAGATGCGCATAGCCATCGAACAGATAATAACCCTTTGCCTT	GGGTTAATCCCAGTGCTGATAATCACAGCAATAATCAACCCATAAATACCCAACACTCCAGCCATAACCACTGGCACGATCGACTTCATCA	GCCTGAAGAGAGATGCGC	ATGAAGTCGATCGTGCCA	CGAACAGATAATAACCCTTTGCCTT
SNP0590	isotig07921	507	ACTGTGGGAACAATCAAGGAACAGCTTGCAGCTATAGCTCCTGCACTGGAAAAACTATGGAAACTGAAGGAGGAGAGGATTAAAGAATTTTCTGATGTTCAGTCTCAGATACAAAAGATATGTGCAGAAATTGTTGGGGACAGTAAGCACTCGGAGAGTCCAAGTGTTGACGAGACTGATTTATCCCTGAAGAAATTGGA	GAATTTCATGCTCAGCTCCAAGACCTTCAGAAAGAGAAGAGTGAAAGGTTGCACAAAGTTCTTGAATTTGTGAGCACCGTACATGATCTTTGTGCTGTCCTTGCCATGGACTTTTTTATGACTGTCACTCAAGTTCATCCAAGTTTGAATGACTCTGCAGGTGTACAGTCTAAAAGCATAAGCAATGACACGCTGTCTAG	AGATACAAAAGATATGTGCAGAAATTG	TTTCACTCTTCTCTTTCTGAAGGT	CTGATTTATCCCTGAAGAAATTGGA
SNP0591	isotig07922	467	GGAGAGAAGAGTTATGTTGGAATACCTGAGAAGACTTCAGGATCTATCAAGGAGCAGCTTGCAGCTATAGCACCTGCATTAGAAAAACTATGGAAACAGAAAGATGAACGGATGAAGGAGTTTTCTGATGTCCAGTCTCAAATACAAAAGATATGTTCAGAAATTGCTGGGATTAGTGGGCAGGAGGAGAGTCCTGCAGT	GATGAGTGTGACCTGTCCCTGAAAAAATTAGATGAATTTCATGCTCAGCTCCAAGAACTGCAAAAAGAAAAGAGTGAGAGATTGCATATGATCCTTGAGTTTGTGAGCACTGTGCATGATCTTTGTGCCGTCCTTGGCTTGGACTTCTTCAGTACTGTCACTCAAGTTCATCCAAGTTTGAATGACTCTGCAGGTGTACA	ATATGTTCAGAAATTGCTGGGA	CATGAAATTCATCTAATTTTTTCAGG	TTTTCAGGGACAGGTCACACTCATC
SNP0592	isotig07929	542	GAAAGTCTTTGCTTTATATCCCTGCCTATTGAGAAGAAAACCTCCTCCACATTCATATTAGTCTTTGCACTAGTCTCAAAGAATTTAATTCCATATTCATCAGCAAGTGCTTGACCCCTGGATGTTGGAACAGCCCTCTTGCTTTCATCCATATCAGCCTTGTTACCCACCAATATCTTGTTGACATTGTCAGAGGCATG	TGCTCAATGTTWCGAATCCAATTCCTGATGTTGTTAAAAGATGACTCGTCAGTCACATCATACACCAGCAATATACCCATTGCTCCACGGTAGTAAGCAGTCGTGATAGTTCGGAATCGCTCTTGCCCAGCAGTATCCCAAATTTGCAGTTTGATCCGTTTCCCATCCAGCTCTATGGTCCTTATCTTGAAATCAATGCC	TTGGAACAGCCCTCTTGC	TATATTGCTGGTGTATGATGTGACT	GGAATTGGATTCGWAACATTGAGCA
SNP0593	isotig07929	554	TTTATATCCCTGCCTATTGAGAAGAAAACCTCCTCCACATTCATATTAGTCTTTGCACTAGTCTCAAAGAATTTAATTCCATATTCATCAGCAAGTGCTTGACCCCTGGATGTTGGAACAGCCCTCTTGCTTTCATCCATATCAGCCTTGTTACCCACCAATATCTTGTTGACATTGTCAGAGGCATGYTGCTCAATGTT	CGAATCCAATTCCTGATGTTGTTAAAAGATGACTCGTCAGTCACATCATACACCAGCAATATACCCATTGCTCCACGGTAGTAAGCAGTCGTGATAGTTCGGAATCGCTCTTGCCCAGCAGTATCCCAAATTTGCAGTTTGATCCGTTTCCCATCCAGCTCTATGGTCCTTATCTTGAAATCAATGCCAATGGTGGTAAT	TTGGAACAGCCCTCTTGC	TATATTGCTGGTGTATGATGTGACT	TGTCAGAGGCATGYTGCTCAATGTT
SNP0594	isotig07931	50	ACAAACCAAAGCCAAAGCCACCAATTTACAAACCTCCGGTGGTAAAGCC	CTTCCACCACCAGTTCCAATCTACAAACCAAAGCCACCAGTTTACAAACCTCCGGTGATAAAGCCAATTCCACCACCAGCCCCTATCTACAAACCAAAGCCAAAGCCACCAGTTTTCAAACCTCCGATAGTAAAGCCACTTCCACCACCMGTTCCAATCTACAAGCCAAAGCCACCAATATACATCCCTCCAATAGTAAA	AAACCAAAGCCAAAGCCA	GTTTGAAAACTGGTGGCTTT	TTTACAAACCTCCGGTGGTAAAGCC
SNP0595	isotig07931	200	ACAAACCAAAGCCAAAGCCACCAATTTACAAACCTCCGGTGGTAAAGCCKCTTCCACCACCAGTTCCAATCTACAAACCAAAGCCACCAGTTTACAAACCTCCGGTGATAAAGCCAATTCCACCACCAGCCCCTATCTACAAACCAAAGCCAAAGCCACCAGTTTTCAAACCTCCGATAGTAAAGCCACTTCCACCACC	GTTCCAATCTACAAGCCAAAGCCACCAATATACATCCCTCCAATAGTAAAGCCACTTCCACCACCAAGTCCAATTCATAAACCACTCCCACCATTCTACAAGAAACCCACCCCTCCACACCCCAAGCTTCCTCCAGGCTCCATTCCACCATCCTAAATTTGGATGCTTTCCTTCCGTCCCTCGTTTCATTCCTCAACCAT	TATCTACAAACCAAAGCCAAAGC	AAGTGGCTTTACTATTGGAGGG	CGATAGTAAAGCCACTTCCACCACC
SNP0596	isotig07931	607	TCAAAAGAGGGTAATTATAAGTAGGTTACTTTGGTTGTTTCATTTCATGTGCTTAAAGGGTTAAAGGAATTAAAACTTTCCACTTATAAAATAAAATCCAAGGTTCAGAGTGAAAGAATTGTCAAGAAAATAACGCTAGTGACACAGAACGAGGAAATTTCTCGAGTTTCAATTGCTGTGTGATTGCCATGAAGTTCTCC	GTATCGGTTTGTTCGAGGTGAGAAGATCGTATGTTTGTAAATTTTAAGTTCATATGCATTCCAAAAGTTTCTACTGTACTTTGTTCCAAAGGTTTCTACTGCACTTTGTAGCACCATAGATTTGCATGTGGTGATCCTAAGATCACATTTAATAATCCTGTTGTTCAAGATTTCAAATACAGTACTGTTCTAGATTGGTT	AGGAAATTTCTCGAGTTTCAATT	TGAACTTAAAATTTACAAACATACGATC	CTGTGTGATTGCCATGAAGTTCTCC
SNP0597	isotig07932	1180	TTAAAAGAGGGTAATTATAAGTAGGTTTCTTTATTTGTTTCATTTCATGTGCTTAATGGGTGAAAACAATTAAAATTCTTCGTTTATAAAATAAAATCCAAGGTTCAGAGTGAAAGAATTGTCAAGAAAATAACGCTAGTGACACAGAACGAGGAAATTTCTCGAGTTTCAATTGCTGTGTGATTGCCATGAAGTTCTCC	GTATCGGTTTGTTCGAGGTGAGAAGATCGTATGTTTGTAAATTTTAAGTTCATATGCATTCCAAAAGTTTCTACTGTACTTTGTTCCAAAGGTTTCTACTGCACTTTGTAGCACCATAGATTTGCATGTGGTGATCCTAAGATCACATTTAATAATCCTGTTGTTCAAGATTTCAAATACAGTACTGTTCTAGATTGGTT	AGGAAATTTCTCGAGTTTCAATT	TGAACTTAAAATTTACAAACATACGATC	CTGTGTGATTGCCATGAAGTTCTCC
SNP0598	isotig07947	460	CTTGTGCCATTATTCTCTTCTTTTTCTGCCAACAATTTTCCAGATTCCTCGTCAGCCTGCTGAGCTTTGTTTTGCTCATCCTTGGCCTTGAGCGCCTGCAACTTCGAGTGATTATAATACACCACACCCAAGAAAGCCAATGCATACCCGAACAGATTGATTGGAGTAACAGTGTCCTTAATCACAGACCAGGAAAATGC	ATCAAGAGCCAATCTTTAACCACACCAGCAACATTCATAGTCAACGCAGAAGTCTTTCCAACGAGCAAGAAAACCGCGAGATTCAGCGCAAATGCGCAGAAAGAATTGGTCCCAAAAATTAGAAAATCAAAATGGAAGCTGGAGGTCTCCTTCAAGAGAGGAAACTCAACGAAAATCCAAGGGAAAAACAAAAAAACCAA	TCGAGTGATTATAATACACCACACC	TTGACTATGAATGTTGCTGGTG	CCTTAATCACAGACCAGGAAAATGC
SNP0599	isotig07957	255	ATTGCTCTACAAGGTTCTGACATAGTAGCCATTGCGAAGACAGGCTCGGGGAAAACTTTGGGTTACTTGATTCCTGGCTTTACTCACATAAAGCAACGACGCAACAATCCCAAATTAGGTCCAACAGTTTTAGTGTTGTCACCAACAAGGGAGTTGGCAACTCAGATACAAGCTGAAGCTGCAAAGTTTGGAAAATCATC	AAGATATCTTGCACTTGTTTGTATGGAGGTGCACCAAAAGGACCTCAGTTGAGAGACCTGGACAGAGGTGTAGATATAGTAGTTGCTACTCCTGGTCGCTTGAATGATATTATAGAGATGAGAAGAATAAGCCTCCGTCAAGTTTCGTACTTGGTGTTAGATGAAGCAGATCGGATGTTGGATATGGGGTTTGAACCTCA	CAACAAGGGAGTTGGCAA	TCAACTGAGGTCCTTTTGGT	AAGCTGCAAAGTTTGGAAAATCATC
SNP0600	isotig07957	656	GATAAGAAAGATTGTTAAGGAGGTGCCTACTAGTAGGCAAACACTTATGTACACGGCAACATGGCCAAAGGAGGTGCGCAGAATTGCTGCTGATCTACTGGTTAGACCTGTTCAGATTAACATTGGAAATGTTGATGAGCTTGCTGCCAACAAGGCTATTACCCAGTATGTTGAAGTCCTTTCACCCATGGAGAAACATA	GCGGCTGGACCAGATATTGAGATCTCAAGAACCAGGATCAAAGATAATAATATTCTGTTCAACAAAGAAAATGTGCGATCAACTTGCACGTAAACTAACCCGCCAATTTGATGCGGCTGCTATTCACGGAGACAAATCTCAGGGTGAGAGGGATCATGTGTTGAGTCAGTTTCGCACAGGAAGGTCACCGGTGCTTGTAG	AAGGCTATTACCCAGTATGTTGA	TTATTATCTTTGATCCTGGTTCTTG	GTCCTTTCACCCATGGAGAAACATA
SNP0601	isotig07958	283	GATCTGATCATTTACGTGATGATCTGATTGTGAAAGCGAGTTCTGGACTTGGATTGTTCTCTTCAAAAGTTGCAGAAAGTGGTTTATCTGCTGATTCTTATCGCCGTCAACATGACATAACTGTATCTGGAGATAATGTGCCCCCAACCTTTCACTTCATTTGAAGCTACTGGTTTTCCTTCAGAGATTCTTAGGGAGGT	TACCATGCTGGATTTTCTACTCCTACACCAATACAGGCACAGTCATGGCCAATTGCTCTACAAGGTTCTGACGTAGTAGCCATTGCGAAGACAGGCTCTGGTAAAACTTTGGGTTACTTGATTCCTGGCTTTACTCACATAAAGAAACGACACAATAATCCCAAATTAGGTCCAACAGTTCTAGTCTTGTCACCGACAAG	TCAACATGACATAACTGTATCTGGA	ATGACTGTGCCTGTATTGGTG	TTCCTTCAGAGATTCTTAGGGAGGT
SNP0602	isotig07959	1165	AATATCCATAATAGTCTCTTCAAATATGTCTTCCATTTCAACTTCCTCCATTTGATCTTCTTTGGTAATTTCAGTTTCTGTTTGTTCCAAAGACATGGACACAGATTGATCCTCTACATCTGATAGAGGGATATCCTCCCATATCGTGAATTCCTCGACCGATGTCTTTGGTTTCTTCGTGTCCTCCGGACAGGTTCTCC	GGAGAGTGCCATTTGTGAGGCATTTTTCTCTGATAAAACTCTCTTGTTAACAACACAAGGAAATGGATTAGCTCCCACTAAATTCTGATTCAGCACACTTAAAGCTTTTCTATAAGGTATCGACTCCATTCTGAATTTTCTTGCGCCCATCATTTCTGCCTCTTGTGCATTTGTGGGTTTAATCTGAGCAGAAGTGTTCT	AATTCCTCGACCGATGTCTT	AATCAGAATTTAGTGGGAGCTAATC	AAATGCCTCACAAATGGCACTCTCC
SNP0603	isotig07966	163	TCGTCAAAAATATTCCGTTCTAAAACTTTTCACTCATCGTCGTCGTCATCTTCATCTCCTGCTCCTGCAGCATTTAGTGCATTCAATCTTTCAATCAAACGAGCTTTCCTCTCTTCGTAGGTGAGCTTCTTCAAGTTGTACCTCTTGTGTTCCTTAGGTGGC	GTTTTTCAGATTTCTTCACAGTAGGGTCAGCACGGATGGCCGCATGGACTTTCTTGTACAATTCCTCAAGGCCATCTGGCTCAAGTCCGTTCTTGATATACTCACTGAAGTGTGATTGATACTTTTCTGGTTCATCTTCCATCAATGTCGTCATGTATGCAGCAATGTGGCCACCATAAATGTATTTCCTGTGAACCTCA	TCTTCGTAGGTGAGCTTCTTCA	ATGCGGCCATCCGTGCTG	GTACCTCTTGTGTTCCTTAGGTGGC
SNP0604	isotig07966	518	GTATGCAGCAATGTGGCCACCATAAATGTATTTCCTGTGAACCTCAGCATCAAGCTGCTTAGAATCCTTCACAAATCCAGCAAACCTCTTGTCACTGTGGGGAACATCTAATCCTCCATCCAGCGCTCCCTTCAGAGCACCAAAAACACGATTTCCAGTAGTTGTTCTAATAAGACCTACATCAAGAAGAGCACGAAAAG	CCTTCTGCTCTCAGCTGGCTCAACTGAGTAATCCTCTCCAGTTGCCTCCACATTGCCTTCATACTCGTCATCCATCTCAAGCGTTTTTAAGACACGGCGAGCCAAAAGAAGCCCAGTACAGTAAGCTGCTGCATAATTTGTGAGACCCACTTCAAGTCCGTAGCGAGGCAGTTCATGGGCATATGCTGCAGCCATAACAA	AAAAACACGATTTCCAGTAGTTGT	TTAAAAACGCTTGAGATGGATG	CCTACATCAAGAAGAGCACGAAAAG
SNP0605	isotig07973	1018	TTACGCGGTTCCACACAACGAGTCGTCAGATCAGGTTGCACTGGATATAGATTATCATCACAATATGTTGTTATCCCACCAGAAAGTGAATCCAAAGGAAGTCATTGTTGGATGGTTCTCAACTGGTTTTGGAGTCACCGGTGGTAGTGCTTTGATACATGAATTTTATGCTAGAGAAGTTTCAAATCCGGTTCATTTGA	TGTTGATACTGGATTCAAAAATGGCGAGGCTGCAATTAAGGGATTTGTCTCTATTAATTTATCTCTTGGAGATCAGCAACTTGCTGCACAATTTCAAGAAATTCCTTTGGACCTACGCATGGTTGAGGCTGAACAAATTGGTTTTGATGTTCTTAAGCCAACAACAGTGGACAAGATTCCCAATGATCTGGAAGGAATGG	TGCTTTGATACATGAATTTTATGC	AAGAGATAAATTAATAGAGACAAATCCCT	GCCATTTTTGAATCCAGTATCAACA
SNP0606	isotig07987	320	AGAAAATAAAAATTCCATAAACTAACAACTTATTACAACTGAGAACTGATACGAGATAGACAAAAGCTGACTAAAATCAAGAACAAACAATACGAGGCATCTTCATACTGCACCATGGCCATTGTGGAGGAGCTTTTGGTCGAAGTGCCACACTCCGTGTCCTTTCCCAACCATCCTTAATTGAGTAACATATTCTGCTA	TTTCTTAATGGCTTCAACCTGCTCTTCCAAAAATTCGCTCTCTACGAAATCTGCCATCTGGGGATCATTGTTTCGATCAGCAACACTGTGCAGGTTCAGAAGTTTCTCATTAGTTAACTTCTCCAAGGACAGAGCAAGTTCCATGGCATATTGAGCATCACCCTTCTCAACATGATCAAACTCCTCCGGGGGCATTAGCA	TCCGTGTCCTTTCCCAAC	AAACAATGATCCCCAGATGG	CTTAATTGAGTAACATATTCTGCTA
SNP0607	isotig07995	90	GGATGATAGGGACGACCCGACCTACTCATTACCATGTCCTGTTAGACGAGGTTGGTTTCTCACCAGATGATCTACAGGAGCTTGTGCAT	ACCTTTCTTATGTTTACCAGAGGAGCACTACTGCTATATCTGTCGTTGCTCCTATCTGCTATGCTCATTTGGCTGCTACCCAGTTGGGGCAGTGGATGAAGTTTGAAGACGCATCGGAGACATCGTCCAGCCATGGGGCGGCACCTGCAGGAGGTGGTCCTCCTGTGCCACAGATGCCTAAGTTACAGGAGAGTGTGCGT	TACTCATTACCATGTCCTGTTAGAC	AACTGGGTAGCAGCCAAAT	CTCCTCTGGTAAACATAAGAAAGGT
SNP0608	isotig07995	354	CTCATTTGGCTGCTACCCAGTTGGGGCAGTGGATGAAGTTTGAAGACGCATCGGAGACATCGTCCAGCCATGGGGCGGCACCTGCAGGAGGTGGTCCTCCTGTGCCACAGATGCCTAAGTTACAGGAGAGTGTGCGTAATTCCATGTTTTTCTGTTGATGCGTATTTAGCCCTTCTTGGCTTGTGCATAAAGACAACTTC	GCTGTGGTAGTTTATGTGTAGTGTTCAGTATGACTTACGGAAGTTTATGTGAAGTGTTTGATATTTGGGTGGTTCTGAACCTAGTAGATGTCAGTTGTCTGTGTATTTATATCCTCAAGCTAGTCCCCTTTGCACTGGCTGGATTTTCTGTCTAGGATATTGTGTTTTGTCAAACTCACCCGTGGGAATGTTTTGTGGCA	TTGATGCGTATTTAGCCCTT	CTTCCGTAAGTCATACTGAACACTAC	TTGGCTTGTGCATAAAGACAACTTC
SNP0609	isotig07995	566	TTATGTGTAGTGTTCAGTATGACTTACGGAAGTTTATGTGAAGTGTTTGATATTTGGGTGGTTCTGAACCTAGTAGATGTCAGTTGTCTGTGTATTTATATCCTCAAGCTAGTCCCCTTTGCACTGGCTGGATTTTCTGTCTAGGATATTGTGTTTTGTCAAACTCACCCGTGGGAATGTTTTGTGGCAGTTTGCCTAGT	CGAACTAKTATGTTAGGGA	Not Designed	Not Designed	Not Designed
SNP0610	isotig07995	574	AGTGTTCAGTATGACTTACGGAAGTTTATGTGAAGTGTTTGATATTTGGGTGGTTCTGAACCTAGTAGATGTCAGTTGTCTGTGTATTTATATCCTCAAGCTAGTCCCCTTTGCACTGGCTGGATTTTCTGTCTAGGATATTGTGTTTTGTCAAACTCACCCGTGGGAATGTTTTGTGGCAGTTTGCCTAGTRCGAACTA	TATGTTAGGGA	Not Designed	Not Designed	Not Designed
SNP0611	isotig08017	551	GTTGACGCTAACAAGGCGCCGATCCTTCCGACCAATAACCTTCCCACTGACTTCGATTGGAGAGACCATGGTGCCGTCACGCCAGTCAAGGATCAGGGTTCCTGTGGGTCATGCTGGTCGTTTAGCACCACTGGAGCACTGGAAGGTGCGAACTTTTTGTCTACGGGAAAGCTTGTGAGCCTCAGCGAGCAACAGCTTGT	GATTGTGATCATGAGTGTGATCCAGAAGAAAAAGATTCATGCGACTCTGGCTGTAGTGGGGGACTGATGAACAGTGCCTTTGAGTACACTCTTAAAGCTGGTGGACTCATGAAGGAAGAAGACTATCCTTACACRGGCACTGACCGTGCAGCTTGCAAATTTGACAAATCCAAGATTTCTGCAAAGGTTGCTAACTTTAG	AACTTTTTGTCTACGGGAAAGC	TACTCAAAGGCACTGTTCATCA	TGAGCCTCAGCGAGCAACAGCTTGT
SNP0612	isotig08017	686	GCACTGGAAGGTGCGAACTTTTTGTCTACGGGAAAGCTTGTGAGCCTCAGCGAGCAACAGCTTGTRGATTGTGATCATGAGTGTGATCCAGAAGAAAAAGATTCATGCGACTCTGGCTGTAGTGGGGGACTGATGAACAGTGCCTTTGAGTACACTCTTAAAGCTGGTGGACTCATGAAGGAAGAAGACTATCCTTACAC	GGCACTGACCGTGCAGCTTGCAAATTTGACAAATCCAAGATTTCTGCAAAGGTTGCTAACTTTAGTGTCGTGTCCCTTGATGAAGATCAAATTGCTGCAAATCTCGTTAAGAATGGTCCTCTTGCAGTGGGTATCAATGCCGCCTTCATGCAGACATACATAGGAGGGGTGTCCTGTCCGTACATATGCTTTAAGCGAGT	ATGAACAGTGCCTTTGAGTACAC	TAAAGTTAGCAACCTTTGCAGAA	TGAAGGAAGAAGACTATCCTTACAC
SNP0613	isotig08018	102	TTTGCTCTTATTTTCCTCTGCTCCATACTCCTTGGGACGTTGTTTTGTTCCGCCGTAGCAGGAGGCGACGCCGGCGAAAATGACGATCTTTTGATCCGTCA	GTCGTTGACCAAGGAAATGCGAACGATGACAAATCGTTGACTGACGATCATCATTTCGCGATCTTCAAGAAGAAGTTCGGAAAGGTGTACGCCACCAAGGATGAGCACGATTACCGGCTCACTGTGTTTAAGGCTAACATGCGCCGCGCCAGGCGCCACCAGAAGCTCGACCCCTCCGCCATCCATGGCGTCACTCAGTT	ACGTTGTTTTGTTCCGCC	AAATGATGATCGTCAGTCAACG	CGTTCGCATTTCCTTGGTCAACGAC
SNP0614	isotig08018	569	GTTGACGCTAACAAGGCGCCGATCCTTCCGACCAATAACCTTCCCACTGACTTCGATTGGAGAGACCATGGTGCCGTCACGCCAGTCAAGGATCAGGGTTCCTGTGGGTCATGCTGGTCGTTTAGCACCACTGGAGCACTGGAAGGTGCGAACTTTTTGTCTACGGGAAAGCTTGTGAGCCTCAGCGAGCAACAGCTTGT	GATTGTGATCATGAGTGTGATCCAGAAGAAAAAGATTCATGCGACTCTGGCTGTAGTGGGGGACTGATGAACAGTGCCTTTGAGTACACTCTTAAAGCTGGTGGACTCATGAAGGAAGAAGACTATCCTTACACRGGCACTGACCGTGCAGCTTGCAAATTTGACAAATCCAAGATTTCTGCAAAGGTTGCTAACTTTAG	AACTTTTTGTCTACGGGAAAGC	TACTCAAAGGCACTGTTCATCA	TGAGCCTCAGCGAGCAACAGCTTGT
SNP0615	isotig08018	704	GCACTGGAAGGTGCGAACTTTTTGTCTACGGGAAAGCTTGTGAGCCTCAGCGAGCAACAGCTTGTRGATTGTGATCATGAGTGTGATCCAGAAGAAAAAGATTCATGCGACTCTGGCTGTAGTGGGGGACTGATGAACAGTGCCTTTGAGTACACTCTTAAAGCTGGTGGACTCATGAAGGAAGAAGACTATCCTTACAC	GGCACTGACCGTGCAGCTTGCAAATTTGACAAATCCAAGATTTCTGCAAAGGTTGCTAACTTTAGTGTCGTGTCCCTTGATGAAGATCAAATTGCTGCAAATCTCGTTAAGAATGGTCCTCTTGCAGTGGGTATCAATGCCGCCTTCATGCAGACATACATAGGAGGGGTGTCCTGTCCGTACATATGCTTTAAGCGAGT	ATGAACAGTGCCTTTGAGTACAC	TAAAGTTAGCAACCTTTGCAGAA	TGAAGGAAGAAGACTATCCTTACAC
SNP0616	isotig08039	664	GTTGTTTTCGACTCCTCACCACTAACTTTTCTTTTCCCCTTTGAAGATTTAGAAGTAGGCGGGGTTCCTCGACCAGATCCAGAAGTAACAGCTTTCAATGGACTGTTGTTCTCAACCGGTTCTTCTTTAAGAGCTTCCTTCTTTGGGGCAAGTACAGGAGAAATGTCATCTTCCATATCGTCATCGTCGTCATCGTCATC	TCCCCATCCGAGTCACTCAACCCATTAGCTCTTCCGAGCAGTTTCTTCAACTCCTTTCCAGATTTGCTCAGCCCGCCCTCCTCTTCATCAGCTTCATCCTCATCCTCTTCATCCTGCTTAATTTCTGGAGGAGCTGGGATTTCAGGGGCCAAATCTTCTCTCTCCTCGGGATCATTGCCGACAGCTTCATCGTCATCAGT	TTCTTCTTTAAGAGCTTCCTTCTTT	TGAGCAAATCTGGAAAGGAG	TATCGTCATCGTCGTCATCGTCATC
SNP0617	isotig08068	168	ACATTCTTGAAGCTCAGCAAAAGGGAGAGATCAACGAGGATAATGTCCTCTACATTGTTGAGAACATCAATGTTGCTGCAATCGAAACAACATTGTGGTCTATTGAATGGGGTATTTCAGAATTAGTGAATCACCCCGAGATCCAGAAGAAACTCCGTGAAGAGATC	ACACCGTACTCGGACCAGGAGTACAAGTCACAGAACCCGTTATCCACAAACTCCCATACCTTCAGGCCGTGGTCAAAGAAACACTTCGTCTCCGTATGGCTATCCCTCTTCTCGTGCCCCACATGAACCTCAACGATGCCAAACTTGGAGGATACGATATTCCTGCCGAAAGCAAAATCTTGGTCAATGCTTGGTGGCTA	AATGTTGCTGCAATCGAAA	ATAACGGGTTCTGTGACTTGTACT	TGTACTCCTGGTCCGAGTACGGTGT
SNP0618	isotig08073	1194	CTTGCAAACTTGATATCTGAAATTGAAGCTATTATCTCAGTGAAAAATGATCTTGAACCAGGCGCCTCCTGTTCCTCAAATATTTTTGAATGGGAATCACACAAGGCAGATTGCCGCAAATCGATTAGACGAATTGATCCTTTTGAACTGCTGTATGCTAATGTGTTACAGTGTGTAGGATGAAACTCTGCTGACGTTAT	ACCTCAGTTAGATCCTCCATATTTGTTGGCTTAACATCAACGATATTGAAACTTTGATTACTTATTTCCAAGTTCCAAAGATTTATTCGCAAATCATCAGCTGATATAAATGTTTCACCATCACTATTATTTGAAATTGAATTGATATGGTAATCATGCGCATGAGCATACACTCTCCTACATTTTGCGACAAGACTGAT	AATTGATCCTTTTGAACTGCTG	ATAAATCTTTGGAACTTGGAAATAAGT	TAGGATGAAACTCTGCTGACGTTAT
SNP0619	isotig08083	621	ACATCAATATTCTTTGTCCTTTTCTTATATGCATTGTACAGTGTCCTTTGATTAAAAACATCCCAACCAGCAGGAGCAGGCTCCTTCTCCCATTTTTTATACTTCGACTCTGCCATATCTTGCGTGTCCAGCATATATGCTTCGCTCATATCCAAACCATTGGCATCAAGAAGTCTTCCAATTTTCTTCTTCCTCTCCTC	AGCCATTTTTGCTTGGAAATTCCTCTAGACTCTTCAGGAGGTTCCATTCTTTTCTTCTCAGCAACCATGGCAGTCTGATTGGCTTTTCTTGCCTCATTCATCTTCAGTCTTAACTCAAACAACCTCTTTTGCTTTCCTGTAAGATTTTTGAATTCTTTTTCTGTGTTATCTTCGCCATCCGTATCAGCCTCTCCACCAGA	AAACCATTGGCATCAAGAAG	AATGGAACCTCCTGAAGAGTCT	TTCCAATTTTCTTCTTCCTCTCCTC
SNP0620	isotig08084	621	ACATCAATATTCTTTGTCCTTTTCTTATATGCATTGTACAGTGTCCTTTGATTAAAAACATCCCAACCAGCAGGAGCAGGCTCCTTCTCCCATTTTTTATACTTCGACTCTGCCATATCTTGCGTGTCCAGCATATATGCTTCGCTCATATCCAAACCATTGGCATCAAGAAGTCTTCCAATTTTCTTCTTCCTCTCCTC	AGCCATTTTTGCTTRGAAATTCCTCTAGACTCTTCAGGAGGTTCCATTCTTTTCTTCTCAGCAACCATGGCAGTCTGATTGGCTTTTCTTGCCTCATTCATCTTCAGTCTTAACTCAAACAACCTCTTTTGCTTTCCTGTAAGATTTTTGAATTCTTTTTCTGTGTTATCTTCGCCATCCGTATCAGCCTCTCCACCAGA	AAACCATTGGCATCAAGAAG	AATGGAACCTCCTGAAGAGTCT	TTCCAATTTTCTTCTTCCTCTCCTC
SNP0621	isotig08084	636	GTCCTTTTCTTATATGCATTGTACAGTGTCCTTTGATTAAAAACATCCCAACCAGCAGGAGCAGGCTCCTTCTCCCATTTTTTATACTTCGACTCTGCCATATCTTGCGTGTCCAGCATATATGCTTCGCTCATATCCAAACCATTGGCATCAAGAAGTCTTCCAATTTTCTTCTTCCTCTCCTCWAGCCATTTTTGCTT	GAAATTCCTCTAGACTCTTCAGGAGGTTCCATTCTTTTCTTCTCAGCAACCATGGCAGTCTGATTGGCTTTTCTTGCCTCATTCATCTTCAGTCTTAACTCAAACAACCTCTTTTGCTTTCCTGTAAGATTTTTGAATTCTTTTTCTGTGTTATCTTCGCCATCCGTATCAGCCTCTCCACCAGAATCTCCTCCCTCACC	ATATCTTGCGTGTCCAGCAT	AGAAGAAAAGAATGGAACCTCC	TCCTCTCCTCWAGCCATTTTTGCTT
SNP0622	isotig08097	399	TTGGAGCTGAGGAGCTGAGCCGCGTTATGCACCCCAAGAGGAAGGCTAATCAGGAGACTCCGCTTGTTCTCTCTGCTGAACTCAGGATCGGCTCCGCCATTATTGTTGTATCTGATCTCATTGACGACTCGTCTGCTACGGTCAAGTCTGCAGTAACCGGAGGTGTGATCTGCCTTGAGACTGAGGACATCGAAGCTGCC	TGGCCCAGGCTGTAGACGCGGGCGCCACTACGGAAGGAGAGATCTCCGAGGGTGAAGACGCCTGCTGCSGCGGGCGCGTGGGCAAGGTGAAAGACCCCTATGGTAATATCTGGCTTATCTGCTCTCCCTCGAAGAAATGCGCCGACGTGGAAGCTTAAGAACCCTCTGATGTTTAATCAATTAACTTGCATTACTTTTTG	TAACCGGAGGTGTGATCTG	ATCTCTCCTTCCGTAGTGGC	TGAGACTGAGGACATCGAAGCTGCC
SNP0623	isotig08097	468	TCTCTGCTGAACTCAGGATCGGCTCCGCCATTATTGTTGTATCTGATCTCATTGACGACTCGTCTGCTACGGTCAAGTCTGCAGTAACCGGAGGTGTGATCTGCCTTGAGACTGAGGACATCGAAGCTGCCWTGGCCCAGGCTGTAGACGCGGGCGCCACTACGGAAGGAGAGATCTCCGAGGGTGAAGACGCCTGCTGC	GCGGGCGCGTGGGCAAGGTGAAAGACCCCTATGGTAATATCTGGCTTATCTGCTCTCCCTCGAAGAAATGCGCCGACGTGGAAGCTTAAGAACCCTCTGATGTTTAATCAATTAACTTGCATTACTTTTTGAAGTCTTGTTTGTTTCTATTTTGTCTCCAGTCAAACTTGGTTAACTTTTGGAACCGTTAATGGGAGTGG	GCCACTACGGAAGGAGAGA	CAGATATTACCATAGGGGTCTTTC	CTCCGAGGGTGAAGACGCCTGCTGC
SNP0624	isotig08127	132	TATACAACAACTTGGAATAATATATGCAGTCATAGTCCCATAACTTTTGAATTATATATGCGTTCTTAGTTCATTCAATATTCCAAATGGCATAGTTTGTGAACGATATTTCTCAACTAATTAATTAGTTT	ATGCCAAGAACGTGTGAAAGAGGGATTGAAATTTCTCCATCTCCTTAGCAGGCAATGCAACCAAGACATTAACCCCATTCCCATTGTTGTTGTTTGATCCATTATTAATTTCAGGGAACAGCAAAATGATGTCTTTTCTGTGGTACACCACKGGACAACTGTACCTTGGCTTCCCCCATGGATACTCTACTTCAGAAAAC	AAATGGCATAGTTTGTGAACG	TGCTAAGGAGATGGAGAAATTT	TCCCTCTTTCACACGTTCTTGGCAT
SNP0625	isotig08127	284	CAAATGGCATAGTTTGTGAACGATATTTCTCAACTAATTAATTAGTTTRATGCCAAGAACGTGTGAAAGAGGGATTGAAATTTCTCCATCTCCTTAGCAGGCAATGCAACCAAGACATTAACCCCATTCCCATTGTTGTTGTTTGATCCATTATTAATTTCAGGGAACAGCAAAATGATGTCTTTTCTGTGGTACACCAC	GGACAACTGTACCTTGGCTTCCCCCATGGATACTCTACTTCAGAAAACCCTAATTTCCACCAAGAAGATATCAGAAACTCACCATTGGGAAACCCTTTATAGATTTCTCCCCAGTCTATTGCAGATCTTGCGTATTCATCAGTCATTCGAGCAGCCCCCTCGGACACCATGTCCACGATCTTGGAGAAGGGCTCGTCCTC	TAATTTCAGGGAACAGCAAA	CTGAAGTAGAGTATCCATGGGG	GGGGGAAGCCAAGGTACAGTTGTCC
SNP0626	isotig08164	1163	GCCCATTTAAAGCTGGGAAAAAGAGGGTTCAGAAGACAAGTAATGGGGTTGGTGTTTGTTCTGATGATTCGTGTGTGAAACACAGGGTTGCAGATGAACTTAGGCAGAATGAATCTAAGGGTAAAGAAGGGAAAGATTTTTCATTTGAGTGCTTTGTTGGATTTGTGTTTGATCAGTTGAGTCAGAATTTGCCAAAGTTT	ATGTGTCTGCTCAGGAAAGTGAATGCAATAGTGGTGACACAGCAGCTTCTACTCCGGCTGACTCCAACCAGTTTGATCATCTGAGGGCTCTTGCAAGTATTTTGGAAGGTAAGAGAGCAGACGTGAATGGATTTCTTGGGAACTTGATGTTTGCACGTGTGGGAGGTATGCCATCAAATATTTTAGGAGTGCCACCTTCT	ATGAACTTAGGCAGAATGAATCTAA	TGCTGTGTCACCACTATTGC	CATTCACTTTCCTGAGCAGACACAT
SNP0627	isotig08170	169	AATTAAAAAGCACAGTTTTGCGATTAATTTCGCATCATTTTTATTCACTTTCATTTCAAGACTCAAGATGGAAACAGCAGCCGCTTTCGGGTCATCTTTCAGCAGCATTTCTTACGGACCTCCCAACCGGTTCTTCCGATCCGGGGCTACCCGACCCGAGTTCCTGTG	TTTCGATCCAAATCCCTTATCTCGACCCCATGGGTTCAGGGACAACAATCTATTTCTCATGTGAAGCTTGGAAACAGGAAAGTGAATTTTGTAACCAGAAAGGGCTTTTTAATTAGAGCATCGATGCAATCTTCTGATTCTGCCGGTTCAGCTGCTCCTATTGCTCCACTTCAACTAGAGTCTCCAATTGGACAATTTCT	ATTTCTTACGGACCTCCCAA	AAATAGATTGTTGTCCCTGAACC	GGGCTACCCGACCCGAGTTCCTGTG
SNP0628	isotig08180	533	CAAAAGCGTCTACACGAACAGCTTGAGATTCAAAGAAATCTGCAACTTCGAATAGAAGAACAAGGGAAATACCTCCAAATGATGTTTGAGAAACAATGCAAGTCCGGTGCTGACTTGGTCAAGGGGACTGCATCGACTATAGAGAACTCTATCGAAGAGTTGACGGGTGCTGCACAAAATTCTCCTGCCAAAGATGATTC	GGATTACAGGCAGGTATCAGCAAAACAGGTGGTGACCAATCTAACTTAACCATAGCATCTGGAGAAAATTCTCTAGTTATAGGAGAGAAGTTTAAAGAACTGGAGACTCAAGTTCTTGAAAATTCTGAGGCAACTATTGATGGCACGTCACCATCCTCAAAGCGCACTAAAGTGCACGAATAGGCCAATGTTCATCTTGT	TATCGAAGAGTTGACGGGTG	TAACTAGAGAATTTTCTCCAGATGCT	AAAATTCTCCTGCCAAAGATGATTC
SNP0629	isotig08213	525	CGGAAGGAAATGAACCATGCTTCTTCACCACATACTTTTCATGGGATCCTGCAAAAGCTAATGCACAAGGAAATTCATTCCAGAAGAAGGTTATGCTACTCTTTGGGGCAGGTCACGCTGTGGAGGAGAAGTCTAATGGTTCAAATTCTGGTGGGAAAACTCAAAGAGCTTCAGCTTTAGCTGCTTTAAACTCCGCATTT	ATTCATCTCCAGTGCCAAAACCTGTTTCTACCCCAAGATCAGGAGGAAAAAGCCAGGCGTCGCAGAGAGCAGCTGCAGTGGCAGCTTTATCATCTGTTCTCACTGCCGAAAAGAGCCGATCACCTGACATTTCTCCTGCCCGGCCAAGTAGAAGCCCATCAATAGAAGCTAGCCATCCTGCCACAACAAAGATTGAAAAT	GTCACGCTGTGGAGGAGA	TTTTTCCTCCTGATCTTGGG	ACAGGTTTTGGCACTGGAGATGAAT
SNP0630	isotig08218	589	GAGGAATCCAGAGGGAATGAGCTGAATGCTAAGCGGATCAAGGAGTACCGGCAGAAGGTGGAGTCAGAGCTCACCAACATCTGTAGTGACATCATGACCGTCATAGATGAGCATCTCATTCCTTCGTGTACAGCTGGCGAGTCTACTGTGTTTTACTACAAGATGAAAGGGGATTATTATAGGTATCTTGCAGAGTTTAA	ACTGGTAATGAGAGGAAAGAAGTTGCTGATCAGTCACTGRAGGCATATGAGACAGCGACCACCACAGCCGAGACTGAGTTGCCTCCGACACATCCCAT	ATTCCTTCGTGTACAGCTGG	ATATGCCTYCAGTGACTGATCA	CAACTTCTTTCCTCTCATTACCAGT
SNP0631	isotig08218	629	AGGAGTACCGGCAGAAGGTGGAGTCAGAGCTCACCAACATCTGTAGTGACATCATGACCGTCATAGATGAGCATCTCATTCCTTCGTGTACAGCTGGCGAGTCTACTGTGTTTTACTACAAGATGAAAGGGGATTATTATAGGTATCTTGCAGAGTTTAARACTGGTAATGAGAGGAAAGAAGTTGCTGATCAGTCACTG	AGGCATATGAGACAGCGACCACCACAGCCGAGACTGAGTTGCCTCCGACACATCCCAT	TATCTTGCAGAGTTTAARACTGGTAAT	AGGCAACTCAGTCTCGGC	GTGGTGGTCGCTGTCTCATATGCCT
SNP0632	isotig08219	571	TCTGTTTATTGATTGGATTTTTAGTGGGTTGTGTTTATATTTGTCGAAGCTGAAGTCTTCAATTTGTTGAAGCTTGAGGAGCTGAAAGTGACACATGGGCTTTGGTTTAGTTTATGGTGATAAGGAATTAATCTTTGAAGGGAAATTAGGAAATTTGATATGGAATCACAATTGGGATTGATTGAACAGTCACTTGACTT	AGATACTCAGGATGGGTTAGGGAAGCTCTAAATGAATTGCCTGACAGCTTCACTATAACTGATCCTTGCATTTCTGGGCACCCGATTGTGTTCGCTTCAAATGGATTCTTGAAAATGTTCGGTTACTCTGAGGATGAGGTGATTGGGAGAAATGGAAGGGTGTTTCAAGGTCCTAAGACTGATAGAAGGTCGGTTATGGA	AATTAGGAAATTTGATATGGAATCAC	TCAGGCAATTCATTTAGAGCTT	CTTCCCTAACCCATCCTGAGTATCT
SNP0633	isotig08265	242	TCTTCCGGGTCAAACGGCGTCCTGGGGTTACTCCGATGCTGGATGAAAACCGGAGGTGGCGGTGGAAGCTGCCTGGGTCCGCTGAATGACTCAACGGTGCTGCTCATGCTGCTGGAAGTGGGTCTCTGCTGGGCGATGATCTGGTGGTCCTGAGAGTAAAACCGGGGATCCATAAAGGGATCATTAGGGTTATTATTGAT	TGTTGTTGATTAGGGTTTCTAGGTTTGAAATTAGAGAAGGCGTTAGCATCTGGAGGTAGGGGGAAGTTTGTCTTGGCTTTAGGTCCACGGAGGGAGAAGGCAGCGGCATCATAGGCCCGGGCAGCTTCAATAGCAGAATCAAAGGTGCCGAGCCAGAGGCGGACTTTCTTCTGTGGGTCTCTGATCTCAGCAGCAAATTT	GATGATCTGGTGGTCCTGAG	AAGACAAACTTCCCCCTACCT	AACCTAGAAACCCTAATCAACAACA
SNP0634	isotig08279	242	GTTGTAGAAGCTATAAGATCATTGTGTCTGAAATTTCCCCTCAAGTACAGATCTCTGATGAATTTCTTAAGCAATATTTTGAGAGAAGAAGGTGGATTTGAGTATAAAAAGGCAATTGTGGATTCAATTGTGATTTTAATTAGAGATATTCCAGATGCCAAAGAAAGTGGACTACTTCATTTATGTGAATTCATTGAGGA	TGTGAATTCACGTATCTTTCCACCCAGATCCTACACTTTCTTGGAAATGAAGGACCAAAGACCTCTGATCCAAGTAAATATATCCGGTATATCTACAATCGGGTGATACTCGAAAATGCAACTGTTCGGGCCAGTGCTGTCAGTACGCTGGCGAAATTTGGTGCGATGATTGACTCACTGAAACCCCGCATATTCATTTT	ATGCCAAAGAAAGTGGACTA	CAAGAAAGTGTAGGATCTGGGT	TTCATTTATGTGAATTCATTGAGGA
SNP0635	isotig08280	242	GTTGTAGAAGCTATAAGATCATTGTGTCTGAAATTTCCCCTCAAGTACAGATCTCTGATGAATTTCTTAAGCAATATTTTGAGAGAAGAAGGTGGATTTGAGTATAAAAAGGCAATTGTGGATTCAATTGTGATTTTAATTAGAGATATTCCAGATGCCAAAGAAAGTGGACTACTTCATTTATGTGAATTCATTGAGGA	TGTGAATTCACGTATCTTTCCACCCAGATCCTACACTTTCTTGGAAATGAAGGACCAAAGACCTCTGATCCAAGTAAATATATCCGGTATATCTACAATCGGGTGATACTCGAAAATGCAACTGTTCGGGCCAGTGCTGTCAGTACGCTGGCGAAATTTGGTGCGATGATTGACTCACTGAAACCCCGCATATTCATTTT	ATGCCAAAGAAAGTGGACTA	CAAGAAAGTGTAGGATCTGGGT	TTCATTTATGTGAATTCATTGAGGA
SNP0636	isotig08289	287	TTCTCATAGCACCATATCCCCGTTGCAAATCAGGTCTTTTGCTTAGTAATCTTTGAACGTTTGATCAATTCAACTCCTCCCTTAGGTCTAACAAGAATCTGCATCAATGGCAGCCACAATATCTACCATGGCTATGCTCAATTCTAAGTGCTTAAGCACCAACACCAAGTGTTTTAAGCCTACCACAAGACCAGTTTCTC	TGTCTCCAACCAGAACCTCCCAAAAGGCCTTGCCTCCTCGAAATTGCCAGAAAACTCTGGTCTGTTGGCCGGAACCGCCCTTGCTGGTGCTGTTTTCTCGACATTGAGCGCGTGTGATCCTGCCTTTGCTGCACAACAGATTGCTGAAATAGCCGAAGGTGATAGTCGGGGACTAGCCCTTCTGATTCCGATCATTCCGG	GCTATGCTCAATTCTAAGTGCTTAA	AATTTCGAGGAGGCAAGG	AAGCCTACCACAAGACCAGTTTCTC
SNP0637	isotig08313	648	AATTCGATCAAGAAGGGTTCTGCCAAGGAGATTGCTTTGGCATCGCGTGTCATTGGACTTTTGGCCCTGACAATTGGACCTGGGGAGAAAGCACAGGAAATTTTGGAAGAATCTTTATCTCCCATATCAGAAGCTCTGAAATCTCGTTCTGAACCATCTAAGATATCATCTTTGCTGGAGTGTTTGGCTATTATTACTTT	ATTGGYGGAGAAGRACCGGAGGAAACAGAGAAATCRATGCAAATAATGTGGCAAGTGGCTCATCCAAAATTRGGTCCCAATGTGGCTGCTGCTAAACCTTCACCAGCTATGATAACCACGGTTGTGTCTGCTTGGTCATTTCTCCTCACTACTGTGGATGGAGGGACGTTCAATTCCAAAAGTTGGCAAGAGTCAATTTC	CGTTCTGAACCATCTAAGATATCAT	TTTGCATYGATTTCTCTGTTTC	TGGAGTGTTTGGCTATTATTACTTT
SNP0638	isotig08313	654	ATCAAGAAGGGTTCTGCCAAGGAGATTGCTTTGGCATCGCGTGTCATTGGACTTTTGGCCCTGACAATTGGACCTGGGGAGAAAGCACAGGAAATTTTGGAAGAATCTTTATCTCCCATATCAGAAGCTCTGAAATCTCGTTCTGAACCATCTAAGATATCATCTTTGCTGGAGTGTTTGGCTATTATTACTTTYATTGG	GGAGAAGRACCGGAGGAAACAGAGAAATCRATGCAAATAATGTGGCAAGTGGCTCATCCAAAATTRGGTCCCAATGTGGCTGCTGCTAAACCTTCACCAGCTATGATAACCACGGTTGTGTCTGCTTGGTCATTTCTCCTCACTACTGTGGATGGAGGGACGTTCAATTCCAAAAGTTGGCAAGAGTCAATTTCATATTT	AATCTTTATCTCCCATATCAGAAGC	ACATTATTTGCATYGATTTCTCTG	GTTTGGCTATTATTACTTTYATTGG
SNP0639	isotig08313	662	GGGTTCTGCCAAGGAGATTGCTTTGGCATCGCGTGTCATTGGACTTTTGGCCCTGACAATTGGACCTGGGGAGAAAGCACAGGAAATTTTGGAAGAATCTTTATCTCCCATATCAGAAGCTCTGAAATCTCGTTCTGAACCATCTAAGATATCATCTTTGCTGGAGTGTTTGGCTATTATTACTTTYATTGGYGGAGAAG	ACCGGAGGAAACAGAGAAATCRATGCAAATAATGTGGCAAGTGGCTCATCCAAAATTRGGTCCCAATGTGGCTGCTGCTAAACCTTCACCAGCTATGATAACCACGGTTGTGTCTGCTTGGTCATTTCTCCTCACTACTGTGGATGGAGGGACGTTCAATTCCAAAAGTTGGCAAGAGTCAATTTCATATTTTTCTTCTC	TCTTTGCTGGAGTGTTTGG	CACTTGCCACATTATTTGCA	ATTATTACTTTYATTGGYGGAGAAG
SNP0640	isotig08313	684	TTGGCATCGCGTGTCATTGGACTTTTGGCCCTGACAATTGGACCTGGGGAGAAAGCACAGGAAATTTTGGAAGAATCTTTATCTCCCATATCAGAAGCTCTGAAATCTCGTTCTGAACCATCTAAGATATCATCTTTGCTGGAGTGTTTGGCTATTATTACTTTYATTGGYGGAGAAGRACCGGAGGAAACAGAGAAATC	ATGCAAATAATGTGGCAAGTGGCTCATCCAAAATTRGGTCCCAATGTGGCTGCTGCTAAACCTTCACCAGCTATGATAACCACGGTTGTGTCTGCTTGGTCATTTCTCCTCACTACTGTGGATGGAGGGACGTTCAATTCCAAAAGTTGGCAAGAGTCAATTTCATATTTTTCTTCTCTTCTAGACAA	TGTTTGGCTATTATTACTTTYATTGG	TGGGACCYAATTTTGGATG	AAGRACCGGAGGAAACAGAGAAATC
SNP0641	isotig08313	720	ATTGGACCTGGGGAGAAAGCACAGGAAATTTTGGAAGAATCTTTATCTCCCATATCAGAAGCTCTGAAATCTCGTTCTGAACCATCTAAGATATCATCTTTGCTGGAGTGTTTGGCTATTATTACTTTYATTGGYGGAGAAGRACCGGAGGAAACAGAGAAATCRATGCAAATAATGTGGCAAGTGGCTCATCCAAAATT	GGTCCCAATGTGGCTGCTGCTAAACCTTCACCAGCTATGATAACCACGGTTGTGTCTGCTTGGTCATTTCTCCTCACTACTGTGGATGGAGGGACGTTCAATTCCAAAAGTTGGCAAGAGTCAATTTCATATTTTTCTTCTCTTCTAGACAA	TGGAGTGTTTGGCTATTATTACTTT	TTATCATAGCTGGTGAAGGTTTAG	GTTTAGCAGCAGCCACATTGGGACC
SNP0642	isotig08314	723	TTAGCATCTCATGTCATTGGACTTTTGGCCCTGACAATTGGTCCTGGGGAGAAAGCACAGGAAATTTTGGAAGAATCTTTATCTCCCATATCAGAAGCTCTGAAATCTCGTTCTGAACCATCCAAGATATCATCTTTGCTGGAGTGTTTGGCTATTATTACTTTTATTGGCGGAGAAGGACCGGAGGAAACAGAGAAATC	ATGCAAATAATGTGGCAAGTGGCTCATCCAAAATTRGGTCCCAAYGTGGCTGCTGCTAAACCTTCACCAGCTATGATAACCACGGTTGTGTCTGCTTGGTCATTTCTCCTCACTACTGTGGATGGAGGGACGTTCAATTCCAAAAGTTGGCAAGAGTCAATTTCATATTTTTCTTCTCTTCTAGACAA	ATATCAGAAGCTCTGAAATCTCGT	TTGGGACCYAATTTTGGAT	AAGGACCGGAGGAAACAGAGAAATC
SNP0643	isotig08314	759	ATTGGTCCTGGGGAGAAAGCACAGGAAATTTTGGAAGAATCTTTATCTCCCATATCAGAAGCTCTGAAATCTCGTTCTGAACCATCCAAGATATCATCTTTGCTGGAGTGTTTGGCTATTATTACTTTTATTGGCGGAGAAGGACCGGAGGAAACAGAGAAATCRATGCAAATAATGTGGCAAGTGGCTCATCCAAAATT	GGTCCCAAYGTGGCTGCTGCTAAACCTTCACCAGCTATGATAACCACGGTTGTGTCTGCTTGGTCATTTCTCCTCACTACTGTGGATGGAGGGACGTTCAATTCCAAAAGTTGGCAAGAGTCAATTTCATATTTTTCTTCTCTTCTAGACAA	TGGAGTGTTTGGCTATTATTACTTT	TTATCATAGCTGGTGAAGGTTTAG	GTTTAGCAGCAGCCACRTTGGGACC
SNP0644	isotig08314	768	GGGGAGAAAGCACAGGAAATTTTGGAAGAATCTTTATCTCCCATATCAGAAGCTCTGAAATCTCGTTCTGAACCATCCAAGATATCATCTTTGCTGGAGTGTTTGGCTATTATTACTTTTATTGGCGGAGAAGGACCGGAGGAAACAGAGAAATCRATGCAAATAATGTGGCAAGTGGCTCATCCAAAATTRGGTCCCAA	GTGGCTGCTGCTAAACCTTCACCAGCTATGATAACCACGGTTGTGTCTGCTTGGTCATTTCTCCTCACTACTGTGGATGGAGGGACGTTCAATTCCAAAAGTTGGCAAGAGTCAATTTCATATTTTTCTTCTCTTCTAGACAA	TATTATTACTTTTATTGGCGGAGAA	AAATGACCAAGCAGACACAAC	TGGCTCATCCAAAATTRGGTCCCAA
SNP0645	isotig08330	453	CCTCGCCTTGGAAGAAGTTTTTGTGCTCACCAGATGTAGGATGCAATCCTTGCATATACACGGTCAACCTTCCGATGCTGGGGGGGTCCTATGCGGACTGCAATGTCACCTGCCCGGTGGCTATTTGATCATAATCAACACAGGCCTCAGGGGTGTCTTCTTCGCTAGGTGGAACGAGCTGCCAAAAAAGTTGCAAATAT	TGTCCCACTCGTTAAGAATGCTGGCACCTTTGCTGCTYCCAGTTTTTTCAACATGGGCTTCAATAAGGCTCTTAAGCTGCATTTGGCCAACGGGAGCAACCACTCTCTGGATCTTCACTATTTCCTTGTTCACCTTGGGGATGAGAGTATCGTCCTCATCGAGAATGTAAGCCAAACCTCCAGTCATCCCGGCTGCCACA	TATTTGATCATAATCAACACAGGC	TTAAGAGCCTTATTGAAGCCC	GCCAGCATTCTTAACGAGTGGGACA
SNP0646	isotig08330	491	GGATGCAATCCTTGCATATACACGGTCAACCTTCCGATGCTGGGGGGGTCCTATGCGGACTGCAATGTCACCTGCCCGGTGGCTATTTGATCATAATCAACACAGGCCTCAGGGGTGTCTTCTTCGCTAGGTGGAACGAGCTGCCAAAAAAGTTGCAAATATKTGTCCCACTCGTTAAGAATGCTGGCACCTTTGCTGCT	CCAGTTTTTTCAACATGGGCTTCAATAAGGCTCTTAAGCTGCATTTGGCCAACGGGAGCAACCACTCTCTGGATCTTCACTATTTCCTTGTTCACCTTGGGGATGAGAGTATCGTCCTCATCGAGAATGTAAGCCAAACCTCCAGTCATCCCGGCTGCCACATTTCGTCCCACCTTTCCAAGCACCACCACACAACCCCC	TGTCTTCTTCGCTAGGTGGA	AAATGCAGCTTAAGAGCCTTATT	TAAGAATGCTGGCACCTTTGCTGCT
SNP0647	isotig08347	579	CTGATGCACAAGATTTCATCAACTCCCTTTGACTTCAACTCGTCAGCCTTCTCAATGAACCCAGGCACATGCTTCATGCTGCAAGTGGGAGTGAAAGCACCTGGAACGGCAAAGAGTATGACCTTTTTACCGGCGGCAAGGGAGTGAATTGAAACGCTCTGAAGTTGATCCTGCTCGTCGAAATAAGCTAGGGTTCCATC	GGAATTGAGTCACCAACTGCTATCGGAGCCATACAAAACAAACCTATCAAGATTGTCAAGTACACAACAAAACCAGAAACAAAGAATTATACATAGAAAAAATGTCAGTAGCATCATCATCTTCTTTCCCATGCATCAAATTTCGCAACCCTTTATCTTCTTCCTCATCTTCACCTTGTTCATCTTCATCATCCACTTTT	AATTGAAACGCTCTGAAGTTG	GTTTGTTTTGTATGGCTCCG	CGTCGAAATAAGCTAGGGTTCCATC
SNP0648	isotig08348	491	TCCTAGACCGAGTGCCAAGACCTTTTTCCGAGAGGTCAAGCTCGAGACCAAGTGCCTTAGTGTAACTTGCAGAGCCATCAGCTAGAAACTTTACGTGCTTATTGTCAGGGTAAGTCTTTGCCCATGCCTTCATCACAAATGGGTCGTTCACACTGATGCACAAGATTTCATCAACTCCCTTTGACTTCAACTCGTCAGCC	TCTCAATGAAYCCAGGCACATGCTTCATGCTGCAAGTGGGAGTGAAAGCACCTGGAACGGCAAAGAGTATGACCTTTTTACCGGCGGCAAGGGAGTGAATTGAAACGCTCTGAAGTTGATCCTGCTCGTCGAAATAAGCTAGGGTTCCATCKGGAATTGAGTCACCAACTGCTATCGGAGCCATACAAAACAAACCTATC	AAATGGGTCGTTCACACTGA	TAAAAAGGTCATACTCTTTGCCG	TCCCTTTGACTTCAACTCGTCAGCC
SNP0649	isotig08348	502	GTGCCAAGACCTTTTTCCGAGAGGTCAAGCTCGAGACCAAGTGCCTTAGTGTAACTTGCAGAGCCATCAGCTAGAAACTTTACGTGCTTATTGTCAGGGTAAGTCTTTGCCCATGCCTTCATCACAAATGGGTCGTTCACACTGATGCACAAGATTTCATCAACTCCCTTTGACTTCAACTCGTCAGCCYTCTCAATGAA	CCAGGCACATGCTTCATGCTGCAAGTGGGAGTGAAAGCACCTGGAACGGCAAAGAGTATGACCTTTTTACCGGCGGCAAGGGAGTGAATTGAAACGCTCTGAAGTTGATCCTGCTCGTCGAAATAAGCTAGGGTTCCATCKGGAATTGAGTCACCAACTGCTATCGGAGCCATACAAAACAAACCTATCAAGATTGTCAA	AAATGGGTCGTTCACACTGA	TAAAAAGGTCATACTCTTTGCCG	TCAACTCGTCAGCCYTCTCAATGAA
SNP0650	isotig08348	643	CTGATGCACAAGATTTCATCAACTCCCTTTGACTTCAACTCGTCAGCCYTCTCAATGAAYCCAGGCACATGCTTCATGCTGCAAGTGGGAGTGAAAGCACCTGGAACGGCAAAGAGTATGACCTTTTTACCGGCGGCAAGGGAGTGAATTGAAACGCTCTGAAGTTGATCCTGCTCGTCGAAATAAGCTAGGGTTCCATC	GGAATTGAGTCACCAACTGCTATCGGAGCCATACAAAACAAACCTATCAAGATTGTCAAGTACACAACAAAACCAGAAACAAAGAATTATACATAGAAAAAATGTCAGTAGCATCATCATCTTCTTTCCCATGCATCAAATTTCGCAACCCTTTATCTTCTTCCTCATCTTCACCTTGTTCATCTTCATCATCCACTTTT	AATTGAAACGCTCTGAAGTTG	GTTTGTTTTGTATGGCTCCG	CGTCGAAATAAGCTAGGGTTCCATC
SNP0651	isotig08359	239	GTCAAGAAGAGCAGTAAGCCTCACATTCTCCTCCATAAGTTTTTGGACCTCAACTTCCTTCTGTGTCTTTTCACTTTCCAACTGCGACGTCTTAACGACAAGTCTTTCAAAGAGCCTCTCAATTGTCTGAAATTGCTTTTCTGATGAAATAAGTGTTTCCCTTATATTAATCAGACTACTGACATAGGTTTTTAGAGATT	GAAGTCTTGCTTAACACGGCAGAGCTCCTGTTCATTTTCTGCAGCTTTTTCCTTTTGTCTAGACGTTTCTATAACCAAATCTTCAACCCTCTGTCGCATTTCATTCAGAATACAATTAGTGCCCAGTGCCAACTGCTCCATCTCTTGTAATTTCAAAGACATATTTTCAATTTGGAGGGTCTTTCTTTTAATTTCTTCCT	AAATAAGTGTTTCCCTTATATTAATCAG	TGCAGAAAATGAACAGGAGC	CTACTGACATAGGTTTTTAGAGATT
SNP0652	isotig08361	1056	GGATCAGAGAAATCTCCTCCTGGAGGAGAAACGGCACCAACAATGGTGACACTACCATTTCTTTCAGGCCCACCAAGACATTTAACTTTACCAGCACGCTCATAAAAGGATGCCAAACGTGCTGCCAAATAAGCAGGATATCCACTATCTGCAGGCATCTCAGCCAATCGACCTGAAATTTCACGCAATGCTTCTGCCCA	CGAGATGTTGAATCTGCCATCATACTGACATTRTAGCCCATATCTCTGAAATATTCRGCTATAGTGATTCCTGTGTAAATTGAAGCCTCACGAGCAGCCACAGGCATATTTGAGGTGTTAGCCACCAGTGTAGTACGCTTCATAACAGATTCCTCCCTGCCATCTGGCAGTGTCATCGTCAATTGAGGGAAATCCATAAG	ACTATCTGCAGGCATCTCAGC	TTCAATTTACACAGGAATCACTATAGC	AAATTTCACGCAATGCTTCTGCCCA
SNP0653	isotig08361	1089	GCACCAACAATGGTGACACTACCATTTCTTTCAGGCCCACCAAGACATTTAACTTTACCAGCACGCTCATAAAAGGATGCCAAACGTGCTGCCAAATAAGCAGGATATCCACTATCTGCAGGCATCTCAGCCAATCGACCTGAAATTTCACGCAATGCTTCTGCCCARCGAGATGTTGAATCTGCCATCATACTGACATT	TAGCCCATATCTCTGAAATATTCRGCTATAGTGATTCCTGTGTAAATTGAAGCCTCACGAGCAGCCACAGGCATATTTGAGGTGTTAGCCACCAGTGTAGTACGCTTCATAACAGATTCCTCCCTGCCATCTGGCAGTGTCATCGTCAATTGAGGGAAATCCATAAGCACCTCTGCCATTTCATTTCCTCTTTCTCCACA	ACTATCTGCAGGCATCTCAGC	TTCAATTTACACAGGAATCACTATAGC	CYGAATATTTCAGAGATATGGGCTA
SNP0654	isotig08361	1113	TTTCTTTCAGGCCCACCAAGACATTTAACTTTACCAGCACGCTCATAAAAGGATGCCAAACGTGCTGCCAAATAAGCAGGATATCCACTATCTGCAGGCATCTCAGCCAATCGACCTGAAATTTCACGCAATGCTTCTGCCCARCGAGATGTTGAATCTGCCATCATACTGACATTRTAGCCCATATCTCTGAAATATTC	GCTATAGTGATTCCTGTGTAAATTGAAGCCTCACGAGCAGCCACAGGCATATTTGAGGTGTTAGCCACCAGTGTAGTACGCTTCATAACAGATTCCTCCCTGCCATCTGGCAGTGTCATCGTCAATTGAGGGAAATCCATAAGCACCTCTGCCATTTCATTTCCTCTTTCTCCACAACCAACATAAACTACAGTGTCAGA	AGATGTTGAATCTGCCATCATAC	AGGAATCTGTTATGAAGCGTACTAC	CAATTTACACAGGAATCACTATAGC
SNP0655	isotig08362	976	GGATCAGAGAAATCTCCTCCTGGAGGAGAAACGGCACCAACAATGGTGACACTACCATTTCTTTCAGGCCCACCAAGACATTTAACTTTACCAGCACGCTCATAAAAGGATGCCAAACGTGCTGCCAAATAAGCAGGATATCCACTATCTGCAGGCATCTCAGCCAATCGACCTGAAATTTCACGCAATGCTTCTGCCCA	CGAGATGTTGAATCTGCCATCATACTGACATTRTAGCCCATATCTCTGAAATATTCRGCTATAGTGATTCCTGTGTAAATTGAAGCCTCACGAGCAGCCACAGGCATATTTGAGGTGTTAGCCACCAGTGTAGTACGCTTCATAACAGATTCCTCCCTGCCATCTGGCAGTGTCATCGTCAATTGAGGGAAATCCATAAG	ACTATCTGCAGGCATCTCAGC	TTCAATTTACACAGGAATCACTATAGC	AAATTTCACGCAATGCTTCTGCCCA
SNP0656	isotig08362	1009	GCACCAACAATGGTGACACTACCATTTCTTTCAGGCCCACCAAGACATTTAACTTTACCAGCACGCTCATAAAAGGATGCCAAACGTGCTGCCAAATAAGCAGGATATCCACTATCTGCAGGCATCTCAGCCAATCGACCTGAAATTTCACGCAATGCTTCTGCCCARCGAGATGTTGAATCTGCCATCATACTGACATT	TAGCCCATATCTCTGAAATATTCRGCTATAGTGATTCCTGTGTAAATTGAAGCCTCACGAGCAGCCACAGGCATATTTGAGGTGTTAGCCACCAGTGTAGTACGCTTCATAACAGATTCCTCCCTGCCATCTGGCAGTGTCATCGTCAATTGAGGGAAATCCATAAGCACCTCTGCCATTTCATTTCCTCTTTCTCCACA	ACTATCTGCAGGCATCTCAGC	TTCAATTTACACAGGAATCACTATAGC	CYGAATATTTCAGAGATATGGGCTA
SNP0657	isotig08362	1033	TTTCTTTCAGGCCCACCAAGACATTTAACTTTACCAGCACGCTCATAAAAGGATGCCAAACGTGCTGCCAAATAAGCAGGATATCCACTATCTGCAGGCATCTCAGCCAATCGACCTGAAATTTCACGCAATGCTTCTGCCCARCGAGATGTTGAATCTGCCATCATACTGACATTRTAGCCCATATCTCTGAAATATTC	GCTATAGTGATTCCTGTGTAAATTGAAGCCTCACGAGCAGCCACAGGCATATTTGAGGTGTTAGCCACCAGTGTAGTACGCTTCATAACAGATTCCTCCCTGCCATCTGGCAGTGTCATCGTCAATTGAGGGAAATCCATAAGCACCTCTGCCATTTCATTTCCTCTTTCTCCACAACCAACATAAACTACAGTGTCAGA	AGATGTTGAATCTGCCATCATAC	AGGAATCTGTTATGAAGCGTACTAC	CAATTTACACAGGAATCACTATAGC
SNP0658	isotig08369	918	GAACTTGGGATTGGAATTGTTCCATACAGTCCTTTAGGTCGAGGATTTTTAGCTGGGAAGGCTGTAGTGGAAAGTGTGGATCCAAATAGCTCACTGAAAAATCATCCAAGGCTTAAGGGAGAGAACTTTGATAAGAACAAAGTCATATATTTTCGTTTAGAAGCATTGGCTAAGAAGCATGGATGCACTCCTGCTCAACT	GCKCTTGCATGGGTTCTTCATCAAGGAAATGATGTTGTACCAATTCCAGGTACGACCAAAATTAAGAATCTTCACAATAATATTGGTGCTTTGAAAGTGAAGCTTACAAAAGAAGATTTGAAAGAGATTACCGATGCGGTTCCCATCAATGAAGTAGCAGGGTCAAGAAGTTCTAATGAGGCCTTTCATAAGATCACATG	TTGATAAGAACAAAGTCATATATTTTCG	ATTATTGTGAAGATTCTTAATTTTGGTC	AGCATGGATGCACTCCTGCTCAACT
SNP0659	isotig08369	921	CTTGGGATTGGAATTGTTCCATACAGTCCTTTAGGTCGAGGATTTTTAGCTGGGAAGGCTGTAGTGGAAAGTGTGGATCCAAATAGCTCACTGAAAAATCATCCAAGGCTTAAGGGAGAGAACTTTGATAAGAACAAAGTCATATATTTTCGTTTAGAAGCATTGGCTAAGAAGCATGGATGCACTCCTGCTCAACTWGC	CTTGCATGGGTTCTTCATCAAGGAAATGATGTTGTACCAATTCCAGGTACGACCAAAATTAAGAATCTTCACAATAATATTGGTGCTTTGAAAGTGAAGCTTACAAAAGAAGATTTGAAAGAGATTACCGATGCGGTTCCCATCAATGAAGTAGCAGGGTCAAGAAGTTCTAATGAGGCCTTTCATAAGATCACATGGGA	TATTTTCGTTTAGAAGCATTGGC	GAATTGGTACAACATCATTTCCTT	ATGGATGCACTCCTGCTCAACTWGC
SNP0660	isotig08369	1140	CAAGGAAATGATGTTGTACCAATTCCAGGTACGACCAAAATTAAGAATCTTCACAATAATATTGGTGCTTTGAAAGTGAAGCTTACAAAAGAAGATTTGAAAGAGATTACCGATGCGGTTCCCATCAATGAAGTAGCAGGGTCAAGAAGTTCTAATGAGGCCTTTCATAAGATCACATGGGAATTTGTGAACACTCCACT	CCAGAATGAACGAGCAAAATGGATAATTATTAGCGTGTGATGTTTTGAAAAAA	CCATCAATGAAGTAGCAGGG	TTTTCAAAACATCACACGC	CATGGGAATTTGTGAACACTCCACT
SNP0661	isotig08370	677	CAATTAGCTACAAAGTTTGGTGTAGCAGGATTTGATGCTTCTGGTGTCATAGTGAAAGGTTCACCTGAATATGCTCGCTCTTGTTGTGAAGCTAGTCTGAAGCGTCTTGATGTGGATTATATCGATCTTTACTATATACATCGAATTGATAATACTGTGCCAATTGAATACACTATGGGAGAACTTAAAAAGTTAGTCAA	GAAGGTAAAATWAAATATATTGGGTTGTCTGAAGCTAGTCCAGACACAATAAGGAGGGCTCATGCAGTTCATCCTGTTACTGCTATACAAATGGACTATTCCCTTTGGGTTCGTGACATCGAAGAAGAAATAATTCCACTTTGCAGRGAACTTGGRATTGGAATAGTTCCATACAGTCCCTTAGGTCGAGGGTTTTTTAG	TCTTGATGTGGATTATATCGATCTT	TCCTTATTGTGTCTGGACTAGCTT	TGGGAGAACTTAAAAAGTTAGTCAA
SNP0662	isotig08370	689	AAGTTTGGTGTAGCAGGATTTGATGCTTCTGGTGTCATAGTGAAAGGTTCACCTGAATATGCTCGCTCTTGTTGTGAAGCTAGTCTGAAGCGTCTTGATGTGGATTATATCGATCTTTACTATATACATCGAATTGATAATACTGTGCCAATTGAATACACTATGGGAGAACTTAAAAAGTTAGTCAAMGAAGGTAAAAT	AAATATATTGGGTTGTCTGAAGCTAGTCCAGACACAATAAGGAGGGCTCATGCAGTTCATCCTGTTACTGCTATACAAATGGACTATTCCCTTTGGGTTCGTGACATCGAAGAAGAAATAATTCCACTTTGCAGRGAACTTGGRATTGGAATAGTTCCATACAGTCCCTTAGGTCGAGGGTTTTTTAGCTGGGAAGGCTG	TCTTGATGTGGATTATATCGATCTT	TCCTTATTGTGTCTGGACTAGCTT	AAAAGTTAGTCAAMGAAGGTAAAAT
SNP0663	isotig08370	824	GATAATACTGTGCCAATTGAATACACTATGGGAGAACTTAAAAAGTTAGTCAAMGAAGGTAAAATWAAATATATTGGGTTGTCTGAAGCTAGTCCAGACACAATAAGGAGGGCTCATGCAGTTCATCCTGTTACTGCTATACAAATGGACTATTCCCTTTGGGTTCGTGACATCGAAGAAGAAATAATTCCACTTTGCAG	GAACTTGGRATTGGAATAGTTCCATACAGTCCCTTAGGTCGAGGGTTTTTTAGCTGGGAAGGCTGTAGTGGAAAGTGTGGATCCAAATAGCTCACTGAAAAATCATCCAAGGCTTAAGGGAGAGAACTTTGATAAGAACAAAGTCATATATTTTCGTTTAGAAGCATTGGCTAAGAAGCATGGATGCACTCCTGCTCAAC	AATAAGGAGGGCTCATGCA	TAAAAAACCCTCGACCTAAGG	ATGGAACTATTCCAATYCCAAGTTC
SNP0664	isotig08370	833	GTGCCAATTGAATACACTATGGGAGAACTTAAAAAGTTAGTCAAMGAAGGTAAAATWAAATATATTGGGTTGTCTGAAGCTAGTCCAGACACAATAAGGAGGGCTCATGCAGTTCATCCTGTTACTGCTATACAAATGGACTATTCCCTTTGGGTTCGTGACATCGAAGAAGAAATAATTCCACTTTGCAGRGAACTTGG	ATTGGAATAGTTCCATACAGTCCCTTAGGTCGAGGGTTTTTTAGCTGGGAAGGCTGTAGTGGAAAGTGTGGATCCAAATAGCTCACTGAAAAATCATCCAAGGCTTAAGGGAGAGAACTTTGATAAGAACAAAGTCATATATTTTCGTTTAGAAGCATTGGCTAAGAAGCATGGATGCACTCCTGCTCAACTWGCGCTTG	AATAAGGAGGGCTCATGCA	TAAAAAACCCTCGACCTAAGG	TAATTCCACTTTGCAGRGAACTTGG
SNP0665	isotig08370	1026	AACTTGGRATTGGAATAGTTCCATACAGTCCCTTAGGTCGAGGGTTTTTTAGCTGGGAAGGCTGTAGTGGAAAGTGTGGATCCAAATAGCTCACTGAAAAATCATCCAAGGCTTAAGGGAGAGAACTTTGATAAGAACAAAGTCATATATTTTCGTTTAGAAGCATTGGCTAAGAAGCATGGATGCACTCCTGCTCAACT	GCGCTTGCATGGGTTCTTCATCAAGGAAATGATGTTGTACCAATTCCAGGTACGACCAAAATTAAGAATCTTCACAATAATATTGGTGCTTTGAAAGTGAAGCTTACAAAAGAAGATTTGAAAGAGATTACCGATGCGGTTCCCATCAATGAAGTAGCWGGGTCAAGAAGTTCTAATGAGGCCTTTCATAAGATCACATG	ATATATTTTCGTTTAGAAGCATTGG	TTGGTACAACATCATTTCCTTG	AGCATGGATGCACTCCTGCTCAACT
SNP0666	isotig08370	1185	GAAGCATTGGCTAAGAAGCATGGATGCACTCCTGCTCAACTWGCGCTTGCATGGGTTCTTCATCAAGGAAATGATGTTGTACCAATTCCAGGTACGACCAAAATTAAGAATCTTCACAATAATATTGGTGCTTTGAAAGTGAAGCTTACAAAAGAAGATTTGAAAGAGATTACCGATGCGGTTCCCATCAATGAAGTAGC	GGGTCAAGAAGTTCTAATGAGGCCTTTCATAAGATCACATGGGAATTTGTGAACACTCCACTSCCAGAATGAACGAGCAAAATGGATAATTATTAGCGTGTGATGTTTTGAAAAAA	TTACAAAAGAAGATTTGAAAGAGATTAC	AAATTCCCATGTGATCTTATGAA	ATGCGGTTCCCATCAATGAAGTAGC
SNP0667	isotig08370	1248	CAAGGAAATGATGTTGTACCAATTCCAGGTACGACCAAAATTAAGAATCTTCACAATAATATTGGTGCTTTGAAAGTGAAGCTTACAAAAGAAGATTTGAAAGAGATTACCGATGCGGTTCCCATCAATGAAGTAGCWGGGTCAAGAAGTTCTAATGAGGCCTTTCATAAGATCACATGGGAATTTGTGAACACTCCACT	CCAGAATGAACGAGCAAAATGGATAATTATTAGCGTGTGATGTTTTGAAAAAA	GGTTCCCATCAATGAAGTAGC	TTTTCAAAACATCACACGC	CATGGGAATTTGTGAACACTCCACT
SNP0668	isotig08403	687	TCGCAAAACCTTCCAGCGAGTGATTGCTGGATGAGTATTGGTGAAGCTACTTGTGCACCTACCTCTTCCATCTCTCCAAAACACAAACTTAAATAACCCCAACAAAGGAAAAAATAAAAACACGAATCTTATGGATTACATAATTTCATCTTCAAAAACCCAACTTCGATGCCTTTTATCTCACAAATATTCGTAGAAAT	AACTTCTTCAACAGAATTGACCGATTTGGACAGCTTAGTAGTAATTCTGGCGAGTTTTCAAGAATAACCCATAAATAGATTAAAAATAAATCAGAAAACGCGTACAACTTACACTAACAACAGATCTGTGCAAAAACAGTGAAATTCGGCAATGAAATTGTAGACCCAAAAAGTCTCTTCTCTATACTCCTCTCTGTCTC	AAAAACCCAACTTCGATGC	AATTACTACTAAGCTGTCCAAATCG	ATCGGTCAATTCTGTTGAAGAAGTT
SNP0669	isotig08416	424	AAGATAGGAGGATCAATCCCACCGATATCTTCATCCTCGTGAGCTGGTTCCTTGTCCTTGCAAGGTTCCACAGATGAATTGCTCAATCCTGAGTCATTTCGAATCTCCATTTCACATGGCACAGCTGTTGCTTGATTTTTTTGCTTTTCCAGTAGATATTCATCCAACAGACTTCGTAGTGTGAAAAGAGTATCATTGCC	AGAGTGTCAATATCAATTTCAATCTCATCCTCACTCACTTGATTCCCATTCAAACTACTCTCTTTCAAAAAATCAATAATATTTTCAGGTAATTCTGCCAGTAAGGTCTCTAATTCTCTGCCCAGTCTTTGCTTCTCGACATCACTCATAGCATGCTTAACTGATTTTTGCTTGACCTTGTTTTCAGCTGATATACTTTT	TTGATTTTTTTGCTTTTCCAGT	AATCAAGTGAGTGAGGATGAGATT	GTAGTGTGAAAAGAGTATCATTGCC
SNP0670	isotig08417	98	TAATAGAACATCCATTTCTCATATCAAATGCATTAGTCAGGATGCAGTTACCCAGAGCAACCGTACTAGCTCCTTCTATCAGCATAATCATTAGGGG	ATCATCGTCATCTCTGTAGTTTCCTTCCACGGGTTCATCTTGGCCATAACTGTCAGCGGCACCTTCTGAGCTTTTGCTTTCTTCGGCATCAATCTTAAACTGACCCACTTCRCTGCTTACAAAATTGCTGTCAGTACCCACGTTATTGTCAGTGAAAAAGTTGTCACTGCCCCCACCACCTCCAGCAACACCAAAATTCT	AGTTACCCAGAGCAACCGTAC	TTATGGCCAAGATGAACCC	CTTCTATCAGCATAATCATTAGGGG
SNP0671	isotig08417	210	ATCCATTTCTCATATCAAATGCATTAGTCAGGATGCAGTTACCCAGAGCAACCGTACTAGCTCCTTCTATCAGCATAATCATTAGGGGWATCATCGTCATCTCTGTAGTTTCCTTCCACGGGTTCATCTTGGCCATAACTGTCAGCGGCACCTTCTGAGCTTTTGCTTTCTTCGGCATCAATCTTAAACTGACCCACTTC	CTGCTTACAAAATTGCTGTCAGTACCCACGTTATTGTCAGTGAAAAAGTTGTCACTGCCCCCACCACCTCCAGCAACACCAAAATTCTGACCATCACTGCCAGGTAGATTCCCGCCACCATAACTAGTATTGCTCGCATAGCTGCCACCACTACCACCTACAGCGCCACCAAAATTCTGACCATCACCACCATAACTTAG	ATCTCTGTAGTTTCCTTCCACG	AACTTTTTCACTGACAATAACGTG	CATCAATCTTAAACTGACCCACTTC
SNP0672	isotig08430	326	GTGCGTCGATCACTACCGGTCACTCTAAATGAGAGTGCTTGACCAACCAAATCTGAGGTTGATTGCCAATTTTGTCCCCAATTTCGACTCATGCTCATCCATCCGGTCCTTGACCCCTTAATACTCACCCTCACGATATCTCCTGCTCCTGCCACGTTGGTGATCAAAACTAGGTTAAAGTAACGGAAGCCATTGATGGT	AACCTTATTCCACCTGGCTTCCTGCATGGCACCCGACGGTAAACTACCGGAACAATTCCTGCACGATACTCGGCGATTTTAAGAAACACGGGCATGGCGAGGTCGAAGTGCGACCTGGGCGGGTTGCACCATCCGCCATTGTCGTTTGGCAGAGCGTAGTTAGGCGGGCAAAAATTGGTGGCAGTGATGAAAATAGAGGG	ATATCTCCTGCTCCTGCCA	TTTCTTAAAATCGCCGAGTATC	GCAGGAAGCCAGGTGGAATAAGGTT
SNP0673	isotig08433	2753	ACTGCGTATGCCAATGGAAATTGCAATGGATGTAGTTATTCAGGGACTTACCGGCCTCCCAAGTGTCAATTGGGATGTGGTCAACCAACTCAGAGATGGTACCATTTACCTAGGTCTTGGTTAAAACCAACACAGAATCTGCTGGTGCTTTTTGAAGAACTTGGGGGAGATCCCACAAGAATCACTCTTGTTAAGAGATC	ACAACCAGTGTTTGTGCAGATGTTGCCGAGTATCACCCGAATATTAAGAACTGGCAAATTGAAAGTTATGGCAGAACAGAAGAGTTTCACAAACCCAAAGTTCACCTTCGCTGTGGGCCTGGACAGTCCATTTCTTCCATCAAGTTTGCGAGCTTTGGAACTCCACTTGGAACCTGTGGGACCTTCCAGCAAGGAACTTG	AAGAACTTGGGGGAGATCC	TATTCGGGTGATACTCGGC	CAAGAATCACTCTTGTTAAGAGATC
SNP0674	isotig08434	2316	ACTGCGTATGCCAATGGAAATTGCAATGGATGTAGTTATTCAGGGACTTACCGGCCTCCCAAGTGTCAATTGGGATGTGGTCAACCAACTCAGAGATGGTACCATTTACCTAGGTCTTGGTTAAAACCAACACAGAATCTGCTGGTGCTTTTTGAAGAACTTGGGGGAGATCCCACAAGAATCACTCTTGTTAAGAGATC	ACAACCAGTGTTTGTGCAGATGTTGCCGAGTATCACCCGAATATTAAGAACTGGCAAATTGAAAGTTATGGCAGAACAGAAGAGTTTCACAAACCCAAAGTTCACCTTCGCTGTGGGCCTGGACAGTCCATTTCTTCCATCAAGTTTGCGAGCTTTGGAACTCCACTTGGAACCTGTGGGACCTTCCAGCAAGGAACTTG	AAGAACTTGGGGGAGATCC	TATTCGGGTGATACTCGGC	CAAGAATCACTCTTGTTAAGAGATC
SNP0675	isotig08446	791	ACATAAAAGCAAACTTCCACTTAGAGAATTCCTCGTCAGGTATCTGCAATTTCTTTTGAATCCGCGTCTTAACATCTGCTAGAGTTTCACCATCATGATTGACCAAAAATAAGGGTTCCCCAAAATTTTGGATTTGCACTTGATTCTGTGCATTCTCTTTCATAAAATGGTAAACATGAATCAATCGGCTATTGGGACCA	GGTTCTTCTCTTCTTCTGGAATCTCTTCAGCACGCAATGTCCAGTATTGATCATTTATATTCTCAATCTTCTCATTGAGCGGAAAGATCTTGTAAATCTTGTGATAGAAAACTTCCAGCAACCTAAGTTCTGCATTTGGATGAGACAACTCTACCTTTGTTTTGA	CATTCTCTTTCATAAAATGGTAAA	AATACTGGACATTGCGTGCT	GAGATTCCAGAAGAAGAGAAGAACC
SNP0676	isotig08451	710	GAGTTCAATGCTAATAACATCAGGGATACTTTCAGGATCCTTCTCCAAATGGGCGCCGTCTTGACGTTTGGCGGCCAAATGCCTGTCATCAAGGTGGGAAGAATGGCTGGGCAATTTGCGAAACCAAGGTCAGATGGATTTGAGGAGAAGAATGGTGTGAAGTTGCCGAGTTACAGGGGAGACAACATAAATGGTGATGC	TTTGATGAAAAGTCGAGGATTCCGGATCCTCAGAGGATGATCAGAGCTTACTGCCAATCTGCTGCCACYCTGAATCTTTTGAGGGCTTTCGCCACAGGAGGATATGCCGCRATGCAGAGGGTTACTCAGTGGAACCTTGATTTCACCGAGTCCAGTGAGCAGGGTGATAGGTACCGTGAACTAGGACATCGAGTTGATGA	AATTTGCGAAACCAAGGTC	AGCAGATTGGCAGTAAGCTCT	GGGGAGACAACATAAATGGTGATGC
SNP0677	isotig08451	779	GGCGGCCAAATGCCTGTCATCAAGGTGGGAAGAATGGCTGGGCAATTTGCGAAACCAAGGTCAGATGGATTTGAGGAGAAGAATGGTGTGAAGTTGCCGAGTTACAGGGGAGACAACATAAATGGTGATGCWTTTGATGAAAAGTCGAGGATTCCGGATCCTCAGAGGATGATCAGAGCTTACTGCCAATCTGCTGCCAC	CTGAATCTTTTGAGGGCTTTCGCCACAGGAGGATATGCCGCRATGCAGAGGGTTACTCAGTGGAACCTTGATTTCACCGAGTCCAGTGAGCAGGGTGATAGGTACCGTGAACTAGGACATCGAGTTGATGAGGCCCTGGGATTTATGCAAGCTGCTGGACTTACAATGGACCATCCTGTCATGAAGACCACCGAKTTTTG	ATGAAAAGTCGAGGATTCCG	ATYGCGGCATATCCTCCT	GAGCTTACTGCCAATCTGCTGCCAC
SNP0678	isotig08451	821	CAATTTGCGAAACCAAGGTCAGATGGATTTGAGGAGAAGAATGGTGTGAAGTTGCCGAGTTACAGGGGAGACAACATAAATGGTGATGCWTTTGATGAAAAGTCGAGGATTCCGGATCCTCAGAGGATGATCAGAGCTTACTGCCAATCTGCTGCCACYCTGAATCTTTTGAGGGCTTTCGCCACAGGAGGATATGCCGC	ATGCAGAGGGTTACTCAGTGGAACCTTGATTTCACCGAGTCCAGTGAGCAGGGTGATAGGTACCGTGAACTAGGACATCGAGTTGATGAGGCCCTGGGATTTATGCAAGCTGCTGGACTTACAATGGACCATCCTGTCATGAAGACCACCGAKTTTTGGACGTCACATGAGTGCTTGCTCTTACCTTACGAGCAATCACT	ATGATCAGAGCTTACTGCCAAT	TCACTGGACTCGGTGAAATC	CTTTCGCCACAGGAGGATATGCCGC
SNP0679	isotig08451	974	GCCACYCTGAATCTTTTGAGGGCTTTCGCCACAGGAGGATATGCCGCRATGCAGAGGGTTACTCAGTGGAACCTTGATTTCACCGAGTCCAGTGAGCAGGGTGATAGGTACCGTGAACTAGGACATCGAGTTGATGAGGCCCTGGGATTTATGCAAGCTGCTGGACTTACAATGGACCATCCTGTCATGAAGACCACCGA	TTTTGGACGTCACATGAGTGCTTGCTCTTACCTTACGAGCAATCACTTACTAGGCTTG	TGATAGGTACCGTGAACTAGGAC	TAGTAAGTGATTGCTCGTAAGGT	ACCATCCTGTCATGAAGACCACCGA
SNP0680	isotig08452	547	AGCCTCGAGGAGCGGCTAGGTGAAGCTGCCCTTGGTAAAGCATTCCTTCTGCAAGGTGGGGATTGCGCTGAGAGCTTTAAGGAGTTCAATGCTAATAATATTAGGGATACATTCAGGATCCTTCTCCAAATGGGCGCCGTTCTGATGTTTGGCGGCCAAATGCCTGTCATCAAGGTGGGAAGAATGGCTGGGCAATTTGC	AAACCAAGGTCAGATGGATTTGAGGAGAAGAATGGTGTGAAGTTGCCGAGTTACAGGGGAGACAACATAAATGGTGATGCTTTTGATGAAAAGTCGAGGATTCCGGATCCTCAGAGGATGATCAGAGCTTACTGCCAATCTGCTGCCACYCTGAATCTTTTGAGGGCTTTCGCCACAGGAGGATATGCCGCRATGCAGAG	CCAAATGCCTGTCATCAAG	AAAAGCATCACCATTTATGTTGT	CCTCAAATCCATCTGACCTTGGTTT
SNP0681	isotig08452	697	GGCGGCCAAATGCCTGTCATCAAGGTGGGAAGAATGGCTGGGCAATTTGCKAAACCAAGGTCAGATGGATTTGAGGAGAAGAATGGTGTGAAGTTGCCGAGTTACAGGGGAGACAACATAAATGGTGATGCTTTTGATGAAAAGTCGAGGATTCCGGATCCTCAGAGGATGATCAGAGCTTACTGCCAATCTGCTGCCAC	CTGAATCTTTTGAGGGCTTTCGCCACAGGAGGATATGCCGCRATGCAGAGGGTTACTCAGTGGAACCTTGATTTCACCGAGTCCAGTGAGCAGGGTGATAGGTACCGTGAACTAGGACATCGAGTTGATGAGGCCCTGGGATTTATGCAAGCTGCTGGACTTACAATGGACCATCCTGTCATGAAGACCACTGAGTTTTT	ATGAAAAGTCGAGGATTCCG	ATYGCGGCATATCCTCCT	GAGCTTACTGCCAATCTGCTGCCAC
SNP0682	isotig08452	739	CAATTTGCKAAACCAAGGTCAGATGGATTTGAGGAGAAGAATGGTGTGAAGTTGCCGAGTTACAGGGGAGACAACATAAATGGTGATGCTTTTGATGAAAAGTCGAGGATTCCGGATCCTCAGAGGATGATCAGAGCTTACTGCCAATCTGCTGCCACYCTGAATCTTTTGAGGGCTTTCGCCACAGGAGGATATGCCGC	ATGCAGAGGGTTACTCAGTGGAACCTTGATTTCACCGAGTCCAGTGAGCAGGGTGATAGGTACCGTGAACTAGGACATCGAGTTGATGAGGCCCTGGGATTTATGCAAGCTGCTGGACTTACAATGGACCATCCTGTCATGAAGACCACTGAGTTTTTGGACATCACATGAGTGCTTGCTCTTACCTTACGAGCAATCAC	ATGATCAGAGCTTACTGCCAAT	TCACTGGACTCGGTGAAATC	CTTTCGCCACAGGAGGATATGCCGC
SNP0683	isotig08453	322	GGTCTTCGATCACTTTCTAAAGCACAGTTGGACGAGATTCTTGAACCTGCCGAGTGCACCATTGTTTCTTCGCTTTCGAATGAATCTCTTGATTCATACGTCCTCTCTGAGTCGAGTCTTTTTGTTTATCCTTACAAGTTAATCATCAAAACCTGTGGGACAACAAAGCTGCTAAGATCGATACCGCCTATATTGAAGTT	GCTGGATTCCTCTCTCTTTCATTGCGAGCTGTGAGATATACTCGTGGAAGYTTCATTTTCCCAGGAGCTCAGTCTTATCCCCATCGTAACTTCTCGGAAGAAGTTGCTGTACTAGATAGCTATTTTGGGGAACTTGGTTCTGGCAGCAAGGCGTATGTTATGGGTAGTTCTGAGAAACAACAAAATTGGCACGTTTATTC	TGGGACAACAAAGCTGCTA	GAGTATATCTCACAGCTCGCAAT	GATCGATACCGCCTATATTGAAGTT
SNP0684	isotig08453	373	GAGTGCACCATTGTTTCTTCGCTTTCGAATGAATCTCTTGATTCATACGTCCTCTCTGAGTCGAGTCTTTTTGTTTATCCTTACAAGTTAATCATCAAAACCTGTGGGACAACAAAGCTGCTAAGATCGATACCGCCTATATTGAAGTTRGCTGGATTCCTCTCTCTTTCATTGCGAGCTGTGAGATATACTCGTGGAAG	TTCATTTTCCCAGGAGCTCAGTCTTATCCCCATCGTAACTTCTCGGAAGAAGTTGCTGTACTAGATAGCTATTTTGGGGAACTTGGTTCTGGCAGCAAGGCGTATGTTATGGGTAGTTCTGAGAAACAACAAAATTGGCACGTTTATTCTGTTTGTGCTGGATCTATTGAATCTCTTAACCCTGTTTACACATTGGAGAT	TGGATTCCTCTCTCTTTCATTG	AAATAGCTATCTAGTACAGCAACTTCTTC	GAGCTGTGAGATATACTCGTGGAAG
SNP0685	isotig08454	622	AACTTCTCGGAAGAAGTTGCTGTCCTAGATAGCTATTTTGGGGAACTTGGTTCAGGCGGCAAGGCTTATGTTATGGGCAGTTCCCTGAAACAACAAAAATGGCATGTTTATTCAGCTTGTGCGGGATCTATTGAAACTAACCCTATTTACACATTGGAGATGTGTATGACTGGTTTAGACAGGGAGATGGCTTCTGTATT	TACAAGAGCGACTCGAGCTCTGCAGCTTCGATGACCAATACATCTGGTATAAGAAAGATCCTCCCTAAGTCTGATATATGTGATTTTGAATTTGAGCCTTGTGGTTATTCCATGAATTCCATCGAAGAAGCTGCAATTTCTACTATTCATGTTACTCCAGAAGATGGGTTTAGTTATGCAAGCTTTGAAGCTGCTGGTTA	ATTGGAGATGTGTATGACTGGT	ATGTATTGGTCATCGAAGCTG	TAGACAGGGAGATGGCTTCTGTATT
SNP0686	isotig08454	1060	AGGGTTTTAGCATGTTTTCGTCCAAAGGAGTTTTCTATTGCTGTGCACGTTGACAACGGTGTTATGTTATTTGATAACATTTATTTTCTAGACTTGAAGGGCTACTCTGTCAATGAGGAATGCCATGAACAGCTGGGATATGGCGGTTCTATTGTCTACCAGAAGTTTGTTCAGACTGCGTATTGTGGGTCACCGAGGTC	ATTCTGAAATGTTTTAGCGAYGAAGAAGAAGAAAAGGAGTAGTGTCTAATAATATGTTTCGTGTGTTTGTTGTTATTCTGTTGCTTAGTTCTAGCATGTCTTTGAATCTTGTTTGGTTTTTAAACTTCTACCGTGTGTTTTAACGGTCATTTGACGTTATATTGAGTTTGATGTTTCT	ATTGTCTACCAGAAGTTTGTTCAG	TTAGACACTACTCCTTTTCTTCTTCTTC	CTGCGTATTGTGGGTCACCGAGGTC
SNP0687	isotig08454	1081	CCAAAGGAGTTTTCTATTGCTGTGCACGTTGACAACGGTGTTATGTTATTTGATAACATTTATTTTCTAGACTTGAAGGGCTACTCTGTCAATGAGGAATGCCATGAACAGCTGGGATATGGCGGTTCTATTGTCTACCAGAAGTTTGTTCAGACTGCGTATTGTGGGTCACCGAGGTCSATTCTGAAATGTTTTAGCGA	GAAGAAGAAGAAAAGGAGTAGTGTCTAATAATATGTTTCGTGTGTTTGTTGTTATTCTGTTGCTTAGTTCTAGCATGTCTTTGAATCTTGTTTGGTTTTTAAACTTCTACCGTGTGTTTTAACGGTCATTTGACGTTATATTGAGTTTGATGTTTCT	TGCGTATTGTGGGTCACC	ACACGAAACATATTATTAGACACTACTCC	GGTCSATTCTGAAATGTTTTAGCGA
SNP0688	isotig08469	50	GAACAAGGGAATTTTTAATTTCAAAACATGCATCTGCTTCTTTCTTTCC	TGCACTGTTATTCTAACAATATCTGCTCCTTGGTCAGCTATTCTCATTACCTGCTCAACCGTTGCAGCAACATCCTTTGTATCTGTTGTGGTCATTGTTTGAATTCTAATGGGATGCTCGCTACCAAGAGCCACATTTCCAACCATCACTGTGCGAGTTTTCCTTCTGACAGTTTTGTGTATGGATTCACAGTACTTCTG	GAACAAGGGAATTTTTAATTTCA	AACGGTTGAGCAGGTAATGA	AACATGCATCTGCTTCTTTCTTTCC
SNP0689	isotig08469	457	AACTAATAGTGGTCTTCTCTCTGAAGCAGGCTCCAGCTCAGCTGTTTCTGAACCAGGGTCTTGTGAATTTCTGATCACGTTAACCTTGGCTCGACGGAATTTAACTCTCTGCAAGTTAGAAACTTTAACAAACTCTGGACTTTTTGCAAATCGCAGACCATGATGATCCCCGTTCTTTAGGCCTGTAAATGAAGATGGAA	AGCCCCAGATGCCATTTTCAACACCGAACCCAACCAGTTCCCGAGCCTGGAATGCAATTACAAA	TTTTTGCAAATCGCAGACC	TCGGGAACTGGTTGGGTT	TTTAGGCCTGTAAATGAAGATGGAA
SNP0690	isotig08470	50	GAACAAGGGAATTTTTAATTTCAAAACATGCATCTGCTTCTTTCTTTCC	TGCACTGTTATTCTAACAATATCTGCTCCTTGGTCAGCTATTCTCATTACCTGCTCRACCGTTGCAGCAACATCCTTTGTATCTGTTGTGGTCATTGTTTGAATTCTAATGGGATGCTCGCTACCAAGAGCCACATTTCCAACCATCACTGTGCGAGTTTTCCTTCTGACAGTTTTGTGTATGGATTCACAGTACTTCTG	GAACAAGGGAATTTTTAATTTCA	AACGGTYGAGCAGGTAATG	AACATGCATCTGCTTCTTTCTTTCC
SNP0691	isotig08470	107	GAACAAGGGAATTTTTAATTTCAAAACATGCATCTGCTTCTTTCTTTCCYTGCACTGTTATTCTAACAATATCTGCTCCTTGGTCAGCTATTCTCATTACCTGCTC	ACCGTTGCAGCAACATCCTTTGTATCTGTTGTGGTCATTGTTTGAATTCTAATGGGATGCTCGCTACCAAGAGCCACATTTCCAACCATCACTGTGCGAGTTTTCCTTCTGACAGTTTTGTGTATGGATTCACAGTACTTCTGTCTAGGAACTAATAGTGGTCTTCTCTCTGAAGCAGGCTCCAGCTCAGCTGTTTCTGA	TTTTAATTTCAAAACATGCATCTG	AAACAATGACCACAACAGATACAA	GGTCAGCTATTCTCATTACCTGCTC
SNP0692	isotig08473	98	TCCTTACAAGCCAAAAAGGGAAATGAACGTGACACAACACAACCGAATCTCTCTTAGCATTCAAAGAAAACAAAATTCAATTCATATGGGCATGTGT	AAACAAGAAAAAGATGACAGAAAAAACAAAAACTGGTTAAAATTTGTCTCGAAACTAAGAAAAATGAATACCAGCCTTGTTAAACAAGGAGAGTAAGTGCATGAAATCTGCTTGTGTGAGTTTGGAAGATCTTCTTTCTTCAAAACCTCCTTGCTTTAACAAGCCTAAAACTCTCTCTTTAAAATCAGAAGCTTTTGCAT	ACAACACAACCGAATCTCTCTTA	TTGTTTAACAAGGCTGGTATTCA	AAATTCAATTCATATGGGCATGTGT
SNP0693	isotig08473	391	GTAAGTGCATGAAATCTGCTTGTGTGAGTTTGGAAGATCTTCTTTCTTCAAAACCTCCTTGCTTTAACAAGCCTAAAACTCTCTCTTTAAAATCAGAAGCTTTTGCATCCCCATCGTCCATCTCCATATCCTCATCATCTTTACATTCGTCAGTGTCCATGCTCAAGTCACCGAGCGTGTCTCCCAAAGCAGTGACAGAA	TGGCCATTTCAGTAGAATCTGATGACTCTTCACGAGAAAGCTGTGATGCTTGCAAGGTTTTATAGTTCTTCTCTAGCATTGAAAGAACACTCTTTTGCCTAAATATAGAACCAAGAGTTTTATTTTTGCGGTTAAAGCAAATCCGAACTAAACCATCCCATTCCTTAAATTTCACCACAGGAAGTGGTTTCCTTGGTTCA	TCCATGCTCAAGTCACCG	ACAGCTTTCTCGTGAAGAGTCA	CGTGTCTCCCAAAGCAGTGACAGAA
SNP0694	isotig08508	462	GTGGGCCAAGAGGCCCTCCAGGCGAGTTTGGAGGTGAAAAAGGTGGAGCTCCTGCTGACTACCAGCCTGCTTTCAGGGGTTCCGGTGGAAGGCCTGGCTTCGGACGTGGATCTGGTGGCTATGGTGCACCACCCCCAAGTTAAAAACTTATTCTTGATCCTTTTATCGAGTTCAATAGTTTTTGCATTAGTGTTCCGATG	TGGAATTTATGTTATTTTGCCTCGAGGCTTTCTTTTTATTTAAGAATACTATATTGTACTTTGATTTTCTCTGCAATTTTGTTGAGTTTGGATCTTAACATTGCAATGGCGTTCTCATAATTTATA	CAAGTTAAAAACTTATTCTTGATCCTTT	TCAACAAAATTGCAGAGAAAATC	TCGAGGCAAAATAACATAAATTCCA
SNP0695	isotig08541	1275	ACAATCATGTTTCAGCAATGAGTCAAAAGAAGAGGGATGGTTGTGACTCGGCAGCGAGCCAAAAGAAAAGGGAAGGAGATGTTACAGCAGTGAGACAACCTGAAGTTAGCAGTCGGAGGAAGCATCATAGATTGTGGACTATATCAGAGGTTAGGAAATTGATTGATGGGGTTTCCCAATATGGGGTTGGAAGATGGAGT	GTATAAAGAAGCTTTTGTTCTCAACTTCYCCCCATCGWACTTCTGTTGATCTTAAGGACAAATGGCGAAATCTTTTGAAAGCAAGTG	TATATCAGAGGTTAGGAAATTGATTGA	TTAAGATCAACAGAAGTWCGATGG	CCAATATGGGGTTGGAAGATGGAGT
SNP0696	isotig08541	1304	AAGAGGGATGGTTGTGACTCGGCAGCGAGCCAAAAGAAAAGGGAAGGAGATGTTACAGCAGTGAGACAACCTGAAGTTAGCAGTCGGAGGAAGCATCATAGATTGTGGACTATATCAGAGGTTAGGAAATTGATTGATGGGGTTTCCCAATATGGGGTTGGAAGATGGAGTYGTATAAAGAAGCTTTTGTTCTCAACTTC	CCCCATCGWACTTCTGTTGATCTTAAGGACAAATGGCGAAATCTTTTGAAAGCAAGTG	AATATGGGGTTGGAAGATGG	AAAAGATTTCGCCATTTGTC	TAAGATCAACAGAAGTWCGATGGGG
SNP0697	isotig08541	1313	GGTTGTGACTCGGCAGCGAGCCAAAAGAAAAGGGAAGGAGATGTTACAGCAGTGAGACAACCTGAAGTTAGCAGTCGGAGGAAGCATCATAGATTGTGGACTATATCAGAGGTTAGGAAATTGATTGATGGGGTTTCCCAATATGGGGTTGGAAGATGGAGTYGTATAAAGAAGCTTTTGTTCTCAACTTCYCCCCATCG	ACTTCTGTTGATCTTAAGGACAAATGGCGAAATCTTTTGAAAGCAAGTG	TATATCAGAGGTTAGGAAATTGATTGA	CTTTCAAAAGATTTCGCCATT	TTTTGTTCTCAACTTCYCCCCATCG
SNP0698	isotig08559	817	TGGAAGCTGCAAATAGTTTGGTCCCAGACGGTGCCTCTGAGTATCAGAATAAGAGAATATACGAGTTTGGAGCAGCTTATCATCGGAATAATAAATCCCAGGGACAATAATACTAGGGCAAAATGCAAGCTGCTCGTTCTCCGCAAAGAAGTTATCTATGTTCTTATTTAATACCAAGCGACCCACTGGCTGCAGGGGCA	GATGTCCTCTGGCCAGGTCTTGGTTACATCAAGTGGGTCAAAATCAAATCTATCTTCATGATCAGGATCCATTGTCTGAATAAAAAGTTTCCAYTCTGGATAGTTACCAGCTGCAATTGAATCGTAGAGATCCTGGGTGGCATGGCTGTGATTAGCTCCTCCAACCTTAATAGCATCGTCCTCCAATAAACACTTCACAC	GCAAAGAAGTTATCTATGTTCTTATTTAATAC	AATGGATCCTGATCATGAAGATA	AACCAAGACCTGGCCAGAGGACATC
SNP0699	isotig08559	911	ATCCCAGGGACAATAATACTAGGGCAAAATGCAAGCTGCTCGTTCTCCGCAAAGAAGTTATCTATGTTCTTATTTAATACCAAGCGACCCACTGGCTGCAGGGGCAMGATGTCCTCTGGCCAGGTCTTGGTTACATCAAGTGGGTCAAAATCAAATCTATCTTCATGATCAGGATCCATTGTCTGAATAAAAAGTTTCCA	TCTGGATAGTTACCAGCTGCAATTGAATCGTAGAGATCCTGGGTGGCATGGCTGTGATTAGCTCCTCCAACCTTAATAGCATCGTCCTCCAATAAACACTTCACACCACATGTTGGCTTCCAGTGGAACTTCACATAATATGCTTTCCCAGCCTTGTTGATTAGAGTATAGGTGTTGACGCCAGAGCCTTCCATGTGTCT	AAGTGGGTCAAAATCAAATCTATC	TATTAAGGTTGGAGGAGCTAATCA	CCATTGTCTGAATAAAAAGTTTCCA
SNP0700	isotig08577	207	CGTCTGCCCTTCAAATTACCAATCTCTGCTTCTCCAAGCAAAGAACCTCAGTTTCTCTGCGAACATGTCTCAGGAAGTAAAAAGTCCTCCAGCCTCGACAGATGAAGAGAAATCCAATGTGGCTCAGAGTAAAACTTCAACCGTGTCAAGTTCCGTGGAAACACAATCAGGGCAGAGAAGAGCAACCCCTGCATCAGTTG	TGGGATGCCAAATCCCTTTGATTTCTCAGCCATGACTGGACTACTTAATGATCCAAGCATCAAGGAATTAGCTGAACAGATAGCAAAAGACCCTTCATTTAATCAGATGGCWGAACAGCTTCAGAAAAACCTTTCAAGGTGCTGCAGTTGAAGATGGTATCCCCAACTTTGATACGCAACAATATTATGCCACAATGCAG	TGGAAACACAATCAGGGC	TTCAGCTAATTCCTTGATGCTT	AGAAGAGCAACCCCTGCATCAGTTG
SNP0701	isotig08577	319	TCCAATGTGGCTCAGAGTAAAACTTCAACCGTGTCAAGTTCCGTGGAAACACAATCAGGGCAGAGAAGAGCAACCCCTGCATCAGTTGSTGGGATGCCAAATCCCTTTGATTTCTCAGCCATGACTGGACTACTTAATGATCCAAGCATCAAGGAATTAGCTGAACAGATAGCAAAAGACCCTTCATTTAATCAGATGGC	GAACAGCTTCAGAAAAACCTTTCAAGGTGCTGCAGTTGAAGATGGTATCCCCAACTTTGATACGCAACAATATTATGCCACAATGCAGCAAGTTATGCAAAATCCTCAATTTATGACCATGGCTGAGCGGCTTGGAAATTCATTAATGCAGGATCCATCCATGTCCAGCATGCTTGAGAGTTTAACAAATCCATCTCAGA	TGGACTACTTAATGATCCAAGCA	ATAATATTGTTGCGTATCAAAGTTG	AAGACCCTTCATTTAATCAGATGGC
SNP0702	isotig08578	391	TCCGATGCAACTGAGAGTAAAGCTTCTACTGGGGCAACCTCTGTGGAAACACAATCAGGGCAGAGAAGAGCAACCCCTGCATCAGTTGCTGGGATGCCAAATCCCTTTGATTTCTCAGCCATGACTGGACTACTTAATGATCCAAGCATCAAGGAATTAGCTGAACAGATAGCAAAAGACCCTTCATTTAATCAGATGGC	GAACAGCTTCAGAAAAACCTTTCAAGGTGCTGCAGTTGAAGATGGTATCCCCAACTTTGATACGCAACAATATTATGCCACAATGCAGCAAGTTATGCAAAATCCTCAATTTATGACCATGGCTGAGCGGCTTGGAAATTCATTAATGCAGGATCCATCCATGTCCAGCATGCTTGAGAGTTTAACAAATCCATCTCAGA	TGGACTACTTAATGATCCAAGCA	ATAATATTGTTGCGTATCAAAGTTG	AAGACCCTTCATTTAATCAGATGGC
SNP0703	isotig08591	1077	TACTGGAGGACTCATCCGGGACTAATCTGGGGGCTGTTCGGCTGGTGGGGAACCGTTGTTGGAGCATTCGGTGTGGCTAGAGTACCTGGGCTGGGATCGAGCACGAACCTACTACAAGCTCTTTCGAATACCCGACCAGACGGGCTTGGAGCACTCTACAGAGAAGGCACAGCTGCTTTACTCAACTCCATGGTGCACAG	GGCTTCCCTTACACAACAAGGCAAGTTAGGGATAGTTTTGSAGCTGCACTTAGCTCMAACAAGGCTGCAGCAGCTCAAGCTAAGCTCTTCAAGCAAGCTAATGAGGGAAGAACCAAGCCCAGAGCTTGAATTATCAGTGAATCTTATTTTTAAATTTGAGTGACAGGTTGTGTTTCCTCATATTTATTGTCATGTCTATG	TTGGAGCACTCTACAGAGAAGG	AGCCTTGTTKGAGCTAAGTGC	CTTTACTCAACTCCATGGTGCACAG
SNP0704	isotig08591	1118	CTGGTGGGGAACCGTTGTTGGAGCATTCGGTGTGGCTAGAGTACCTGGGCTGGGATCGAGCACGAACCTACTACAAGCTCTTTCGAATACCCGACCAGACGGGCTTGGAGCACTCTACAGAGAAGGCACAGCTGCTTTACTCAACTCCATGGTGCACAGRGGCTTCCCTTACACAACAAGGCAAGTTAGGGATAGTTTTG	AGCTGCACTTAGCTCMAACAAGGCTGCAGCAGCTCAAGCTAAGCTCTTCAAGCAAGCTAATGAGGGAAGAACCAAGCCCAGAGCTTGAATTATCAGTGAATCTTATTTTTAAATTTGAGTGACAGGTTGTGTTTCCTCATATTTATTGTCATGTCTATGTTGTATTACCTCAAATTGTGTCTTTGGGATGAAATTTTATG	TGCTTTACTCAACTCCATGGT	TCATTAGCTTGCTTGAAGAGC	AGGCAAGTTAGGGATAGTTTTG
SNP0705	isotig08591	1134	GTTGGAGCATTCGGTGTGGCTAGAGTACCTGGGCTGGGATCGAGCACGAACCTACTACAAGCTCTTTCGAATACCCGACCAGACGGGCTTGGAGCACTCTACAGAGAAGGCACAGCTGCTTTACTCAACTCCATGGTGCACAGRGGCTTCCCTTACACAACAAGGCAAGTTAGGGATAGTTTTGSAGCTGCACTTAGCTC	AACAAGGCTGCAGCAGCTCAAGCTAAGCTCTTCAAGCAAGCTAATGAGGGAAGAACCAAGCCCAGAGCTTGAATTATCAGTGAATCTTATTTTTAAATTTGAGTGACAGGTTGTGTTTCCTCATATTTATTGTCATGTCTATGTTGTATTACCTCAAATTGTGTCTTTGGGATGAAATTTTATGTTTATTTTTAATCTAA	TTACACAACAAGGCAAGTTAGG	TGATAATTCAAGCTCTGGGC	TAGCTTGAGCTGCTGCAGCCTTGTT
SNP0706	isotig08612	122	TCAGAGAAATTCATAAGAATTCACGTTAATGTAGGATTTCACAGCAAACAGTTGCATCATTTGCCTTCAAATCTTCAATTGTTTGATAGAACCAAGTTTATTGCATCATTTGCCTTCAATT	TTTGATAGAACTAAGTTTACCAAGTCAAATAAAAATCCTATTTTTTAAAAACCAGGTTGTGACAAGTTTTGTCACACGGATATGGACAGTCTATGGCCTTGATATTTGCTCGATCAAAGTACCAATCCCCGACAGCAATTGCAACGGCCTTGTTACCGATAACTGGAGACTCGTCTGCAAACCAAGTATCTTGCCTCTCT	AAACAGTTGCATCATTTGCC	TGACAAAACTTGTCACAACCTG	ACTTGGTAAACTTAGTTCTATCAAA
SNP0707	isotig08617	303	TAACCAGCTAAAGGATACGGTCTTCAGTAAGTTCTCTGTACATTTATACTTCAGTGCAAAAATCACGTGGATCGGATTGTAATCTTCACCTCGGAAATTGTCATTCATTTCTTCACAAGACAGATTCAATTTATGTCGCGGAAATTTTTGTGCAACAGAAAATTAGCTCAAAATTCTTTAAGTTGTTCTTGGTTGAGTTA	CAAGCTACAATAGCACTGCAATCCATCCAATTACTCCAACCACAATATATGCTGCAGCTGAAAATACATTGCCATAGACGAACTTGGCAGGAGAGTTTGAGCTCTTGGAATCCATAGCTGGAATGGTACTATTTAGAAGGGTTCCATTTTTGTCTCCACTTCCAAGATATATGCAAGAACCATGACTTGGATTTGTGGTA	AAATTGTCATTCATTTCTTCACAA	ATATATTGTGGTTGGAGTAATTGGA	TGGATTGCAGTGCTATTGTAGCTTG
SNP0708	isotig08638	917	CACTATCAGGTGTGGAAGACGGGAATCTCGATTCCTTTGTTATCGCAGGCAACTGGTGCATCATATTTGCTGAATAGCCTATAGGAAGAAATGAGTGAAAGCACTGCATAGCAAAGTGTGACTACAAATGTAATTGCAATGGATGCAGTGGCCTTCCGGCAGAAACCACCAAATGATCCACATGTTTGGCTCCATGTAAT	GAGGCATCCCCTTTATATGCCAAATAAACCACCTCAGTTGATATAGCACCAGCAGACAGGATCAAGTAAGTTAGTAACTGGTCGAGGAGAAAGAATGTCCATGCTCGAGACATGGTCGACGGCCGAGGTATGGCCACGACGACAGCCGATAGAATAGAATAACCAGCACAAATGCCACTCGCATGCACTAAGTATCTGAA	AAATGAGTGAAAGCACTGCATA	TATATCAACTGAGGTGGTTTATTTG	ATCCACATGTTTGGCTCCATGTAAT
SNP0709	isotig08640	872	TCATATGGGGAAATAAATATTAACTGGGTTGGTGTTTTCTACCAAATGGGAGGTGTTGTTGGAGAAGCTTTGAGGCTAATATTTATGGAGATTTTGTTAAAAGGAAGGGTCTCAAATTGAACCCTGTATCTGTGATGTACTATGTTAGCCCCTGCAGTGCTGTTTGCCTCCTAATTCCCTGGATCTTTCTAGAGAAGTCA	AGATGAATGCACATGGGACCTGGAACTTCAAACCTCTTGTCCTGACTCTTAATTCTCTTTGTACTTTTGCCCTCAATCTTTCAGTTTTTCTCGTCATCTCGCATACAAGTGCTTTGACTATTCGTGTGGCAGGAGTCGTCAAGGATTGGGTTGTAGTTCTACTATCAGCCATTCTTTTTGCAGATACAAAACTGACACTT	AGTGCTGTTTGCCTCCTAA	AGGACAAGAGGTTTGAAGTTCC	TCCCTGGATCTTTCTAGAGAAGTCA
SNP0710	isotig08662	3256	TGTCCTTTCTGAAGAGAAAAGGACACCATTTTTCCAAATATATTTTCCTCAGAAATAGGCTGCAGCGGTCCTACGATCTCCACTGCAAGATTTTCATCTGGCCTACCCGTCTTGCAAAACCCAAACTTTCACGCTAAAAGAAACCCATTCACTCTTCCTTCAATCCCAATTCCATCAAAATGTCGGCCCAAAGAATCGAA	CTCACCGAGAAAACGCCGAAATMTACACCGACGAGACGATGTGCAAGCAAAAATCCCTTGAACTTCTCGAGAAAATCAACCTCCCCAAGGGTTTGCTCCCTTTAGACGACATCGTTGAGGTTGGCTTCAACGAGGCTTCAGGGTTCATCTGGCTGAAGCAGAAAAAGAGTAAGACGCACCAATTCCGTTCAATCGGTCGC	AAAACCCAAACTTTCACGC	AAGTTCAAGGGATTTTTGCTT	TAKATTTCGGCGTTTTCTCGGTGAG
SNP0711	isotig08662	3279	CACCATTTTTCCAAATATATTTTCCTCAGAAATAGGCTGCAGCGGTCCTACGATCTCCACTGCAAGATTTTCATCTGGCCTACCCGTCTTGCAAAACCCAAACTTTCACGCTAAAAGAAACCCATTCACTCTTCCTTCAATCCCAATTCCATCAAAATGTCGGCCCAAAGAATCGAAWCTCACCGAGAAAACGCCGAAAT	TACACCGACGAGACGATGTGCAAGCAAAAATCCCTTGAACTTCTCGAGAAAATCAACCTCCCCAAGGGTTTGCTCCCTTTAGACGACATCGTTGAGGTTGGCTTCAACGAGGCTTCAGGGTTCATCTGGCTGAAGCAGAAAAAGAGTAAGACGCACCAATTCCGTTCAATCGGTCGCAGCGTATGGTACGATACAGAGGT	CTTCAATCCCAATTCCATCA	AGAAGTTCAAGGGATTTTTGCT	AAWCTCACCGAGAAAACGCCGAAAT
SNP0712	isotig08662	3513	CTTGAACTTCTCGAGAAAATCAACCTCCCCAAGGGTTTGCTCCCTTTAGACGACATCGTTGAGGTTGGCTTCAACGAGGCTTCAGGGTTCATCTGGCTGAAGCAGAAAAAGAGTAAGACGCACCAATTCCGTTCAATCGGTCGCAGCGTATGGTACGATACAGAGGTCACGGCGTTCGTTGAGGACCGTCGGATGAAAAA	CTGACAGGTGTCAAGAGCAAGGAGCTCCTGATCTGGGTAACTATTTCTGATATTTACATTCAGGACCCCAGCTCTGGGAAAATCACTTTCGGCACCCCTACTGGTATTTCCAGGTCTTTTCCAGTGTCGGCGTTTGACGAAGAAGAGGAGAAGAAAGATAAGAAATAACAAATTTGAAGGGTAGTTTCGGTAATAAAAAT	AAAAAGAGTAAGACGCACCAATT	AATGTAAATATCAGAAATAGTTACCCAGA	TCGTTGAGGACCGTCGGATGAAAAA
SNP0713	isotig08670	728	GGTGGCGCACGACTGGGGTGCCATGGTTGGCTGGTATTTGTGCTTGTTTCGACCCGATTTGATCAAGGCATTCGTCTCTTTAGCTTTGCCCTTCCGGCCGAGACATCCCAATTGAAGCCTACCGAGGGCATGCTAGCTTTCTTTGGTGATGAATACTACATGTGCAGATTCCAGGAGCCTGGAAAGATGGAATCAGAAAT	GCAGAATATGGAGCTGCAGCAGTGATCAAGAAAATTCTTACTGAACGTAAACCGGGTCCTCCCATCTTACCCAAACAAAACCCGTTTGGAAATCTCCGTGATATCGATGATATCAAATTACCCGCGTGGTTTTCGGATGAAGACCTCAAATATTATGCTAGTAAATATAACCACAATGGATTCACTGGAGGATTGAACTA	TTTCTTTGGTGATGAATACTACATGT	TAAGATGGGAGGACCCGG	AGCCTGGAAAGATGGAATCAGAAAT
SNP0714	isotig08670	1026	GTGATATCGATGATATCAAATTACCCGCGTGGTTTTCGGATGAAGACCTCAAATATTATGCTAGTAAATATAACCACAATGGATTCACTGGAGGATTGAACTATTACCGCGCACTTGATCTAAACTGGGAACTAACTGCAGCTTGGACAGGAGTACAGATAAAAATTCCAGTTAAATTCATTGTGGGGGGTCTGGATATG	TGTACACTACTCCAGGGATGAAGGAATATGTACATGGAGRTGGGTTCAAAAATGATGTGCCATTATTRAAGGAATGCGTCGTGATWCAAGGAGCCGGTCACTTCATCAACCAAGAGAGAGC	ATCTAAACTGGGAACTAACTGCAG	TYAATAATGGCACATCATTTTTG	ATTCATTGTGGGGGGTCTGGATATG
SNP0715	isotig08670	1066	TGAAGACCTCAAATATTATGCTAGTAAATATAACCACAATGGATTCACTGGAGGATTGAACTATTACCGCGCACTTGATCTAAACTGGGAACTAACTGCAGCTTGGACAGGAGTACAGATAAAAATTCCAGTTAAATTCATTGTGGGGGGTCTGGATATGRTGTACACTACTCCAGGGATGAAGGAATATGTACATGGAG	TGGGTTCAAAAATGATGTGCCATTATTRAAGGAATGCGTCGTGATWCAAGGAGCCGGTCACTTCATCAACCAAGAGAGAGC	AGCTTGGACAGGAGTACAGATAAA	TTGWATCACGACGCATTCC	GGGATGAAGGAATATGTACATGGAG
SNP0716	isotig08670	1094	TATAACCACAATGGATTCACTGGAGGATTGAACTATTACCGCGCACTTGATCTAAACTGGGAACTAACTGCAGCTTGGACAGGAGTACAGATAAAAATTCCAGTTAAATTCATTGTGGGGGGTCTGGATATGRTGTACACTACTCCAGGGATGAAGGAATATGTACATGGAGRTGGGTTCAAAAATGATGTGCCATTATT	AAGGAATGCGTCGTGATWCAAGGAGCCGGTCACTTCATCAACCAAGAGAGAGC	TTAAATTCATTGTGGGGGG	TTGGTTGATGAAGTGACCG	CTCCTTGWATCACGACGCATTCCTT
SNP0717	isotig08670	1112	ACTGGAGGATTGAACTATTACCGCGCACTTGATCTAAACTGGGAACTAACTGCAGCTTGGACAGGAGTACAGATAAAAATTCCAGTTAAATTCATTGTGGGGGGTCTGGATATGRTGTACACTACTCCAGGGATGAAGGAATATGTACATGGAGRTGGGTTCAAAAATGATGTGCCATTATTRAAGGAATGCGTCGTGAT	CAAGGAGCCGGTCACTTCATCAACCAAGAGAGAGC	AGCTTGGACAGGAGTACAGA	TCTTGGTTGATGAAGTGACC	CATTATTRAAGGAATGCGTCGTGAT
SNP0718	isotig08671	1500	GGTGGCGCACGACTGGGGTGCCATGGTTGGCTGGTATTTGTGCTTGTTTCGACCCGATTTGATCAAGGCATTCGTCTCTTTAGCTTTGCCCTTCCGGCCGAGACATCCCAATTGAAGCCTACCGAGGGCATGCTAGCTTTCTTTGGTGATGAATACTACATGTGCAGATTCCAGGAGCCTGGAAAGATGGAATCAGAAAT	GCAGAATATGGAGCTGCAGCAGTGATCAAGAAAATTCTTACTGAACGTAAACCGGGTCCTCCCATCTTACCCAAACAAAACCCGTTTGGAAATCTCCGTGATATCGATGATATCAAATTACCCGCGTGGTTTTCGGATGAAGACCTCAAATATTATGCTAGTAAATATAACCACAATGGATTCACTGGAGGATTGAACTA	TTTCTTTGGTGATGAATACTACATGT	TAAGATGGGAGGACCCGG	AGCCTGGAAAGATGGAATCAGAAAT
SNP0719	isotig08671	1798	GTGATATCGATGATATCAAATTACCCGCGTGGTTTTCGGATGAAGACCTCAAATATTATGCTAGTAAATATAACCACAATGGATTCACTGGAGGATTGAACTATTACCGCGCACTTGATCTAAACTGGGAACTAACTGCAGCTTGGACAGGAGTACAGATAAAAATTCCAGTTAAATTCATTGTGGGGGGTCTGGATATG	TGTACACTACTCCAGGGATGAAGGAATATGTACATGGAGRTGGGTTCAAAAATGATGTGCCATTATTRAAGGAATGCGTCGTGATWCAAGGAGCCGGTCACTTCATCAACCAAGAGAGAGC	ATCTAAACTGGGAACTAACTGCAG	TYAATAATGGCACATCATTTTTG	ATTCATTGTGGGGGGTCTGGATATG
SNP0720	isotig08671	1838	TGAAGACCTCAAATATTATGCTAGTAAATATAACCACAATGGATTCACTGGAGGATTGAACTATTACCGCGCACTTGATCTAAACTGGGAACTAACTGCAGCTTGGACAGGAGTACAGATAAAAATTCCAGTTAAATTCATTGTGGGGGGTCTGGATATGRTGTACACTACTCCAGGGATGAAGGAATATGTACATGGAG	TGGGTTCAAAAATGATGTGCCATTATTRAAGGAATGCGTCGTGATWCAAGGAGCCGGTCACTTCATCAACCAAGAGAGAGC	AGCTTGGACAGGAGTACAGATAAA	TTGWATCACGACGCATTCC	GGGATGAAGGAATATGTACATGGAG
SNP0721	isotig08671	1866	TATAACCACAATGGATTCACTGGAGGATTGAACTATTACCGCGCACTTGATCTAAACTGGGAACTAACTGCAGCTTGGACAGGAGTACAGATAAAAATTCCAGTTAAATTCATTGTGGGGGGTCTGGATATGRTGTACACTACTCCAGGGATGAAGGAATATGTACATGGAGRTGGGTTCAAAAATGATGTGCCATTATT	AAGGAATGCGTCGTGATWCAAGGAGCCGGTCACTTCATCAACCAAGAGAGAGC	TTAAATTCATTGTGGGGGG	TTGGTTGATGAAGTGACCG	CTCCTTGWATCACGACGCATTCCTT
SNP0722	isotig08671	1884	ACTGGAGGATTGAACTATTACCGCGCACTTGATCTAAACTGGGAACTAACTGCAGCTTGGACAGGAGTACAGATAAAAATTCCAGTTAAATTCATTGTGGGGGGTCTGGATATGRTGTACACTACTCCAGGGATGAAGGAATATGTACATGGAGRTGGGTTCAAAAATGATGTGCCATTATTRAAGGAATGCGTCGTGAT	CAAGGAGCCGGTCACTTCATCAACCAAGAGAGAGC	AGCTTGGACAGGAGTACAGA	TCTTGGTTGATGAAGTGACC	CATTATTRAAGGAATGCGTCGTGAT
SNP0723	isotig08690	696	CGGCCCGAGATGGAGAATGCTATGGAAGTCACAGGAGGGACGTCATTATCTCCATGAGGTTGGTAGTACACCTGTAGCTGGTGCCCAGTTCTAATGTCAAATAGTCGGCAAGTTCCATCATCTGAGCCAGTTCCAAATCTATTACCATCTGGGAAGAACTTTACACTATTAACATCTCCCTCGTGACCATGAAAAGTACG	ACTGCTCGACTAGCAACACGCATGTCCCACAGACGGGCAGTTGAATCACATGAGCCAGACACAAACATTTTGAGTTGGATCCGTTTATTGAGATGCTTAGCACATCAGCAGTGTGTCCAGACTGRAATTCACCTCCAAAGACAGACGTCCTCAGGCCAGTTGTTATATCCCATAGTACACATGTTTGATCACCAGACCCA	AAATCTATTACCATCTGGGAAGAAC	AAAATGTTTGTGTCTGGCTCA	ACATGCGTGTTGCTAGTCGAGCAGT
SNP0724	isotig08690	821	GCCAGTTCCAAATCTATTACCATCTGGGAAGAACTTTACACTATTAACATCTCCCTCGTGACCATGAAAAGTACGWACTGCTCGACTAGCAACACGCATGTCCCACAGACGGGCAGTTGAATCACATGAGCCAGACACAAACATTTTGAGTTGGATCCGTTTATTGAGATGCTTAGCACATCAGCAGTGTGTCCAGACTG	AATTCACCTCCAAAGACAGACGTCCTCAGGCCAGTTGTTATATCCCATAGTACACATGTTTGATCACCAGACCCAGTTACCAAACGTGAATCTTCGTCTGGAACATACTGGCATGACGATACATAGCCTTTATGCCCACTAAGCATTCGGGTAACCGGAAGATTCCCATCCCTGTCAGTTTGAGAGTTGAGATTAAATAT	AGTTGAATCACATGAGCCAGA	ATCAAACATGTGTACTATGGGATATAAC	GCACATCAGCAGTGTGTCCAGACTG
SNP0725	isotig08691	762	GCCAGTTCCAAATCTATTACCATCTGGGAAGAACTTTACACTATTAACATCTCCCTCGTGACCATGAAAAGTACGAACTGCTCGACTAGCAACACGCATGTCCCACAGACGGGCAGTTGAATCACATGAGCCAGACACAAACATTTTGAGTTGGATCCGTTTATTGAGATGCTTAGCACATCAGCAGTGTGTCCAGACTG	AATTCACCTCCAAAGACAGACGTCCTCAGGCCAGTTGTTATATCCCATAGTACACATGTTTGATCACCAGACCCAGTTACCAAACGTGAATCTTCGTCTGGAACATACTGGCATGACGATACATAGCCTTTATGCCCACTAAGCATTCGGGTAACCGGAAGATTCCCATCCCTGTCAGTTTGAGAGTTGAGATTAAATAT	AGTTGAATCACATGAGCCAGA	ATCAAACATGTGTACTATGGGATATAAC	GCACATCAGCAGTGTGTCCAGACTG
SNP0726	isotig08714	654	TTGCTGATGAAGTTATTCTGCATTTGTGCTGCGTTAACAGCAATAAATATGTCTGATCCAAGCTCTTGATTTAGGCTTCGAGTCATTTGGATAAGAAGGGGGTTGAATATTGCTGCTGCACGTTGAGGCTCCTCGGCGCATTCGCCATTTCTGCTCCTCGACGCCAGCTGAGAAGGAACGCAACCTAAAGGTCCAGTTCC	GTGACAAGAACCCTTCTGGTTCCCAATTCATGTAGCCTCATCAAAATTTTCCTGTATTCAGAAATTAGATAACGGGAGAAATCTTGAAGATTATACTGAATCCTTCTAGCAGTAATTGGAGTAAAGAAATAGTTGTTCACGAAATCATTCCCACCAAGTGTTATCAGAACGAGGGCCTTGTTTACGAGTTGCTGTGCGTT	TCCTCGACGCCAGCTGAG	TGATGAGGCTACATGAATTGG	GAACGCAACCTAAAGGTCCAGTTCC
SNP0727	isotig08731	717	ATCGATGCTGTGGCATTGCTTCGATTGGACGAGCTTTATGTTGAATCTTTTGAGATTAAGGATGTGAAGACCCTGAGAGGGGAGCATTTGTCCCGGGCGATTGGGAGGTTGAGCGGTAAGGGAGGGAAAACCAAGTTTGCAATCGAGAATGCAACCAAGACGAGGATTGTAATTGCTGATACCAAGATTCATATACTCGG	TCCTTTTCTAATATTAAGGTGGCAAGGGACTCTCTCTGCAGTTTAATTTTGGGATCGCCTGCAGGGAAGGTTTACTCTAAGCTGAGAGCGGTGTCTGCACGCCTTGCAGAGAGGTTTTGAATGTCTCTTTATCCATTTGTTAATCCTTGATGGCTTATGTTAGGGAAGTCTCAAGTTTTTGAGTGCAATATGGTGCAGGA	AAAACCAAGTTTGCAATCGA	TTAGAGTAAACCTTCCCTGCAG	CTGATACCAAGATTCATATACTCGG
SNP0728	isotig08740	610	ACAATTCCGGCTCCACGAGGTGCGGGCACCATGCGGACTGTTACTGAACCACATTTTCCAGTGACCTTACAAGGAACAGTGTGTGGTTTACCGATCTTATTCCCCCAGTACCCTCTCCTGACTGGAATCACAGAAAGCTTAGCCAATATAATTGAGCCACGAATCGCAGTTGCCACTTCCTTCGAGCACTTGACGCCGAG	CCAACGTGCCCGTTCCCATCTCCAACCACCACGAACGCCTTGAATCGGGTCCTCTGACCGGCTCGGGTCTGCTTCTGGACGGGCATGATTTTCATCACCTCGTCTTTCAAAGAGGGGCCGATTAGGATATCGACGATTTGGTACTCTTTGATTGGGAGGGAATGGAGGTATATTTGCTCAATTGACTTGATTTTTCCGTC	AATATAATTGAGCCACGAATCG	ATTCAAGGCGTTCGTGGT	CTTCCTTCGAGCACTTGACGCCGAG
SNP0729	isotig08740	850	TTGAATCGGGTCCTCTGACCGGCTCGGGTCTGCTTCTGGACGGGCATGATTTTCATCACCTCGTCTTTCAAAGAGGGGCCGATTAGGATATCGACGATTTGGTACTCTTTGATTGGGAGGGAATGGAGGTATATTTGCTCAATTGACTTGATTTTTCCGTCTCTTACTAGACGGCCAAGCTTCGTCACCGGAACCCAGTC	TTCTCTTCGGGAGCACGGCGTCCACCACGACGTCCACCGCGTCCACCGCGACCTCCCCTATCCCTCCACGTCCACGGCCTCCAAAGCCACGGCCAAATCCACCACGGTCTCCTGCGCCTCTCTCCGCCATGTTTGTTGCAAAGGGTTAATCTCTAGGGTTA	GTATATTTGCTCAATTGACTTGATTTT	ATAGGGGAGGTCGCGGTG	CAAGCTTCGTCACCGGAACCCAGTC
SNP0730	isotig08743	430	TGAGTCACTGCTGAGCTTGTGGGTACTTCAGAAAATATATATGTATTTCCGAGGGAACAAGTAATACTTGGATCAGGAAGCTGTAGGTTTCTCTGAGGGGCACAAGTATGTACATTTCTCTTACTGGTAATGTGTGTTTCTTCTTGTTGAGGCGATGGAAATAGATGTTATGAAACGATTGGATTGGATTTTCCGATAGA	ATTATACTACTATTACCGTGGCATGTTTATGTATTCTAAATATTGCAGTAGGTAGATAGAACTCGATTCTGCTACTATTTGTTTTATTTGTTGGAATTTAAGAGGGTTCGAGTTTTCTTTCGTCGCTGCTCATCTTTGAGTTTATGTATCCTTGAAT	TTTCTTCTTGTTGAGGCGAT	AAATAAAACAAATAGTAGCAGAATCGA	CGATTGGATTGGATTTTCCGATAGA
SNP0731	isotig08748	77	AATGTTATATATCCCTAGAGCTTGTTTATTCATCTAATACCTGTCTGCAACCGGGTGAAATCAATTTTCAGAGGTG	CTTGTGTAAYTGGCAACCCACAAACTCAAGCTTTCGGCTTGAGGATCTTGGCAGTCTCCCAAGTGAAATCAGGATCATTACGGCCAAAATGACCATAAGCAGCAGTCTTCTGGTACCTGAAGTTGCCTCCTCTTTTCAAGTCAAGGTTGATTGCAATCATTCCAGGCCTAAAGTCGAAGTTCTCCTTGATAAGAACCAGT	AATGTTATATATCCCTAGAGCTTGTTTATT	ATTTCACTTGGGAGACTGCC	CGGGTGAAATCAATTTTCAGAGGTG
SNP0732	isotig08748	87	AATGTTATATATCCCTAGAGCTTGTTTATTCATCTAATACCTGTCTGCAACCGGGTGAAATCAATTTTCAGAGGTGYCTTGTGTAA	TGGCAACCCACAAACTCAAGCTTTCGGCTTGAGGATCTTGGCAGTCTCCCAAGTGAAATCAGGATCATTACGGCCAAAATGACCATAAGCAGCAGTCTTCTGGTACCTGAAGTTGCCTCCTCTTTTCAAGTCAAGGTTGATTGCAATCATTCCAGGCCTAAAGTCGAAGTTCTCCTTGATAAGAACCAGTATATCCTTAT	TGTCTGCAACCGGGTGAA	TGCCAAGATCCTCAAGCC	CAATTTTCAGAGGTGYCTTGTGTAA
SNP0733	isotig08748	610	CTGCCTGACAATGTACGCACCACTCCTGTCCACCTTTGTTGGATCCTTGCCCGAAAAAGCACCTCCTCCGTGAGCACCCCAGCCGCCATAAGTGTCAATGATAATTTTCCTACCAGTAAGTCCTGCATCTCCATGTGGACCACCAATAACAAATCGACCAGATGGGTTAAGGTGGAAGATTGTCTTGTCATCAAGGTACT	AGCAGGAATCACAGGCTTGATCACATGCTCTTTCAAATCATCAGCAATCTGTTCGTTTGTAACAGTTTCATCGTGCTGGGTTGAGATGAGGACAGTGTGAACTCTAATAGGAACCATGGCACCACCATCATTCTTGTACTCAA	CATGTGGACCACCAATAACA	ATGAAACTGTTACAAACGAACAGA	AAGATTGTCTTGTCATCAAGGTACT
SNP0734	isotig08749	778	CTGCCTGACAATGTACGCACCACTCCTGTCCACCTTTGTTGGATCCTTGCCCGAAAAAGCACCTCCTCCGTGAGCACCCCAGCCGCCATAAGTGTCAATGATAATTTTCCTACCAGTAAGTCCTGCATCTCCATGTGGACCACCAATAACAAATCGACCAGATGGGTTAAGGTGGAAGATTGTCTTGTCATCAAGGTACT	AGCAGGAATCACAGGCTTGATCACATGCTCTTTCAAATCATCAGCAATCTGTTCGTTTGTAACAGTTTCATCGTGCTGGGTTGAGATGAGGACAGTGTGAACTCTAATAGGAACCATGGCACCACCATCATTCTTGTACTCAA	CATGTGGACCACCAATAACA	ATGAAACTGTTACAAACGAACAGA	AAGATTGTCTTGTCATCAAGGTACT
SNP0735	isotig08766	799	ATGCCTCCTCTTTTTTCTTCATTGAAGAGCTAATCACAGTGACATGGTGGCCCATGGCCTTTGCAATTTTGACTCCCATATGTCCAACCCCTCCAAGCCCTAAAATTCCCCCTCTTAGCCCACTCTTTTTTAACCCAAAATGGTTTAATGGGCTGTATACTGTCACCCCGGCGCAAAGTAGCGGCGCCGCCTGTTCTGCT	CCATACCGTCTGGAATTTTTACCATGAAGTTTTGATTAACCACCATTGCATCAGCAAATCCCCCTTGAGTGGGTTTTCCATCAGTATAGACATCATTGTAGGACCAAATCTTCTTGTTGCAGTATTGCTCAATTTCTGATTTGCACGGTTGACAATTCCCGCAGCATCCGACGATACAGCCAACTCCAACTATATCTCCG	CCACTCTTTTTTAACCCAAAATG	ATTTGCTGATGCAATGGTG	AAGTAGCGGCGCCGCCTGTTCTGCT
SNP0736	isotig08774	393	GTGGGAGTAACAGAACCATCTTCTTCATCTCCCAGCCTTATCTCCTCTTATTTTCAGTTCATAAAAATTGTATCATTGAGTTTCTTGAGGAACTTCTGTGCATAGAGAAAAATGCACGCAGTTTTACAGACAAAAGGGCTTCTTTCTTTACCCTCAAACCCCAGAACCAGAGCTTTTCATCCACCACCATCACAGGGGTT	AGGCATAGATTCAATCCTTTGCATTCCTTGTTGTTAAAACCGAAATCTTTTAATGTGTCCTCTTTATCTCTTGATGGGTCTTCAAAATTTCAAGGATTTGTGACAAAACCCCAATTGGTTGGCCAAAAGAACAGGACTTTCCCTATCTGCAGGGCCGAGGCAGCTGCAGCATCAGGTGATGGACAACCTGTGTATGGAGA	AAACCCCAGAACCAGAGC	TTCGGTTTTAACAACAAGGAAT	TTCATCCACCACCATCACAGGGGTT
SNP0737	isotig08774	867	TTTTGTATTCTTTTCAATTATACAATTCTTAGGGACACTAAGGATGTGTTGGTAGTAACAGCTGAAGGCTCTAGCGCTGAAATTATACCTTTCTTGAAAACATGGGTGAATTTGCCTCTGGCTGTTGGGTTCATGATTTTGTATACAAAATTGGCAAATGTGCTGTCAAAAGAGGCTCTTTTCTTCACAGTTATTTTGCC	TTTATAGCCTTCTTTGGTGCATTTGGATTTGTGTTGTATCCTCTCAGTCACTATKTCCACCCCACAGCTCTTGCTGATAAACTTCTGAATCTTTTGGGTCCAAGGTTTCTTGGGCCACTTGCAATTATGAGGATCTGGAG	AAATTATACCTTTCTTGAAAACATGG	AGAGGATACAACACAAATCCAAAT	CTCTTTTCTTCACAGTTATTTTGCC
SNP0738	isotig08774	922	TAACAGCTGAAGGCTCTAGCGCTGAAATTATACCTTTCTTGAAAACATGGGTGAATTTGCCTCTGGCTGTTGGGTTCATGATTTTGTATACAAAATTGGCAAATGTGCTGTCAAAAGAGGCTCTTTTCTTCACAGTTATTTTGCCWTTTATAGCCTTCTTTGGTGCATTTGGATTTGTGTTGTATCCTCTCAGTCACTAT	TCCACCCCACAGCTCTTGCTGATAAACTTCTGAATCTTTTGGGTCCAAGGTTTCTTGGGCCACTTGCAATTATGAGGATCTGGAG	TTCTTTGGTGCATTTGGAT	ACCCAAAAGATTCAGAAGTTTATC	TGTGTTGTATCCTCTCAGTCACTAT
SNP0739	isotig08775	660	TTTTGTATTCTTTTCAATTATACAATTCTTAGGGACACTAAGGATGTGTTGGTAGTAACAGCTGAAGGCTCTAGCGCTGAAATTATACCTTTCTTGAAAACATGGGTGAATTTGCCTCTGGCTGTTGGGTTCATGATTTTGTATACAAAATTGGCAAATGTGCTGTCAAAAGAGGCTCTTTTCTTCACAGTTATTTTGCC	TTTATAGCCTTCTTTGGTGCATTTGGATTTGTGTTGTATCCTCTCAGTCACTATKTCCACCCCACAGCTCTTGCTGATAAACTTCTGAATCTTTTGGGTCCAAGGTTTCTTGGGCCACTTGCAATTATGAGGATCTGGAG	AAATTATACCTTTCTTGAAAACATGG	AGAGGATACAACACAAATCCAAAT	CTCTTTTCTTCACAGTTATTTTGCC
SNP0740	isotig08775	715	TAACAGCTGAAGGCTCTAGCGCTGAAATTATACCTTTCTTGAAAACATGGGTGAATTTGCCTCTGGCTGTTGGGTTCATGATTTTGTATACAAAATTGGCAAATGTGCTGTCAAAAGAGGCTCTTTTCTTCACAGTTATTTTGCCWTTTATAGCCTTCTTTGGTGCATTTGGATTTGTGTTGTATCCTCTCAGTCACTAT	TCCACCCCACAGCTCTTGCTGATAAACTTCTGAATCTTTTGGGTCCAAGGTTTCTTGGGCCACTTGCAATTATGAGGATCTGGAG	TTCTTTGGTGCATTTGGAT	ACCCAAAAGATTCAGAAGTTTATC	TGTGTTGTATCCTCTCAGTCACTAT
SNP0741	isotig08804	173	TCTGGAGGTTCTCAATCTTCTCTAGACCCTCTGCATCATCAATCATTTGGGCAAAGATATTCACGTCTTTGGTGTTGCCTTGGTTCTTCTCAGCTTCTCCAACCTTCAGTATGTTCTCAAGACCTTCCAAGCAGACCGTGACAATCCTTGGATCTGGACAAACTAGAAGGTC	CACAGTGGCTTTATACAACCCTCTTGCACCAAGAACTTGATTTGCTCGTGAGTCCCGCCGGATGTCGCATTTGAAATAGCCCAAGCAGCCTCTTTTTTTATCTCAAATTCAGCATTTTGAAGCAGTTGGACAAGAGGTGAAAATATACCAGCCTCAATCACGGCCTGAATCTGATCCTTATTTCCAGCAGTGATGTTTGA	CTTGGTTCTTCTCAGCTTCTCC	AGCAAATCAAGTTCTTGGTGC	TTGGATCTGGACAAACTAGAAGGTC
SNP0742	isotig08806	201	CAGACAGCAATATGAGGAAGAAATCTTGTTTTCACATCTAATCGTCTCATCAACCGCTCTTAAATTATTGTACATGAGTTTACATGACATTATAATATATCAAGTACTAAAGCAGAAAAATTTCTCACCGCGAGTTGAACAAAACTAAAATAACTGAAACAAGTACCGAGTTTTAAGTGTCAAGTCAGTCGTAGGAAGAT	GATCGTGGTATGAAATAGAATTTTCAGAGTCATCCCGGGAGGTGGTACACTAACCAATTGAACTCCTCAGCTGAGTTCGGAGTCCATGACTAATCCTACTGGTGGATCATGTTGAACTGAAACCTGGATAGCTGCTGTGGAATAGTGGATATGACTGGTCCATATCTCTGAACATTGTCGTATAGTTCAAACAATGGGAC	TAAAATAACTGAAACAAGTACCGAGTT	TTAGTGTACCACCTCCCGG	AGTGTCAAGTCAGTCGTAGGAAGAT
SNP0743	isotig08807	421	TAAAATTCAAAGAAATAAAACCGGTAATTTGGAGTTATATATTTGTTGGATTTGCTAAGTTGACCACAAAACTTGGGTCTTTCAGAGTCACTGACTTGAATTCTCTGGGTGCATCTATCTTCATATGAATTTCTAGGAAGAATCTATGAGTGGATCATGTTGAACTGGAAACGGGATAGCTGCTGCGGAATGGTGGAAAT	ACAGGTCCGTATCTCTGAACATTGTCATAGAGTTCAAAYAATGGAACAGCAAGAAGTTTCAAGTTCTTYGGAACAGCAAAGTACTCTCTCTCTGACAGGTGAACAATGAAAAGCTTCTTGCACTCTTTGGGTTTTGCTATATGTGGAGGGCAGTAAGGGTACATTGTGGTTTCAAAATTTGGTCTCCACCATGTTGCCAC	TCATGTTGAACTGGAAACGG	CATTRTTTGAACTCTATGACAATGTTC	ATAGCTGCTGCGGAATGGTGGAAAT
SNP0744	isotig08807	460	TATTTGTTGGATTTGCTAAGTTGACCACAAAACTTGGGTCTTTCAGAGTCACTGACTTGAATTCTCTGGGTGCATCTATCTTCATATGAATTTCTAGGAAGAATCTATGAGTGGATCATGTTGAACTGGAAACGGGATAGCTGCTGCGGAATGGTGGAAATWACAGGTCCGTATCTCTGAACATTGTCATAGAGTTCAAA	AATGGAACAGCAAGAAGTTTCAAGTTCTTYGGAACAGCAAAGTACTCTCTCTCTGACAGGTGAACAATGAAAAGCTTCTTGCACTCTTTGGGTTTTGCTATATGTGGAGGGCAGTAAGGGTACATTGTGGTTTCAAAATTTGGTCTCCACCATGTTGCCACACACTCACCTATCTGCCAATCTGGCTGCAGAGATGAATT	AATGGTGGAAATWACAGGTCC	AAAGAGTGCAAGAAGCTTTTCA	TCTGAACATTGTCATAGAGTTCAAA
SNP0745	isotig08807	490	AACTTGGGTCTTTCAGAGTCACTGACTTGAATTCTCTGGGTGCATCTATCTTCATATGAATTTCTAGGAAGAATCTATGAGTGGATCATGTTGAACTGGAAACGGGATAGCTGCTGCGGAATGGTGGAAATWACAGGTCCGTATCTCTGAACATTGTCATAGAGTTCAAAYAATGGAACAGCAAGAAGTTTCAAGTTCTT	GGAACAGCAAAGTACTCTCTCTCTGACAGGTGAACAATGAAAAGCTTCTTGCACTCTTTGGGTTTTGCTATATGTGGAGGGCAGTAAGGGTACATTGTGGTTTCAAAATTTGGTCTCCACCATGTTGCCACACACTCACCTATCTGCCAATCTGGCTGCAGAGATGAATTAGCAGCAAGTTTGCTAGAGAGCTTCCTTTT	CTCTGAACATTGTCATAGAGTTCAA	TTTTCATTGTTCACCTGTCAGA	CAGAGAGAGAGTACTTTGCTGTTCC
SNP0746	isotig08824	1976	TTTAAGGAAAAAATTGATGATGAATACAGAGTCAATATGATTTTAGATAACCTTCCAGTAGCTGTTCGTAGACAGAGGCGAGATGGAAGTCCATCAACAACTTATGAACATGGTTTCTATGTTGGGTTCAAGGGGAATTATGCTGGGAGCAAAGAGGAAAAGTATTTTATTAATAATCACTTAAGCTTCAGAGTCATGTA	CACAGAGATCTTGAAACTGATTCCGCTCGAATTGTTGGATTTGAGGTTACTCCAAACAGTATTAAACATGAGTACAAGAAGTGGGATGAGAAGAATCCTCAGCT	GAGCAAAGAGGAAAAGTATTTTATTAAT	TCAAATCCAACAATTCGAGC	ATCACTTAAGCTTCAGAGTCATGTA
SNP0747	isotig08838	1042	GGCTGGACATCTATAATCACCAAGACAGGAGTGGGGACATAGTCATTGAAAAGTGCATGGATATTTAGATCGTTCTCCCGCAGTTTTGGACCAGAGCTGTACCAACCAATAACGTGCTCCTTGGCATTTATTCTTCTGAACATGGAAAACATTGATTCATGGTAGTTGTGGTCAAGAAACCAGATGCTTGGGTCCTTGTC	TCTTCTTCGAAAGGCACGGCRTAGCTGTTGGTGACGTCAACGGTGCCCTTGAAGGAAGTTCCAAGAAGAACACCAACAACGCGCTTCTTGCTGTCGCGTGCAACACGGTTGTAGTGGTCGACGATGCTCAGCAGCACTAGCGGATGCACTACCGCCTTGTCGATTGGCCGTGCCGATATTTGCTGCGATTTTATAACATC	GAAAACATTGATTCATGGTAGTTG	ACCGTTGACGTCACCAAC	GAAACCAGATGCTTGGGTCCTTGTC
SNP0748	isotig08838	1063	AAGACAGGAGTGGGGACATAGTCATTGAAAAGTGCATGGATATTTAGATCGTTCTCCCGCAGTTTTGGACCAGAGCTGTACCAACCAATAACGTGCTCCTTGGCATTTATTCTTCTGAACATGGAAAACATTGATTCATGGTAGTTGTGGTCAAGAAACCAGATGCTTGGGTCCTTGTCMTCTTCTTCGAAAGGCACGGC	TAGCTGTTGGTGACGTCAACGGTGCCCTTGAAGGAAGTTCCAAGAAGAACACCAACAACGCGCTTCTTGCTGTCGCGTGCAACACGGTTGTAGTGGTCGACGATGCTCAGCAGCACTAGCGGATGCACTACCGCCTTGTCGATTGGCCGTGCCGATATTTGCTGCGATTTTATAACATCCATTTCTTTGGCTTTGCCGAA	AAAACATTGATTCATGGTAGTTGTG	TTCTTCTTGGAACTTCCTTCAA	TGTCMTCTTCTTCGAAAGGCACGGC
SNP0749	isotig08848	805	AAGCCAGTTTATAAAGGGGGTGATTATCGTCATCAAGCTGATTCAGGGACAACCCATTTTGCTCTGGCCTTTGAACTTCCTGGTGGTTGGGTCAAGGAAAAGGATGCTATAGTTTTGACAGTTCTTCAGATGCTTATGGGAGGAGGTGGATCTTTCTCAGCTGGTGGTCCTGGAAAGGGGATGTACTCTAGACTATATCT	CGAGTCCTGAATGAATATCCCCAGATTCAGTCATTTTCTGCATTCAACAGCATTTACAATCATACTGGAYTATTTGGAATTCAAGCTACCACTGGTTCCGACTTTGTAACAAAAGCAATTGACATAGCAGTTAAAGAACTCATTGCGGTTGCGACTCCAGGAGAAGTTGACCAGGTACAGCTGAATCGTGCTAAACAAGC	TTTCTCAGCTGGTGGTCCT	AATGCAGAAAATGACTGAATCTG	TCTGGGGATATTCATTCAGGACTCG
SNP0750	isotig08848	875	TTGAACTTCCTGGTGGTTGGGTCAAGGAAAAGGATGCTATAGTTTTGACAGTTCTTCAGATGCTTATGGGAGGAGGTGGATCTTTCTCAGCTGGTGGTCCTGGAAAGGGGATGTACTCTAGACTATATCTYCGAGTCCTGAATGAATATCCCCAGATTCAGTCATTTTCTGCATTCAACAGCATTTACAATCATACTGGA	TATTTGGAATTCAAGCTACCACTGGTTCCGACTTTGTAACAAAAGCAATTGACATAGCAGTTAAAGAACTCATTGCGGTTGCGACTCCAGGAGAAGTTGACCAGGTACAGCTGAATCGTGCTAAACAAGCGACAAAGTCTGCTATATTGATGAACCTGGAATCCAGAATGGTTGCTTCAGAAGACATAGGTAAACAGATT	AGTCCTGAATGAATATCCCCA	AATGAGTTCTTTAACTGCTATGTCAAT	CAACAGCATTTACAATCATACTGGA
SNP0751	isotig08849	1198	CGTGTCCTCAATGAGCATCCCCAGATTCAGTCCTTTTCTGCATTCAGTTCCATTTACAATCATACTGGATTATTTGGAATTCAAGCTTCAACTGGATCTGACTTTGCAACGAATGCCATTGATATAGCAGTTAGAGAACTCATTTCTGTTGCTACTCCAGGAGAAGTTGACCAAGTACAGCTAGACCGTGCTAAACAATC	ACAAAATCTGCCATTTTGATGAACCTGGAATCCAGAATGGTTGCATCAGAAGATATAGGTAAACAAATTTTGACATATGGAGAGAGGAAACCCGTCGAGCATTTCTTGAAAGCTGTAGATGAAGTTACTGCTAAGGATATTGCTTCCATAGTACAGAAGCTTTTGTCATCTCCCCTCACGATGGCATCTTATGGAGATGT	TCCAGGAGAAGTTGACCAA	TATATCTTCTGATGCAACCATTCT	TACAGCTAGACCGTGCTAAACAATC
SNP0752	isotig08853	657	TGTGCGTAAAAAACTGGAGCTGCAGCTGATGGCTGTGGCAATGCCTCCTTTTTTCTTATAAGGACTTCACAGTCCATTTGCTTAAGCTGCAACTCCATTATATCTTTTGAATCTACTAGCTTGACAAGATCCGCCACTTGGGTCATGAATGCTGAAATGGATGGTGCATCTGGAACTGTGTATTGGTTTTCCACTTCTTC	GCCAATTGTGTCTCAAAAGCTGGTGCAGAATTTGATATTTTCTCAACAACAACCTCATTTAGCTGTGCACACACCCTAACATCAGATTGGCTCCGGCTACATCCCTGAGGGAGAAACAAAGGGCCCAGATTCGATCTAGAATCAGATCGAGGAAACGACGCGATACATGGGTGATGCTCCTGACGGTTCTCCAGCTCCAA	CATTATATCTTTTGAATCTACTAGCTTGAC	AGAAAATATCAAATTCTGCACCA	CTGTGTATTGGTTTTCCACTTCTTC
SNP0753	isotig08861	168	TCCATATCCATACTGTGAGTGCTAGCCGTACAGGAATACACATCAGAAGAAATCACATCCGACCCTGATGAGAATGCAGTCAAGGGCCCAGAGGTTTGACCAAATGTGGTGAAATGATCAGGTGGGATGAACGATCCAGATTTGTTGTTGGGCAAATCTTGAACCCG	TCCTTGTTCTCCTCTTTCACTTGGTCCTTTGGCTCGTAATTATCTGGTTCAATCTGTGACTGAAAATTCCAGATGGTATTGGAAGAATTATTCCCTGCGGTGTGATCCATGATAATAACTTCAGATGATTTGTATAAATTTCTGCAAGTGTGATCATCATAGTATGTTGTCCTGAATTTTGGCGGATCTTCTTGAATCTT	TGGGATGAACGATCCAGA	ATAATTACGAGCCAAAGGACC	ACCAAGTGAAAGAGGAGAACAAGGA
SNP0754	isotig08864	799	AGGAGGGCAAGAACAAAATTGAAGCAAACTGAAGTCGACTGTGAGTTCTTGAAGAGTTGTTGTGAGAATTTGACACAAGAGAACAGAAGGTTACAGAAGGAAGTGCAAGAACTGAGGACACTTAAACTGTCACCACAATTCTACATGCAAATGACCCCTCCAACAACCCTCACCATGTGCCCTTCATGTGAGCGTGTTGC	GTCCCACCAACCCCGTCATCGACGACCCATTTAGCCACATCGGTCGAGCCTTTACCGTGCCATGTAGGTCCTGCTCAGTCCCGTCCAATCACATTCAACCCATGGGCTGCTGCCGTTCCGCGCCGGCCATTCGATGCCCTAAGCACTCGACAATGATTTTCTCATCGATATATCAGTTGACCGGTTGAGCTTGCCATGTA	AATTCTACATGCAAATGACCC	ACCGATGTGGCTAAATGG	TGTGCCCTTCATGTGAGCGTGTTGC
SNP0755	isotig08884	86	AGCCAATTGGACGTTACGATGACATGTGGGCTGGCTGGTGCACCAAGGTGATTTGCGACCACTTGGGATTAGGAATCAAGACAGG	CTGCCTTACATCTGGCACAGCAAAGCTAGCAATCCGTTCGTGAATCTTAAGAAGGAATATAAAGGTATCTACTGGCAAGAAGAACTGATTCCATTTTTCCAATCCGCAACGCTTTCCAAGGATGCTGACACTGTTCAGAAATGTTACCTTGAACTCTCCAAACAAGTCAAGGCAAAACTCGGCAAGGTTGACGAATACTT	CACCAAGGTGATTTGCGA	TTCACGAACGGATTGCTAG	ACTTGGGATTAGGAATCAAGACAGG
SNP0756	isotig08885	86	AGCCAATTGGACGTTACGATGACATGTGGGCTGGCTGGTGCACCAAGGTGATTTGCGACCACTTGGGATTAGGAATCAAGACAGG	CTGCCTTACATCTGGCACAGCAAAGCTAGCAATCCGTTCGTGAATCTTAAGAAGGAATACAAGGGTATCTACTGGCAAGAGGAGCTGATCCCCTTTTTCCAATCGGTAACCCTTCCAAAAGACTGCACCACTGTTCAAAAATGCTATCTTGAACTCGCCAAGCAAGTCAAGGCTAAGCTTGGGAAGGTGGACGAGTACTT	TGCACCAAGGTGATTTGC	TCCTCTTGCCAGTAGATACCC	ACTTGGGATTAGGAATCAAGACAGG
SNP0757	isotig08887	326	GCATTTCAGAAGCTCCGACTTGAGTTGCTATGGCAACAAATGAAAATCTTCCTCCGAACGTAATAAAACAGTTGGCAAGAGAATTGAAGAATCTCGATGAAACACCACCAGAGGGCATTAAAGTAGCGGTGAATGATGATAACTTTTCAGCCATATATGCTGATATTGAAGGCCCAGCTGGGACTCCGTACGAAAATGGT	TTTTCCGCATGAAGTTGACAYTGTCTCATGATTTCCCACAATCCCCTCCWAAAGGTTATTTTCTGACCAAGATTTTTCATCCAAATATTGCTACCAATGGCGAGATYTGTGTTAATGCCTTGAAGAAAGATTGGAATCCAAGTCTTGGTTTACGGCATGTTTTAATTGTGATAAGATGCTTATTAATTGAACCGTTTCCA	AATGATGATAACTTTTCAGCCATATAT	GATTGTGGGAAATCATGAGAC	AGCTGGGACTCCGTACGAAAATGGT
SNP0758	isotig08887	347	GAGTTGCTATGGCAACAAATGAAAATCTTCCTCCGAACGTAATAAAACAGTTGGCAAGAGAATTGAAGAATCTCGATGAAACACCACCAGAGGGCATTAAAGTAGCGGTGAATGATGATAACTTTTCAGCCATATATGCTGATATTGAAGGCCCAGCTGGGACTCCGTACGAAAATGGTRTTTTCCGCATGAAGTTGACA	TGTCTCATGATTTCCCACAATCCCCTCCWAAAGGTTATTTTCTGACCAAGATTTTTCATCCAAATATTGCTACCAATGGCGAGATYTGTGTTAATGCCTTGAAGAAAGATTGGAATCCAAGTCTTGGTTTACGGCATGTTTTAATTGTGATAAGATGCTTATTAATTGAACCGTTTCCAGAATCAGCTTTAAACGAGCAA	AGCTGGGACTCCGTACGA	TCAGAAAATAACCTTTWGGAGGG	TGGTRTTTTCCGCATGAAGTTGACA
SNP0759	isotig08887	376	CCTCCGAACGTAATAAAACAGTTGGCAAGAGAATTGAAGAATCTCGATGAAACACCACCAGAGGGCATTAAAGTAGCGGTGAATGATGATAACTTTTCAGCCATATATGCTGATATTGAAGGCCCAGCTGGGACTCCGTACGAAAATGGTRTTTTCCGCATGAAGTTGACAYTGTCTCATGATTTCCCACAATCCCCTCC	AAAGGTTATTTTCTGACCAAGATTTTTCATCCAAATATTGCTACCAATGGCGAGATYTGTGTTAATGCCTTGAAGAAAGATTGGAATCCAAGTCTTGGTTTACGGCATGTTTTAATTGTGATAAGATGCTTATTAATTGAACCGTTTCCAGAATCAGCTTTAAACGAGCAAGCTGGCAAGATGTTGCTCGAAAATTATGA	AAAATGGTRTTTTCCGCATG	ACTTGGATTCCAATCTTTCTTCA	CTCATGATTTCCCACAATCCCCTCC
SNP0760	isotig08887	433	CCAGAGGGCATTAAAGTAGCGGTGAATGATGATAACTTTTCAGCCATATATGCTGATATTGAAGGCCCAGCTGGGACTCCGTACGAAAATGGTRTTTTCCGCATGAAGTTGACAYTGTCTCATGATTTCCCACAATCCCCTCCWAAAGGTTATTTTCTGACCAAGATTTTTCATCCAAATATTGCTACCAATGGCGAGAT	TGTGTTAATGCCTTGAAGAAAGATTGGAATCCAAGTCTTGGTTTACGGCATGTTTTAATTGTGATAAGATGCTTATTAATTGAACCGTTTCCAGAATCAGCTTTAAACGAGCAAGCTGGCAAGATGTTGCTCGAAAATTATGAGGAATATGCGAGACATGCAAAACTTTACACCGGAATACATGCTCTCAAGCCAAAGCC	TATTTTCTGACCAAGATTTTTCAT	ATTAAAACATGCCGTAAACCAA	CAAATATTGCTACCAATGGCGAGAT
SNP0761	isotig08897	409	ATTATGCTCCTCAAGATGTGCAAATTGTCGCTTGAACCGATCAACACCACTTGGGTACATAAAGCCACTAGTCTGATCTCCACCCAGAGATACTCCTGAAGCATCTGAGGGTGATACTCTAAAATCTCTCGATAAATCAACTCTCTAACATCATCTTTTGTCAATTTTTTCTTCTCAAACTCAAACTCAAGCTTTGATAT	GGTTGACTGGCTGGCTCACGGTCCACATTCGCTAATCCATGAAAGTATGGATCAGCCAATGCCTCTTCAGCAGACGGTCTATCTTTAGGATCAAATGCAAGCAGGCGTTCCAGCAAGCGAAGAGCCAAAGGATCGACATTCGGGAATTTCTGCGTGAATGGAGGCTGTTTTTTCCGCATATTGCTGAGATATCTTCTCGC	CTAACATCATCTTTTGTCAATTTTTTC	TTTCATGGATTAGCGAATGTG	TGGACCGTGAGCCAGCCAGTCAACC
SNP0762	isotig08930	311	TTCTCTTCCTCCACCGAAGATTGCTCCACCACCTCGGGCTTTGGGGTTTCCTCATCAGGGATTTGTTTGATTGGGGCTTCGGATTCCATTTTCTGGCAAGCGATAGAGATTTCCTGAGCCATAGCGTCGGCGAGGGGCTGACGGAGCTTTTCGAGCTCGTCGATTCCCGCAAGTACGTAGGGTTTGGATTTAAGGGTTTC	TCTTGCTCCTTGTTTAGCGTTTTTCCCTGGGAGAGTGACTCTTCCATCTGAAGTATACGAATCTGTTTCTTGCGGAGGGCGCGGAGGCGTTTGTTGATTAGGCTGAGGACTGGTCCTTCAGTTGTCAACTCCGCTGATGATGAAGATGCCGCCGTGGTCACCGCCATTGTGGGGTTTGTTAAGGATGTG	GAGGGGCTGACGGAGCTT	AAGAAACAGATTCGTATACTTCAGATG	CGTAGGGTTTGGATTTAAGGGTTTC
SNP0763	isotig08931	869	AAGGTAATACCAGAATCACTTGGAATTTCAACGTATTCTTCCATTTCTTGGTTAAAGTATCCTGAGCGATTTCCATTCCAGAAGAAGGTAACATGGCCAAACTTTACTGTTTCACTGCAAGCAAAAGTCCGGACTCCATTATGCACTAAATATTCCCCAGATGTTCTCTCAATCTCTGGAGGAGATACAAGGTAGTGACT	GGAAGTTTCAATTCACCATCATATTGAAGCATTCCAGCATAACGGATTTTCGGAAACCGAACTCGATCAAATATATCGAAATCCTCATACTCAAGTGCCTTGGCCAGCATAACCATACGATCTGCCCGAAAGTTGAAAGTAACAACAGCATCACCATCTACAATAGGCCCAACAGCCTTTCCACTGTCATCAATAATAAC	TAAATATTCCCCAGATGTTCTCTC	ATATATTTGATCGAGTTCGGTTTC	AATATGATGGTGAATTGAAACTTCC
SNP0764	isotig08949	200	TTTCAGCAAGGATCTTCAGAAAGTTGAACAAAAAGGGAATGTAATTGTGCTTCCGGCGAATATTTTCAGTTCTCCATTTCTTGAACTTTTCTTCCTCAATCAATATTTTCTCAGTAGCAGCCTCAATCCCAGCATTGATTTCTGAAAGTGTTTGGTTCAGCGATTCCACATTACTGCTATCGACCATCCTCTCCGACTG	AAGGCCGCCAGTTGTTGGAGGATTCTCTCTCTCTTCCTCTGGAGATCTTTGAGCTCGGCTGTATACATCTCTTTCCTGTTCTTTATAATTGCCATTAGGTTAAACCGTATTTCGTTTTGGGAATACCTCTCTATGCGTTCTTGAATCACAGGCTGTACCATTTGTAACCATCCAATATCATCTTGCCCACCCGGAGACTG	TTTGGTTCAGCGATTCCA	AAAGATCTCCAGAGGAAGAGAGA	TGCTATCGACCATCCTCTCCGACTG
SNP0765	isotig08951	2569	CGATATAGTCCAATGGGTTCGGAAAATGACTGATGGGAACAAGGAAAGTGTGCTCAAAATCCTCGACCCAAGACTCCCTACAGTTCCCCTCAATGAGGTGATGCACGTATTCTACGTTGCAATGCTTTGTGTCGAAGAACAGGCCGTGGAACGCCCCACAATGCGTGAAGTCGTACAAATACTCTCCGAGCTTCCTAAAC	GCCGAGCACCAAACCAGGAAACTCGGCCGCCACGGATTCACCTCCGCCAATATCAACTCTAGAATCACCTAAGGAAACAAAAGACCATCAGGCTCAACCACCACAATCACCACCACCGCCAGCAGATCTTCTTAGCATTTAATGGTAACCCTATGGAATTCAGAGTGTTCTTATTTTATCCTTCTAGCTTTGGTATTTGG	CCACAATGCGTGAAGTCG	TTGATATTGGCGGAGGTG	CAAATACTCTCCGAGCTTCCTAAAC
SNP0766	isotig08973	83	CAGTCCCAATAGGCTGGTCAACAAACAAAATATTCGACACCTTGTCCCACCCATACTCATTCCACACAAGAGACAAATTATT	GCAATACTGAAAGGCCCATTTTCATAGAAAAGAGCCATCTCACTGCTACAGCCTGGCCCTCCAGTCAACCAAATAACTACAGGGTCCTCCTTGCTGTTACGTGATTCGAAGAAAAAGTAAAACATTTTAGCAGCATGAGAGTGTTGAATTTGATAGTATCCAGCATGGTGGCCGAGCTCTTGGAGTGATATTCCATCAGT	AATAGGCTGGTCAACAAACAAA	TAGTTATTTGGTTGACTGGAGGG	ATGAAAATGGGCCTTTCAGTATTGC
SNP0767	isotig08973	335	CCTGGCCCTCCAGTCAACCAAATAACTACAGGGTCCTCCTTGCTGTTACGTGATTCGAAGAAAAAGTAAAACATTTTAGCAGCATGAGAGTGTTGAATTTGATAGTATCCAGCATGGTGGCCGAGCTCTTGGAGTGATATTCCATCAGTATCAATCAAGTGGGGAAACTTGAACGCCTTCTCCACAATTTTGGGTACATC	GAGAAACTAATATTATCTACAATATTGATTGTTTCCTTAGGGAACAAATTGAGCTCTCTGATCAATTTCTCTGCCTGATTCAATGGGCTAATGGGCAGCTGAAGCAACGCTGCGGCAGAAGAGAGAGGTGAGATGAGGACTAGAATGAAAAGAGCAACAGGTGATGAAGAAATTTTCCTCATTTTCATACGGTGAAGTTA	TGATATTCCATCAGTATCAATCAAGT	ATTGAATCAGGCAGAGAAATTG	CCTTCTCCACAATTTTGGGTACATC
SNP0768	isotig08974	83	CAGTCCCAATAGGCTGGTCAACAAACAAAATATTCGACACCTTGTCCCACCCATACTCATTCCACACAAGAGACAAATTATT	GCAATACTGAAAGGCCCATTTTCATAGAAAAGAGCCATCTCACTGCTACAGCCTGGCCCTCCAGTCAACCAAATAACTACAGGGTCCTCCTTGCTGTTACGTGATTCGAAGAAAAAGTAAAACATTTTAGCAGCATGAGAGTGTTGAATTTGATAGTATCCAGCATGGTGGCCGAGCTCTTGGAGTGATATTCCATCAGT	AATAGGCTGGTCAACAAACAAA	TAGTTATTTGGTTGACTGGAGGG	ATGAAAATGGGCCTTTCAGTATTGC
SNP0769	isotig08979	909	CTTTGGCTTGAGTTTGCACTATTAACACGCAGTAACGAGACAGAATTGCCTGGATCACGGCCATTTGCTATGTGTGCCATTTCTTGAACAAGGCCCCCATTAGAAAGAATATCCCACTCATTTCTTGAATTCTCGTCACGAAGAAAATCGAAAACTCTTTTTGGTTGAACTGGGAGCCAAAATGAAGTAGCAGCACTTAG	ACAATACCAGGAGGCCTGCCTGGATCGTCCACACTCTTTCTTGTCATAACCCTAACATCATCAGCTCCACTTCCTGACATTGTTGTCCATG	ATTAGAAAGAATATCCCACTCATTTCT	ACAAGAAAGAGTGTGGACGATC	GCCAAAATGAAGTAGCAGCACTTAG
SNP0770	isotig08980	617	CTTTGGCTAGAATTCGCACTATTAACACGCAGTAACGAGACAGAATTGCCTGGATCACGGCCATTTGCTATGTGTGCCATTTCTTGAACAAGGCCCCCATTAGAAAGAATATCCCACTCATTTCTTGAATTCTCGTCACGAAGAAAATCGAAAACTCTTTTTGGTTGAACTGGGAGCCAAAATGAAGTAGCAGCACTTAG	ACAATACCAGGAGGCCTGCCTGGATCRTCCACRCTCTTTCTTGTCATAACCCTAACATCATCAGCTCCACTTCCTGACATTGTTGTCCATG	AAATCGAAAACTCTTTTTGGTTG	GTTATGACAAGAAAGAGYGTGGA	GCCAAAATGAAGTAGCAGCACTTAG
SNP0771	isotig08980	644	CGCAGTAACGAGACAGAATTGCCTGGATCACGGCCATTTGCTATGTGTGCCATTTCTTGAACAAGGCCCCCATTAGAAAGAATATCCCACTCATTTCTTGAATTCTCGTCACGAAGAAAATCGAAAACTCTTTTTGGTTGAACTGGGAGCCAAAATGAAGTAGCAGCACTTAGMACAATACCAGGAGGCCTGCCTGGATC	TCCACRCTCTTTCTTGTCATAACCCTAACATCATCAGCTCCACTTCCTGACATTGTTGTCCATG	AAAACTCTTTTTGGTTGAACTGG	AAGTGGAGCTGATGATGTTAGG	GGGTTATGACAAGAAAGAGYGTGGA
SNP0772	isotig08980	650	AACGAGACAGAATTGCCTGGATCACGGCCATTTGCTATGTGTGCCATTTCTTGAACAAGGCCCCCATTAGAAAGAATATCCCACTCATTTCTTGAATTCTCGTCACGAAGAAAATCGAAAACTCTTTTTGGTTGAACTGGGAGCCAAAATGAAGTAGCAGCACTTAGMACAATACCAGGAGGCCTGCCTGGATCRTCCAC	CTCTTTCTTGTCATAACCCTAACATCATCAGCTCCACTTCCTGACATTGTTGTCCATG	AAAACTCTTTTTGGTTGAACTGG	AATGTCAGGAAGTGGAGCTG	CAGGAGGCCTGCCTGGATCRTCCAC
SNP0773	isotig08987	227	GGCTGCATTGAGAGCTCAGAGGGCTGGCAAAAACTATACAATTGGTTTTTTCCCAAAGAAACCTGCCTTGCAAGTAACGGTTTCAGGAACTAAAAATCTAGGTTTTGAGGGAGTGAAATCTGCAACTCAATCAATGCACCTCAATAAGATGGGGGAGATGAGCTCAGAGAAAAACAATATGCCACTATTGCAGGAAATCC	AAAACTGGACAACTTAAAGAATAACCAATTGGAAGTTCTAGAAATACAAAAGGATGGAAACAGCAAGAAAAAAAATTATAAATTTTGGTGTGAAATGTGCCAGGTAGGAGCCTTCTCTCGAAGTGTCATGAATGCTCATAGGAAAGGGAAGAAACATGTAAAACGACTCCACGAATTTGATCAAAATGGAGCTGATTCGT	TCAATAAGATGGGGGAGATG	TTTTGTATTTCTAGAACTTCCAATTG	GTTATTCTTTAAGTTGTCCAGTTTT
SNP0774	isotig09057	448	CAAGAATCTGCTGGACCGCTCCATCTAGGTTGTTGCCAGCAACGAGACTAGATGCAGCTTGGTCATATACATCTGACACGGCAGTGCCAGCTGGAGCTGGAGGGGGAATGGGAACAGGTGCCGGCGTTGTTACAGGAACTTGAGAAGTAGCCGATGCTGGAGTAGTAGGAGGTGGAGCACTCATCGTTGCAGCAGGAGCA	TTGATGTGGTTGAACCTTCACCTGATGAGCTCTTGTTCTTTGTAAGCATGATGACAACATAACTATTCTCAGCAACATTATTTTCTTCCAGTGTTGAGCCATCCTTGAGAACTTTTCCTTGATAGATTAGCATCTGTTGTGCAGCAGGATAAATATCTGATCCCTGAGCAGTTTCTATGGTTTTCTTCACATCTTCAACC	ATGCTGGAGTAGTAGGAGGTG	TCATCATGCTTACAAAGAACAAG	TCAGGTGAAGGTTCAACCACATCAA
SNP0775	isotig09079	191	AATCCATAGAGGAGATACGCTCATTTCATAAACATATTCAGATCTGCTTGGAATACACGAATAAGCATCATGTGTAACATACAAACACCACATAAAAACACAAGAATGGAATCCTTGCTGGGAACAGTGGGAGCCCTGTCAAATTCAAAATAAAACAGCTTTGTAATGCGAGTTCACTACTGACCAGCGG	TGTAGAAGATGGAAGTGCGATACAAAGAAAATAAAAATCACTTTTATTTGAGACTCTGTTATATCGTTCGTCTCCGGAGCATGCTACAGTAATCATTTGGGAAAACTGATCACGGTTTACAAGTTTATGTAATCTCATTGCCRCCATCAGTAAATAGTTCGACGTCCTTCTCAATATAGATGAAGATCACCAGTTCCTCA	CTGTCAAATTCAAAATAAAACAGCT	TAACAGAGTCTCAAATAAAAGTGATTTT	ATGCGAGTTCACTACTGACCAGCGG
SNP0776	isotig09079	334	CCCTGTCAAATTCAAAATAAAACAGCTTTGTAATGCGAGTTCACTACTGACCAGCGGSTGTAGAAGATGGAAGTGCGATACAAAGAAAATAAAAATCACTTTTATTTGAGACTCTGTTATATCGTTCGTCTCCGGAGCATGCTACAGTAATCATTTGGGAAAACTGATCACGGTTTACAAGTTTATGTAATCTCATTGCC	CCATCAGTAAATAGTTCGACGTCCTTCTCAATATAGATGAAGATCACCAGTTCCTCAATTCACACTTCTAGATCCAGAAGAAGTTTTCATTGATTGGAAGGGGACTTATACCAGCCCCATGGATCATCAGATACATATTGTGTAACTTGTTTCACATTCAAATAGTTGTCGAGTCCCCATTCTCCMAGTTCTCGCCCAAA	TTGGGAAAACTGATCACGG	TCTTCATCTATATTGAGAAGGACGT	TACAAGTTTATGTAATCTCATTGCC
SNP0777	isotig09079	520	GTAATCTCATTGCCRCCATCAGTAAATAGTTCGACGTCCTTCTCAATATAGATGAAGATCACCAGTTCCTCAATTCACACTTCTAGATCCAGAAGAAGTTTTCATTGATTGGAAGGGGACTTATACCAGCCCCATGGATCATCAGATACATATTGTGTAACTTGTTTCACATTCAAATAGTTGTCGAGTCCCCATTCTCC	AGTTCTCGCCCAAAACCACTACGCTTTTTGCCTCCCCAAGGAGCTTGAGAGAAGCATGGCTGCGAGCAGTTGACCCAAATGACCCCTGCCTGAAAGGCCTTTGTCATCCGCTCACACCTTTCCAGATCTTTGATAACACAGCAGCAGCCAAACCGTAATGGGTGTCATTTGCTAGTTCAATGGCTTCATTTTCAGTTGAA	TTTTCATTGATTGGAAGGGG	CTCCTTGGGGAGGCAAAA	AATAGTTGTCGAGTCCCCATTCTCC
SNP0778	isotig09080	1170	GCTTCGGGCCCCAGTCCTGTCAGAATATTAAGAACCCCGGGTGGAAGGCCTACCTCTTTACACACTTCACCTAATTCCAGACAAGTAATTGATGCTAATTCCGATGGCTTAAGTACTGCAGTACACCCAGCAGCTAGGGCAGGGGCAACTTTCCACGTGGCCATTAATAGAGGGTAATTCCATGGGGTAATCAACCCAAT	ACCCCAAGGGGTTCTCTCAAAACATGACACTTAAATGYCTCCATTGGAAGAGAAATGGAGTCTTTTGCTTTGAATCCAAAGCCTCAGCAAGCTCAGCATGATATTCAAAACATCCAGCAACATCATCTATATCCCAAGCCGCTTCTTCCAATGGTTTCCCAGAATCGATTGCTTCGAGTTTTGCTAATTCTGATTTTCTT	ACGTGGCCATTAATAGAGGG	TTGCTGAGGCTTTGGATTC	AATTCCATGGGGTAATCAACCCAAT
SNP0779	isotig09080	1208	GGGTGGAAGGCCTACCTCTTTACACACTTCACCTAATTCCAGACAAGTAATTGATGCTAATTCCGATGGCTTAAGTACTGCAGTACACCCAGCAGCTAGGGCAGGGGCAACTTTCCACGTGGCCATTAATAGAGGGTAATTCCATGGGGTAATCAACCCAATRACCCCAAGGGGTTCTCTCAAAACATGACACTTAAATG	CTCCATTGGAAGAGAAATGGAGTCTTTTGCTTTGAATCCAAAGCCTCAGCAAGCTCAGCATGATATTCAAAACATCCAGCAACATCATCTATATCCCAAGCCGCTTCTTCCAATGGTTTCCCAGAATCGATTGCTTCGAGTTTTGCTAATTCTGATTTTCTTTCTGTAATCTTTGCAGCAATGGCACGTAAATAGTTGGC	ATTAATAGAGGGTAATTCCATGGG	ATGTTTTGAATATCATGCTGAGC	TCTCTCAAAACATGACACTTAAATG
SNP0780	isotig09109	210	AAGCAATGGGGATTTGATGGATTCAAGAAATGGAAGAAAACTGATTCCGAGGATGAAACAGTTCCATTGTCCCTCGGTGAAAAATCGGATGGTGAAAGTTACACTGGCAGGCTCATCATGAACCGAGCGGCAGAGGGACCAGACACCAAGCAAATTAAGAGGAAATTGCATCCTGATGGTGCACCTACAGATTTCTTTGT	GAYAAGGTTTTAGGAGAGAACATAAAGAAGGAGCTGTCACGAATCCAAACAGAGCTTGGTGCCAAAAATCAAACTTTTGATTTGTCAGATGATCAACTTGAAGCAATCTCAACAAGGCTTCCAGTTGATAAGGCTGACCTGAAAAGGTTATTCCCCAAATCATGGTGTGATCGATATGGTGATATCGTGATAGATGTGGT	AAATTAAGAGGAAATTGCATCCT	TTCAAGTTGATCATCTGACAAATC	TTATGTTCTCTCCTAAAACCTTRTC
SNP0781	isotig09109	213	CAATGGGGATTTGATGGATTCAAGAAATGGAAGAAAACTGATTCCGAGGATGAAACAGTTCCATTGTCCCTCGGTGAAAAATCGGATGGTGAAAGTTACACTGGCAGGCTCATCATGAACCGAGCGGCAGAGGGACCAGACACCAAGCAAATTAAGAGGAAATTGCATCCTGATGGTGCACCTACAGATTTCTTTGTYGA	AAGGTTTTAGGAGAGAACATAAAGAAGGAGCTGTCACGAATCCAAACAGAGCTTGGTGCCAAAAATCAAACTTTTGATTTGTCAGATGATCAACTTGAAGCAATCTCAACAAGGCTTCCAGTTGATAAGGCTGACCTGAAAAGGTTATTCCCCAAATCATGGTGTGATCGATATGGTGATATCGTGATAGATGTGGTCAG	AAATTAAGAGGAAATTGCATCCT	TTTGGATTCGTGACAGCTC	GTGCACCTACAGATTTCTTTGTYGA
SNP0782	isotig09110	210	AAGCAATGGGGATTTGATGGATTCAAGAAATGGAAGAAAACTGATTCCGAGGATGAAACAGTTCCATTGTCCCTCGGTGAAAAATCGGATGGTGAAAGTTACACTGGCAGGCTCATCATGAACCGAGCGGCAGAGGGACCAGACACCAAGCAAATTAAGAGGAAATTGCATCCTGATGGTGCACCTACAGATTTCTTTGT	GAYAAGGTTTTAGGAGAGAACATAAAGAAGGAGCTGTCACGAATCCAAACAGAGCTTGGTGCCAAAAATCAAACTTTTGATTTGTCAGATGATCAACTTGAAGCAATCTCAACAAGGCTTCCAGTTGATAAGGCTGACCTGAAAAGGTTATTCCCCAAATCATGGTGTGATCGATATGGTGATATCGTGATAGATGTGGT	AAATTAAGAGGAAATTGCATCCT	TTCAAGTTGATCATCTGACAAATC	TTATGTTCTCTCCTAAAACCTTRTC
SNP0783	isotig09110	213	CAATGGGGATTTGATGGATTCAAGAAATGGAAGAAAACTGATTCCGAGGATGAAACAGTTCCATTGTCCCTCGGTGAAAAATCGGATGGTGAAAGTTACACTGGCAGGCTCATCATGAACCGAGCGGCAGAGGGACCAGACACCAAGCAAATTAAGAGGAAATTGCATCCTGATGGTGCACCTACAGATTTCTTTGTYGA	AAGGTTTTAGGAGAGAACATAAAGAAGGAGCTGTCACGAATCCAAACAGAGCTTGGTGCCAAAAATCAAACTTTTGATTTGTCAGATGATCAACTTGAAGCAATCTCAACAAGGCTTCCAGTTGATAAGGCTGACCTGAAAAGGTTATTCCCCAAATCATGGTGTGATCGATATGGTGATATCGTGATAGATGTGGTCAG	AAATTAAGAGGAAATTGCATCCT	TTTGGATTCGTGACAGCTC	GTGCACCTACAGATTTCTTTGTYGA
SNP0784	isotig09117	1690	GAGTTTGTTAAGGGTCAGTCCCTTCGCCAACCCTCCGTCTCCGTCGTCCGGTGCCACCCGAATGCGGTGACTTCGCTCACAATACGAGCATCATCCTATGCCGATGAGCTTGTTAAGACTGCGAAAACTGTTGCATCACCTGGCCGTGGAATTTTGGCCATGGATGAATCAAATGCTACCTGTGGAAAGCGTCTTGCTTC	ATTGGGCTTGAGAACACCGAGGCTAATCGCCAAGCTTACCGTACCCTCCTCGTGACAGCCCCCGGCCTCGGCCAGTACATCTCTGGTGCCATCCTCTTTGAAGAGACTCTCTACCAATCSACCACCGATGGCAAAAAGATGGTTGATGTCCTMGTCRAGCAAAACATTGTCCCCGGTATCAAAGTCGACAAGGGTTTGGT	TTGTTAAGACTGCGAAAACTGTT	TACGGTAAGCTTGGCGATT	TAGCCTCGGTGTTCTCAAGCCCAAT
SNP0785	isotig09117	1810	GCGAAAACTGTTGCATCACCTGGCCGTGGAATTTTGGCCATGGATGAATCAAATGCTACCTGTGGAAAGCGTCTTGCTTCRATTGGGCTTGAGAACACCGAGGCTAATCGCCAAGCTTACCGTACCCTCCTCGTGACAGCCCCCGGCCTCGGCCAGTACATCTCTGGTGCCATCCTCTTTGAAGAGACTCTCTACCAATC	ACCACCGATGGCAAAAAGATGGTTGATGTCCTMGTCRAGCAAAACATTGTCCCCGGTATCAAAGTCGACAAGGGTTTGGTTCCCCT	GCCAGTACATCTCTGGTGC	AACCAAACCCTTGTCGACTT	TCTTTGAAGAGACTCTCTACCAATC
SNP0786	isotig09117	1843	TTGGCCATGGATGAATCAAATGCTACCTGTGGAAAGCGTCTTGCTTCRATTGGGCTTGAGAACACCGAGGCTAATCGCCAAGCTTACCGTACCCTCCTCGTGACAGCCCCCGGCCTCGGCCAGTACATCTCTGGTGCCATCCTCTTTGAAGAGACTCTCTACCAATCSACCACCGATGGCAAAAAGATGGTTGATGTCCT	GTCRAGCAAAACATTGTCCCCGGTATCAAAGTCGACAAGGGTTTGGTTCCCCT	GCCAGTACATCTCTGGTGC	AACCAAACCCTTGTCGACTT	ATGGCAAAAAGATGGTTGATGTCCT
SNP0787	isotig09117	1847	CCATGGATGAATCAAATGCTACCTGTGGAAAGCGTCTTGCTTCRATTGGGCTTGAGAACACCGAGGCTAATCGCCAAGCTTACCGTACCCTCCTCGTGACAGCCCCCGGCCTCGGCCAGTACATCTCTGGTGCCATCCTCTTTGAAGAGACTCTCTACCAATCSACCACCGATGGCAAAAAGATGGTTGATGTCCTMGTC	AGCAAAACATTGTCCCCGGTATCAAAGTCGACAAGGGTTTGGTTCCCCT	TGGTGCCATCCTCTTTGA	AACCAAACCCTTGTCGACTT	CAAAAAGATGGTTGATGTCCTMGTC
SNP0788	isotig09118	825	TGGCCTCAGCATCGCTCATCAAGTCATCTCCTGTTCTTGATAAGGCTGAGTTTGTTAAGGGTCAGTCCCTTCGCCAACCCTCCGTCTCCGTCGTCCGGTGCCACCCGAATGCGGTGACTTCGCTCACAATACGAGCATCATCCTATGCCGATGAGCTTGTTAAGACTGCGAAAACTGTTGCATCACCTGGCCGTGGAATT	TGGCCATGGATGAATCAAATGCTACCTGTGGAAAGCGTCTTGCTTCRATTGGGCTTGAGAACACCGAGGCTAATCGCCAAGCTTACCGTACCCTCCTCGTGACAGCCCCCGGCCTCGGCCAGTACATCTCTGGTGCCATCCTCTTTGAAGAGACTCTCTACCAATCGACCACCGATGGCAAAAAGATGGTTGATGTCCTC	TCACAATACGAGCATCATCCT	ATTAGCCTCGGTGTTCTCAAG	TGTTGCATCACCTGGCCGTGGAATT
SNP0789	isotig09118	872	GAGTTTGTTAAGGGTCAGTCCCTTCGCCAACCCTCCGTCTCCGTCGTCCGGTGCCACCCGAATGCGGTGACTTCGCTCACAATACGAGCATCATCCTATGCCGATGAGCTTGTTAAGACTGCGAAAACTGTTGCATCACCTGGCCGTGGAATTYTGGCCATGGATGAATCAAATGCTACCTGTGGAAAGCGTCTTGCTTC	ATTGGGCTTGAGAACACCGAGGCTAATCGCCAAGCTTACCGTACCCTCCTCGTGACAGCCCCCGGCCTCGGCCAGTACATCTCTGGTGCCATCCTCTTTGAAGAGACTCTCTACCAATCGACCACCGATGGCAAAAAGATGGTTGATGTCCTCGTCAAGCAAAACATTGTCCCCGGTATCAAAGTCGACAAGGGTTTGGT	TTGTTAAGACTGCGAAAACTGTT	TACGGTAAGCTTGGCGATT	TAGCCTCGGTGTTCTCAAGCCCAAT
SNP0790	isotig09129	428	AGCTGGTGATTCAGCAGGCTTCGACTCTGGTGGGGCTGGTGTTTCAGCTGGCTTTGATTCTGGTGCTTCAGCAGGCTTTGACTCTAGTGGGGCCGGTGTTTCAGCTGGCTTTGATTCTGGTACTTCTGCTGCTTCCCAGAAAGAAGATGCCTTCCCGGTTTTGAAACGGTCTGCAGAACAGCTTCTGGCTGGACATTGCC	TTCACGGTCACTTTTTGCTGCTCCATATCAATGTCAAACGATTCAACACCTTCCATTTTTCCTAAAACCCTCTTCACAGCTCCAACGCAGCCTTGGCAGGACATGCCAACTTTAAGGACAACAGTCTGAGACATGATGATCGTTATCTGATAAATGGAAGAAAATTATATAAATTTTATGGTGCGAAAGATATGATGAAA	AAAGAAGATGCCTTCCCG	TTTTAGGAAAAATGGAAGGTGTT	TGGAGCAGCAAAAAGTGACCGTGAA
SNP0791	isotig09153	329	TCGGAAACTATGGATCTCCCTGACGGAGTGAATATTAAGGTGAAAGCGAAGGTGATCGAGGTGGAGGGTCCTAGGGGTAAGTTGACCCGAGATTTTAAGCATTTGAATCTGGATTTTCAGCTAATCACAGATGAGGAGACCGGGAAACGGAAGCTGAAGGTCGACGCCTGGTTCGGGTCCAGAAAGACCACCGCTGCCAT	CGCACAGCTCTCAGCCACGTCAACAATCTCATCACTGGTGTTACTAAGGGATACCGTTACAAGATGCGGTTTGTGTATGCTCACTTTCCGATCAATGCTTCGATCACTAATGGCAGCAAGTCCATTGAGATCCGTAACTTCCTTGGCGAGAAAAAGGTGAGGAAGGTGGATATGCTTGAAGGGGTTTCAATCGTCCGTTC	TGAAGGTCGACGCCTGGT	TTAGTAACACCAGTGATGAGATTGTT	GGTCCAGAAAGACCACCGCTGCCAT
SNP0792	isotig09153	563	ACTGGTGTTACTAAGGGATACCGTTACAAGATGCGGTTTGTGTATGCTCACTTTCCGATCAATGCTTCGATCACTAATGGCAGCAAGTCCATTGAGATCCGTAACTTCCTTGGCGAGAAAAAGGTGAGGAAGGTGGATATGCTTGAAGGGGTTTCAATCGTCCGTTCTGAGAAGGTTAAGGATGAATTGGTTTTGGATGG	AATGACATTGAGCTTGTTTCTCGATCTTGTGCTYTGATAAACCAGAAATGCCATGTCAAGAACAAGGATATCMGGAAGTTCCTTGATGGTATCTATGTTAGTGAGAAGGCAACCATCGTTGAGGAAGAATGAGTAGTTAAGTTGTAGGAATATATCCATTGATGGTTTCATTCTGGCCTTCATCACCAGGTTTATGTGGA	TTTCAATCGTCCGTTCTGA	ACTAACATAGATACCATCAAGGAACTTC	TTAAGGATGAATTGGTTTTGGATGG
SNP0793	isotig09153	597	GGTTTGTGTATGCTCACTTTCCGATCAATGCTTCGATCACTAATGGCAGCAAGTCCATTGAGATCCGTAACTTCCTTGGCGAGAAAAAGGTGAGGAAGGTGGATATGCTTGAAGGGGTTTCAATCGTCCGTTCTGAGAAGGTTAAGGATGAATTGGTTTTGGATGGKAATGACATTGAGCTTGTTTCTCGATCTTGTGCT	TGATAAACCAGAAATGCCATGTCAAGAACAAGGATATCMGGAAGTTCCTTGATGGTATCTATGTTAGTGAGAAGGCAACCATCGTTGAGGAAGAATGAGTAGTTAAGTTGTAGGAATATATCCATTGATGGTTTCATTCTGGCCTTCATCACCAGGTTTATGTGGAGAATTCTTGTAGACATGCTTAGAATTTTGATTTT	TTTCAATCGTCCGTTCTGA	ACTAACATAGATACCATCAAGGAACTTC	TGAGCTTGTTTCTCGATCTTGTGCT
SNP0794	isotig09153	636	CTAATGGCAGCAAGTCCATTGAGATCCGTAACTTCCTTGGCGAGAAAAAGGTGAGGAAGGTGGATATGCTTGAAGGGGTTTCAATCGTCCGTTCTGAGAAGGTTAAGGATGAATTGGTTTTGGATGGKAATGACATTGAGCTTGTTTCTCGATCTTGTGCTYTGATAAACCAGAAATGCCATGTCAAGAACAAGGATATC	GGAAGTTCCTTGATGGTATCTATGTTAGTGAGAAGGCAACCATCGTTGAGGAAGAATGAGTAGTTAAGTTGTAGGAATATATCCATTGATGGTTTCATTCTGGCCTTCATCACCAGGTTTATGTGGAGAATTCTTGTAGACATGCTTAGAATTTTGATTTTACAATTTTGTACTATGAAATTTCAAGTTGAAAGTATCTT	CTTGTTTCTCGATCTTGTGCT	ATGGTTGCCTTCTCACTAACATA	ACATAGATACCATCAAGGAACTTCC
SNP0795	isotig09154	514	ACCGGTGTTACTAAGGGATACCGTTACAAGATGCGGTTTGTGTATGCTCACTTTCCGATCAATGCTTCGATCACTAATGGCAGCAAGTCCATTGAGATCCGTAACTTCCTTGGCGAGAAAAAGGTGAGGAAGGTGGATATGCTTGAAGGGGTTTCAATCGTCCGTTCTGAGAAGGTTAAGGATGAATTGGTTTTGGATGG	AATGACATTGAGCTTGTTTCTCGATCTTGTGCTYTGATAAACCAGAAATGCCATGTCAAGAACAAGGATATCMGGAAGTTCCTTGATGGTATCTATGTTAGTGAGAAGGCAACCATCGTTGAGGAAGAATGAGTAGTTAAGTTGTAGGAATATATCCATTGATGGTTTCATTCTGGCCTTCATCACCAGGTTTATGTGGA	TTTCAATCGTCCGTTCTGA	ACTAACATAGATACCATCAAGGAACTTC	TTAAGGATGAATTGGTTTTGGATGG
SNP0796	isotig09154	548	GGTTTGTGTATGCTCACTTTCCGATCAATGCTTCGATCACTAATGGCAGCAAGTCCATTGAGATCCGTAACTTCCTTGGCGAGAAAAAGGTGAGGAAGGTGGATATGCTTGAAGGGGTTTCAATCGTCCGTTCTGAGAAGGTTAAGGATGAATTGGTTTTGGATGGKAATGACATTGAGCTTGTTTCTCGATCTTGTGCT	TGATAAACCAGAAATGCCATGTCAAGAACAAGGATATCMGGAAGTTCCTTGATGGTATCTATGTTAGTGAGAAGGCAACCATCGTTGAGGAAGAATGAGTAGTTAAGTTGTAGGAATATATCCATTGATGGTTTCATTCTGGCCTTCATCACCAGGTTTATGTGGAGAATTCTTGTAGACATGCTTGGAATTTTGATTTT	TTTCAATCGTCCGTTCTGA	ACTAACATAGATACCATCAAGGAACTTC	TGAGCTTGTTTCTCGATCTTGTGCT
SNP0797	isotig09154	587	CTAATGGCAGCAAGTCCATTGAGATCCGTAACTTCCTTGGCGAGAAAAAGGTGAGGAAGGTGGATATGCTTGAAGGGGTTTCAATCGTCCGTTCTGAGAAGGTTAAGGATGAATTGGTTTTGGATGGKAATGACATTGAGCTTGTTTCTCGATCTTGTGCTYTGATAAACCAGAAATGCCATGTCAAGAACAAGGATATC	GGAAGTTCCTTGATGGTATCTATGTTAGTGAGAAGGCAACCATCGTTGAGGAAGAATGAGTAGTTAAGTTGTAGGAATATATCCATTGATGGTTTCATTCTGGCCTTCATCACCAGGTTTATGTGGAGAATTCTTGTAGACATGCTTGGAATTTTGATTTTACAATTTTGTACTATGAAATTTCAAGTTGAAAGTATCTT	CTTGTTTCTCGATCTTGTGCT	ATGGTTGCCTTCTCACTAACATA	ACATAGATACCATCAAGGAACTTCC
SNP0798	isotig09170	671	CTGAAACCCTGAGTGTACTTAGCAAGGGCTGTCAGGTCTACATCTTTGGAAAGAGGGGATTTTCTCAAGCAAGCCTTAAAAATCTGAAGGCGTGACTCCTCATCGGGAAGAGGAATGTAAATCAATTGATCAAGACGTCCAGGACGAAGAAGTGCAGGGTCGATTATATCAGGCCTGTTGGTGGCACCAATAATGAAGAC	GTTTTCTTCGCATTCATTCCATCCATTTCCGTTAAAAGTTGATTCAATACCCTGTCAGCAGCACCCCCAGCATCTCCTACACTGCTTC	TCATCGGGAAGAGGAATGT	GTATTGAATCAACTTTTAACGGAAA	TGTTGGTGGCACCAATAATGAAGAC
SNP0799	isotig09171	289	TGGTTCATTTCCACAAACTTTAGTGTTGCCAAAACAAAACTTGCACAAAAGGTACACAGGGTGGCTCTCTTCTAGACAAGCAGAACAGCATTAATGCAGCCATCATTTTCAGGATTATTAGTAACTTGTGCATATTTCCCCCACACAACTTTCCCAGCAGGGGTGACCAGACCAAGTTCGCTAACATTCACCTCAATAAC	GTTCCTTTTGTTACAACGCCAAGAGAGGTATACATGGGACCGTTGGGTTTTTCTTTACGCCGATAATTTCTAAATTGAAAGTACATTTAAGTTCAGGGTGAGTCACGTGGGCTTTGGTAAATCGTAACCCTGAGGGACGGATGAAACGCTCATATTTCGGAGGTTTCCTTGTAAAACTTGGTCCTACAAACGTGGCTTTA	AGCAGGGGTGACCAGACC	AAAAACCCAACGGTCCCA	GTTCGCTAACATTCACCTCAATAAC
SNP0800	isotig09172	298	AGTGTCACCCAAACAGAACTTGTCCAAAAGTTACTCGGGTACAAATTAGCTGACGACAGCTTTCTCCTCTTCTAGACAAGCAGAACAGCATTAATGCAGCCATCATTTTCAGGATTATTAGTAACTTGTGCATATTTCCCCCACACAACTTTCCCAGCAGGGGTGACCAGACCAAGTTCGCTAACATTCACCTCAATAAC	GTTCCTTTTGTTACAACGCCAAGAGAGGTATACATGGGACCGTTGGGTTTTTCTTTACGCCGATAATTTCTAAATTGAAAGTACATTTAAGTTCAGGGTGAGTCACGTGGGCTTTGGTAAATCGTAACCCTGAGGGACGGATGAAACGCTCATATTTCGGAGGTTTCCTTGTAAAACTTGGTCCTACAAACGTGGCTTTA	AGCAGGGGTGACCAGACC	AAAAACCCAACGGTCCCA	GTTCGCTAACATTCACCTCAATAAC
SNP0801	isotig09186	273	AATTCAAGACTTCCAAATAAATCAAAGAAGAGCAAGCAAAAAGACGTGGTCCAAGAATTCACTATACATGAATCATAATCTCCTGCAGGTATGTAGACTCTGCTAACAAACCAGTTATGTAATTCATAACACAAACCTTATGGGGTCGCCATGTGTTAGGGTAGTTACAAAACGGGTATAGTGAAGCCTAATTCCTTTGC	GCAGAACCAACAAATTGGACAGGCAGGCCAGTTGCTAGACGGCTTCGGGATTCCCATATCAAACACTTTTCAATATCTGCTTGCCAATTGGTAATGCTTACATTTAGATACTGATATGGACTGCAAATGCCACTTCTATCCACTTGTTCGCTACTTGATTTTAGTGAACTAGCATGTAAAATAGCACGAAGAACTGATGT	ATGTGTTAGGGTAGTTACAAAACG	AATCCCGAAGCCGTCTAG	GTATAGTGAAGCCTAATTCCTTTGC
SNP0802	isotig09201	1017	AGCAATGTCTCAGCGGAACTCGATCCAAATAAATTGTTGGAGTTCTTTTCCAAGTTTGGTGAAATTGAGGAAGGGCCGTTAGGGTTAGATAAGCAGACTGGGAAACCAAGAGGGTTCTGTTTGTTTGTGTACAAGAGCCTGGAGAGTGCAAAGAAAGTGTTGGAGGAGCCGCACAAGAATTTTGAGGGCCACACCTTGCA	TGTCAGAAGGCAGTAGATGGTCCAAAGCATAGTAAGGGTCATTATAACCAACAGCATACTTCTCATCAGCAGCAGAACCATCTACAGGGGCAGCAAGGCTATTATCACCATAGTGCAAAAAAGGGGAAGTACTGCAGGGAGCAGTGGTACAGGCGGTGGGCACCTGATGGCACCAAGCCATG	TTCTGTTTGTTTGTGTACAAGAGC	ATGAGAAGTATGCTGTTGGTTATAATG	TTGGACCATCTACTGCCTTCTGACA
SNP0803	isotig09213	256	GTCTCTGTAGGAATATATTGGATCGTGCAGAAGTAATATAGAATCGGTGATTATTAAAATCTAATTAAAAGAGGAATCTAACAAATGGCCAAGGATGCATCAAATGGAGATAACCATGTTACTAGAAAACCTCCTCCAGAGCCCTCGCCATTGAGAAAAGCAAAATTTTTTCAGGCGAACATGAGAATTTTGGTTACCGG	GGAGCTGGATTCATTGGCTCTCACCTAGTTGACAARCTSATGGAAAATGAGAAGAATGAGGTGATTGTTGTGGATAACTACTTCACTGGCTCAAAGGACAACCTAAGCCAATGGATTGGTCATCCGAGATTTGAACTTATCCGTCATGATGTCACGGAGCCATTGCTRATTGAAGTTGATCAGATATAYCATCTTGCTTG	TGAGAAAAGCAAAATTTTTTCAG	TTGTCCTTTGAGCCAGTGA	GGTGAGAGCCAATGAATCCAGCTCC
SNP0804	isotig09213	292	TATAGAATCGGTGATTATTAAAATCTAATTAAAAGAGGAATCTAACAAATGGCCAAGGATGCATCAAATGGAGATAACCATGTTACTAGAAAACCTCCTCCAGAGCCCTCGCCATTGAGAAAAGCAAAATTTTTTCAGGCGAACATGAGAATTTTGGTTACCGGYGGAGCTGGATTCATTGGCTCTCACCTAGTTGACAA	CTSATGGAAAATGAGAAGAATGAGGTGATTGTTGTGGATAACTACTTCACTGGCTCAAAGGACAACCTAAGCCAATGGATTGGTCATCCGAGATTTGAACTTATCCGTCATGATGTCACGGAGCCATTGCTRATTGAAGTTGATCAGATATAYCATCTTGCTTGTCCWGCTTCCCCAATTTTYTACAAATACAATCCCGT	AACATGAGAATTTTGGTTACCG	TAGTTATCCACAACAATCACCTCA	CCTCATTCTTCTCATTTTCCATSAG
SNP0805	isotig09213	295	AGAATCGGTGATTATTAAAATCTAATTAAAAGAGGAATCTAACAAATGGCCAAGGATGCATCAAATGGAGATAACCATGTTACTAGAAAACCTCCTCCAGAGCCCTCGCCATTGAGAAAAGCAAAATTTTTTCAGGCGAACATGAGAATTTTGGTTACCGGYGGAGCTGGATTCATTGGCTCTCACCTAGTTGACAARCT	ATGGAAAATGAGAAGAATGAGGTGATTGTTGTGGATAACTACTTCACTGGCTCAAAGGACAACCTAAGCCAATGGATTGGTCATCCGAGATTTGAACTTATCCGTCATGATGTCACGGAGCCATTGCTRATTGAAGTTGATCAGATATAYCATCTTGCTTGTCCWGCTTCCCCAATTTTYTACAAATACAATCCCGTGAA	AACATGAGAATTTTGGTTACCG	AAGTAGTTATCCACAACAATCACCT	TTGGCTCTCACCTAGTTGACAARCT
SNP0806	isotig09213	424	TTTCAGGCGAACATGAGAATTTTGGTTACCGGYGGAGCTGGATTCATTGGCTCTCACCTAGTTGACAARCTSATGGAAAATGAGAAGAATGAGGTGATTGTTGTGGATAACTACTTCACTGGCTCAAAGGACAACCTAAGCCAATGGATTGGTCATCCGAGATTTGAACTTATCCGTCATGATGTCACGGAGCCATTGCT	ATTGAAGTTGATCAGATATAYCATCTTGCTTGTCCWGCTTCCCCAATTTTYTACAAATACAATCCCGTGAAGACAATAAAAACAAATGTAATTGGGACCCTAAACATGTTGGGACTTGCCAAGCGTGTTGGAGC	TCATCCGAGATTTGAACTTATC	TATTTGTARAAAATTGGGGAAGC	GATGRTATATCTGATCAACTTCAAT
SNP0807	isotig09213	445	TTGGTTACCGGYGGAGCTGGATTCATTGGCTCTCACCTAGTTGACAARCTSATGGAAAATGAGAAGAATGAGGTGATTGTTGTGGATAACTACTTCACTGGCTCAAAGGACAACCTAAGCCAATGGATTGGTCATCCGAGATTTGAACTTATCCGTCATGATGTCACGGAGCCATTGCTRATTGAAGTTGATCAGATATA	CATCTTGCTTGTCCWGCTTCCCCAATTTTYTACAAATACAATCCCGTGAAGACAATAAAAACAAATGTAATTGGGACCCTAAACATGTTGGGACTTGCCAAGCGTGTTGGAGC	TTATCCGTCATGATGTCACG	GATTGTATTTGTARAAAATTGGGG	TTGGGGAAGCWGGACAAGCAAGATG
SNP0808	isotig09213	460	GCTGGATTCATTGGCTCTCACCTAGTTGACAARCTSATGGAAAATGAGAAGAATGAGGTGATTGTTGTGGATAACTACTTCACTGGCTCAAAGGACAACCTAAGCCAATGGATTGGTCATCCGAGATTTGAACTTATCCGTCATGATGTCACGGAGCCATTGCTRATTGAAGTTGATCAGATATAYCATCTTGCTTGTCC	GCTTCCCCAATTTTYTACAAATACAATCCCGTGAAGACAATAAAAACAAATGTAATTGGGACCCTAAACATGTTGGGACTTGCCAAGCGTGTTGGAGC	TCATCCGAGATTTGAACTTATCC	ATTACATTTGTTTTTATTGTCTTCACG	ATCAGATATAYCATCTTGCTTGTCC
SNP0809	isotig09213	475	TCTCACCTAGTTGACAARCTSATGGAAAATGAGAAGAATGAGGTGATTGTTGTGGATAACTACTTCACTGGCTCAAAGGACAACCTAAGCCAATGGATTGGTCATCCGAGATTTGAACTTATCCGTCATGATGTCACGGAGCCATTGCTRATTGAAGTTGATCAGATATAYCATCTTGCTTGTCCWGCTTCCCCAATTTT	TACAAATACAATCCCGTGAAGACAATAAAAACAAATGTAATTGGGACCCTAAACATGTTGGGACTTGCCAAGCGTGTTGGAGC	AGATTTGAACTTATCCGTCATGAT	AACATGTTTAGGGTCCCAATTAC	TTGCTTGTCCWGCTTCCCCAATTTT
SNP0810	isotig09229	2175	CAGGGGCATCTGTTACAGGCTTGAAAGGTTGTAAAACATTGAACAAAGATCCTGATCCTAAAAACCCAGTGGAGGGTAAGGAGGAAAGGGACGTCGTCACATTTCCTGGATTTGTAGATTGCGTTTACCTTGATGCCCCTGAAGAATTACAACTCAATAATGGTTTGGGTGATAAAATTACCATCAAGAACACAAATTGG	CTGATGCTGTTCTGTGGAATCCACATCTGAGTATGGAAGCATGCTACAAAGATTTTGTATGCGTCGAAAATGCCAAGATCGGACAAGTTCAGCTTGAACCTAATCAATCTTGGACTGCTACGCAAATGCTAATCCTGGCTTGAGGTGTGCAGTTGTGTTTGCATTTCGATTTTCTTCAATTCTAAGAGCTGTTTCGTGTT	TGAAGAATTACAACTCAATAATGGTT	ATCTTGGCATTTTCGACG	TGTGGATTCCACAGAACAGCATCAG
SNP0811	isotig09230	806	CAGGGGCATCTGTTACAGGCTTGAAAGGTTGTAAAACATTGAACAAAGATCCTGATCCTAAAAACCCAGTGGAGGGTAAGGAGGAAAGGGACGTCGTCACATTTCCTGGATTTGTAGATTGCGTTTACCTTGATGCCCCTGAAGAATTACAACTCAATAATGGTTTGGGTGATAAAATTACCATCAAGAACACAAATTGG	CTGATGCTGTTCTGTGGAATCCACATCTGAGTATGGAAGCATGCTACAAAGATTTTGTATGCGTCGAAAATGCCAAGATCGGACAAGTTCAGCTTGAACCTAATCAATCTTGGACTGCTACGCAAATGCTAATCCTGGCTTGAGGTGTGCAGTTGTGTTTGCATTTCGATTTTCTTCAATTCTAAGAGCTGTTTCGTGTT	TGAAGAATTACAACTCAATAATGGTT	ATCTTGGCATTTTCGACG	TGTGGATTCCACAGAACAGCATCAG
SNP0812	isotig09231	316	GATCGCAGTTTCTAAAATCCACTATTTCTTCTCCTCCTTTTCAGCCTCAGCAGCCCTCTTGGCTCTTACTCCAACATGGCGCTTGTTAGTTCGTTCCAAACGCAGCTTGTCATATGCCCTGAACGACTTCATCTCTTCTGTGACCTTAACAAGCTCCACAGTTGGCTTCTCACGTACAATTGGCATGTAAGAACCTAGGA	TTGAGTAGCTGTTGCCAACTCCTCTGGAGTCGAATCACCAGCCTTGGATTTACGAGCACGTCTTGGGAAAACGACTAATTTGGCCTTGTAAGTCTTTAGTCTATTAACATTAGTCTGAAAACCCTCTAGGGAAGAGTTCCTACGGCGATGATCAACTGCAATGCCAATAGTTGGGGCAAATTTCTTTGGGATGCCTGCAG	ACTTCATCTCTTCTGTGACCTTAAC	TCGTAAATCCAAGGCTGGT	AGAGGAGTTGGCAACAGCTACTCAA
SNP0813	isotig09232	115	CAAGCTGATTGTTGCAAGAATTAGAGAAACTATGAGACAAAAAGGGACACGATTAAAGATCCAAGCTTGGGAAAAGTCAAATGCACCAAATTATGTAAAGACAATATTGAAGTT	AACTTCAACSAACACCCCCATTAAGGGAGAAAAAAAAAAAAAAAAAAGGTGTAAAATCACAGTCGCTAAAATCCACTATTTCTTCTCCTCCTTTTCAGCCTCAGCAGCCCTCTTGGCTCTTACTCCAACATGGCGCTTGTTAGTTCGTTCCAAACGCAGCTTGTCATATGCCCTGAACGACTTCATCTCTTCTGTGACCT	TTGGGAAAAGTCAAATGCA	GACTGTGATTTTACACCTTTTTTTTT	ATTATGTAAAGACAATATTGAAGTT
SNP0814	isotig09232	125	CAAGCTGATTGTTGCAAGAATTAGAGAAACTATGAGACAAAAAGGGACACGATTAAAGATCCAAGCTTGGGAAAAGTCAAATGCACCAAATTATGTAAAGACAATATTGAAGTTWAACTTCAAC	AACACCCCCATTAAGGGAGAAAAAAAAAAAAAAAAAAGGTGTAAAATCACAGTCGCTAAAATCCACTATTTCTTCTCCTCCTTTTCAGCCTCAGCAGCCCTCTTGGCTCTTACTCCAACATGGCGCTTGTTAGTTCGTTCCAAACGCAGCTTGTCATATGCCCTGAACGACTTCATCTCTTCTGTGACCTTAACAAGCTC	ACACGATTAAAGATCCAAGCTT	AAGAAATAGTGGATTTTAGCGACT	TTTTTTCTCCCTTAATGGGGGTGTT
SNP0815	isotig09232	370	AATCACAGTCGCTAAAATCCACTATTTCTTCTCCTCCTTTTCAGCCTCAGCAGCCCTCTTGGCTCTTACTCCAACATGGCGCTTGTTAGTTCGTTCCAAACGCAGCTTGTCATATGCCCTGAACGACTTCATCTCTTCTGTGACCTTAACAAGCTCCACAGTTGGCTTCTCACGTACAATTGGCATGTAAGAACCTAGGA	TTGAGTAGCTGTTGCCAACTCCTCTGGAGTCGAATCACCAGCCTTGGATTTACGAGCACGTCTTGGGAAAACGACTAATTTGGCCTTGTAAGTCTTTAGTCTATTAACATTAGTCTGAAAACCCTCTAGGGAAGAGTTCCTACGGCGATGATCAACTGCAATGCCAATAGTTGGGGCAAATTTCTTTGGGATGCCTGCAG	ACTTCATCTCTTCTGTGACCTTAAC	TCGTAAATCCAAGGCTGGT	AGAGGAGTTGGCAACAGCTACTCAA
SNP0816	isotig09234	545	TCAGAACAATAGCCCACCAACTCGGTTACATTTGGGTGATTCAACCGGGAAATCCCTGACACGATGTCCAAAAAGTCCTCGTGATTAAGCAGAGTAGATGAATTTATTTTTTTCACAGCAAGAACCTTTCCATAATCAAATTGAGCACGATAAACACGTCCAATAGATCCTTCGCCAATAAGGTTTTCGATACTGAAGCT	TCTGTAGCTATYTGCAGATCTGCTACTGAATATGATTTAGCATTTATCAGGACTGTATTGATTTTCTTGGGGGGAACTATGGGCTTCGCTGAGATGTCATACTCATCAAATGATTTATGAAGATCGATAGGAGGAGGTTTTAGACTTATAGTGGCAGGAGCTTCAAAGGTTTTGGAGCTGGCTGTGGATAAACTTTGAAC	ATAAACACGTCCAATAGATCCTTC	ATAAATGCTAAATCATATTCAGTAGCAG	TAGCAGATCTGCARATAGCTACAGA
SNP0817	isotig09234	557	CCCACCAACTCGGTTACATTTGGGTGATTCAACCGGGAAATCCCTGACACGATGTCCAAAAAGTCCTCGTGATTAAGCAGAGTAGATGAATTTATTTTTTTCACAGCAAGAACCTTTCCATAATCAAATTGAGCACGATAAACACGTCCAATAGATCCTTCGCCAATAAGGTTTTCGATACTGAAGCTKTCTGTAGCTAT	TGCAGATCTGCTACTGAATATGATTTAGCATTTATCAGGACTGTATTGATTTTCTTGGGGGGAACTATGGGCTTCGCTGAGATGTCATACTCATCAAATGATTTATGAAGATCGATAGGAGGAGGTTTTAGACTTATAGTGGCAGGAGCTTCAAAGGTTTTGGAGCTGGCTGTGGATAAACTTTGAACGGACTTCATCTC	ATCCTTCGCCAATAAGGTTT	CAGTCCTGATAAATGCTAAATCATATT	AATCATATTCAGTAGCAGATCTGCA
SNP0818	isotig09234	778	TGATTTAGCATTTATCAGGACTGTATTGATTTTCTTGGGGGGAACTATGGGCTTCGCTGAGATGTCATACTCATCAAATGATTTATGAAGATCGATAGGAGGAGGTTTTAGACTTATAGTGGCAGGAGCTTCAAAGGTTTTGGAGCTGGCTGTGGATAAACTTTGAACGGACTTCATCTCTTGCACTTCTTGCGAAGCAA	AGGAGCAAAAGGCTGTTTTTCAGGCTTTTCAATATCCATGGATTGCTTTCTGGATCGTCTCTTTATAATGAAGAATGCTGCTATACCTCCAACAACCAAAATAGATATAATAATTCCTGCCACACCACCAGCACCTATACCAGATTTGCTCCCATCACCTCCCCCATGGGAAGAGCCACTATTTCCTCCAGACTTGTGAT	TGGATAAACTTTGAACGGACTT	ATTATAAAGAGACGATCCAGAAAGC	GCCTGAAAAACAGCCTTTTGCTCCT
SNP0819	isotig09249	1299	GCATTAGGTGTCACTCCCCCAGATTGAGGTCCAGATGACTTTTTAATAGGTTCTCCATGTTTATTAAGTGGCCCAGAATTTGATTTCTTCATTGATGTCGAACCGGTTACCCCCATGGAAGGTACAGGACCCGAGGTAGAATAGCTGGGCCTGGCTGCAGCATTGGAGTTAATAGGTCCAGAATGTGAAGCAGCTCCGGC	AAAGATCCCGTCCTCGATGAAGCACTGGATATAGGTCCTGACTTCCTAGACTTTGAGCCATCAACAGGAATATCAAACATCTTTCCGAGCTCACCCGACTTCTTGATGTCCCCACCGGTGTAGGGCATGGCCACCGAGCTCATTGTCGGCATTCTTTCTTTTGGCTGCTCCGGTCGGCCCGATACATAAAGTCCATTGCT	CTGCAGCATTGGAGTTAATA	GTGAGCTCGGAAAGATGTTT	GTGCTTCATCGAGGACGGGATCTTT
SNP0820	isotig09253	1282	AACTGCAGCTGGTCTTTCAGGTCTTGAATTTCTTCCATCAAGACATCCCTTTCACCCAGTTCAAAGAAATTCTTATATCTTTCCAGTTCATCTTGAACCCTCCGTAACTCGATTTTTGTTCTCAAAATTTCGGGGTGATTATCATATTTTTCCTGAAGAATCTTATGTTCATGAGTCAGCGATAATAGTTCATGCTCCAT	AACTCTTCAGTTGGTAGGATTCCATCCATCAGGCTCTCAAGTCGAGCAATTTTATCTTCACGAGTTTGACCAATTATGGCATTACATTCTCTCTCGTGCCTATACTGCTGGACCAAGCGATTAAGTTGCATGATCTCAGAAGTTTGCTTTGCACAGATATCTTCTAATGCCATCTCTCTCCGAATAGCTCCAGCCAATAC	TATTTTTCCTGAAGAATCTTATGTTCA	GACTTGAGAGCCTGATGGAT	TCAGCGATAATAGTTCATGCTCCAT
SNP0821	isotig09266	410	GCTATTGAAACCAGTGGAGATCTAGCTGCACCCACCATGTTGTCTACAGCAGTAGACTTAGTTAATTCAGATGTTTCTATCAGTGAACCTGATTCAGCAGCTTATGCTTCAAATACAAATGCTGGTGATGTGGCAGTTGTAAACTATGCCCAGCAAGAAATCCCCAACGTCATGGCGTATGATACTAATCTATCCGTGGA	CCATCTCAGTCTGGTGCTTATGAGTCTTCTCTAAATGGCAATAGCATCAGTGAAACAGGAAATGTCACAGCAGTTGCTATCACTGAAAATGGGATTTCTCATGCTGGGCTTATTGAATCTGCTGCTTTCCATCAACCAGTTGATGATTCTGCACTAACTGCAGAAGAACAAAGATTGTGGAGCATAGTGACGGCTAATTC	TAAACTATGCCCAGCAAGAAAT	ATTTTCAGTGATAGCAACTGCTG	CGTATGATACTAATCTATCCGTGGA
SNP0822	isotig09267	530	TCCTTGTTTACTGCACCGCCGGCATCTCAGGTGGTCACATAAACCCAGCTGTTACTTTCGGGTTGTTCTTGGCCAGGAAGGTGTCGTTGATCCGTGCAATTATGTACATGATTGCACAGTGTTTGGGTGCCGTCTGTGGAGTTGGCCTGGTGAAGGCCTTCATGAAGAGTTACTACAACCGTCTAGGCGGCGGCGCTAAC	TGGTGTCTCATGGGTACAATATCGGCACAGCTTTGGGTGCTGAAATTATCGGTACCTTTGTTCTTGTATACACCGTCTTCTCGGCCACTGACCCCAAGAGAAGTGCACGTGACTCTCACGTCCCTGTTTTGGCTCCTCTTCCAATTGGGTTTGCAGTTTTCATGGTGCACTTRGCCACCATCCCATCACTGGAACTGGTA	TCTGTGGAGTTGGCCTGG	TGTATACAAGAACAAAGGTACCGA	CAACCGTCTAGGCGGCGGCGCTAAC
SNP0823	isotig09267	703	TACAACCGTCTAGGCGGCGGCGCTAACKTGGTGTCTCATGGGTACAATATCGGCACAGCTTTGGGTGCTGAAATTATCGGTACCTTTGTTCTTGTATACACCGTCTTCTCGGCCACTGACCCCAAGAGAAGTGCACGTGACTCTCACGTCCCTGTTTTGGCTCCTCTTCCAATTGGGTTTGCAGTTTTCATGGTGCACTT	GCCACCATCCCATCACTGGAACTGGTATCAACCCTGCTAGGAGTTTTGGAGCTGCTGTGATCTTCAACAATGACAAAGTCTGGGATGACCATTGGATTTTCTGGGTTGGACCATTTGTGGGAGCATTGGCAGCAGCAGCATATCATCAGTACATCTTGAGRGCTGCAGCTATTAAGGCAATTGGATCATTCCGCAGCAAT	CTGTTTTGGCTCCTCTTCC	AGACTTTGTCATTGTTGAAGATCA	GGTTTGCAGTTTTCATGGTGCACTT
SNP0824	isotig09267	864	TCCTCTTCCAATTGGGTTTGCAGTTTTCATGGTGCACTTRGCCACCATCCCATCACTGGAACTGGTATCAACCCTGCTAGGAGTTTTGGAGCTGCTGTGATCTTCAACAATGACAAAGTCTGGGATGACCATTGGATTTTCTGGGTTGGACCATTTGTGGGAGCATTGGCAGCAGCAGCATATCATCAGTACATCTTGAG	GCTGCAGCTATTAAGGCAATTGGATCATTCCGCAGCAATCCCACAAACTAATAAGCAAAACTGAACAGTGTTCTATTCAATACTATTCACCCATGT	TTGTGGGAGCATTGGCAG	TGGGATTGCTGCGGAATG	CAGCATATCATCAGTACATCTTGAG
SNP0825	isotig09268	514	ACTGCACCGCTGGAATCTCAGGTGGTCACATAAATCCGGCCGTGACTTTCGGGTTGTTCTTGGCGAGGAAGGTGTCTCTGTTTAGGGCGCTTGGGTACATGGTGGCGCAGTGTTTGGGTGCTATTTGCGGAGTTGGGTTGGTAAAGGCCTTCATGAAGAGTTTCTACAACCACTTGGGTGGTGGTGCTAACTCTGTGGCT	CTGGGTACAACAAGGGCACTGCCCTCGGTGCTGAGATTATCGGCACTTTTGTACTTGTTTACACCGTCTTCTCAGCCACTGACCCAAAGAGAAGCGCACGTGATTCTCACGTCCCGGTTTTGGCTCCGCTTCCAATTGGATTTGCAGTATTCATGGTTCATTTGGCCACCATCCCATCACTGGAACTGGTATMAACCCTG	AGTTGGGTTGGTAAAGGCC	TAAACAAGTACAAAAGTGCCGATA	GGGTGGTGGTGCTAACTCTGTGGCT
SNP0826	isotig09268	707	TGTGGCTYCTGGGTACAACAAGGGCACTGCCCTCGGTGCTGAGATTATCGGCACTTTTGTACTTGTTTACACCGTCTTCTCAGCCACTGACCCAAAGAGAAGCGCACGTGATTCTCACGTCCCGGTTTTGGCTCCGCTTCCAATTGGATTTGCAGTATTCATGGTTCATTTGGCCACCATCCCATCACTGGAACTGGTAT	AACCCTGCTAGGAGTTTTGGAGCTGCTGTGATCTTCAACAATGACAAAGTCTGGGATGACCATTGGATTTTCTGGGTTGGACCATTTGTGGGAGCATTGGCAGCAGCAGCATATCATCAGTACATCTTGAGRGCTGCAGCTATTAAGGCAATTGGATCATTCCGCAGCAATCCCACAAACTAATAAGCAAAACTGAACAG	ATTTGCAGTATTCATGGTTCATT	AAATGGTCCAACCCAGAAA	ACCATCCCATCACTGGAACTGGTAT
SNP0827	isotig09268	839	TCCGCTTCCAATTGGATTTGCAGTATTCATGGTTCATTTGGCCACCATCCCATCACTGGAACTGGTATMAACCCTGCTAGGAGTTTTGGAGCTGCTGTGATCTTCAACAATGACAAAGTCTGGGATGACCATTGGATTTTCTGGGTTGGACCATTTGTGGGAGCATTGGCAGCAGCAGCATATCATCAGTACATCTTGAG	GCTGCAGCTATTAAGGCAATTGGATCATTCCGCAGCAATCCCACAAACTAATAAGCAAAACTGAACAGTGTTCTATTCAATACTATTCACCCATGT	TTGTGGGAGCATTGGCAG	TGGGATTGCTGCGGAATG	CAGCATATCATCAGTACATCTTGAG
SNP0828	isotig09270	104	TGGATAAGGTCGAGAAGTGGATGTCAACTTGTGAAGAAGAAAGCTGGCTTGAAGACTACAATAGGGATGAGAACAGGTACAATGCTAGCAGAGGTGCACACTT	AATTTGAAGAGGGCTGAAAAGGCTCGGATCTTGGTTAACAAGATTCCAGCTCTTGTTGACACGTTGATGGCTAAAACCCATACATGGGAACAAGATCGTGGCATAACATTTGCTTATGATGGTGTTCCTCTTCTTGCCATGCTAGACGAGTATGTAATGCTCAGACATGATAGGGAAGTGGAGAAGAAGAGGTTGAGGGA	ATGTCAACTTGTGAAGAAGAAAGC	AACAAGAGCTGGAATCTTGTTAAC	ACAATGCTAGCAGAGGTGCACACTT
SNP0829	isotig09272	363	CATCTCATATAACACAAACTTCAAGAATGGCTGCTCTCCAGCACCAACTGTTCCATTGAAAAGAATGTCAAGAAGTTTGTTTAAAACAGCACACCAATCACGGTCCACAGAGAACTCCACAAGGTACTTGAACCGTTTAAAAGGAAAACAGTCTGAGTTAGGATCTGAGTGCCCCAATCTGGACTTCAAATTATTTCTAT	GAGAAGCCATCCCATTTCATGTATGAAATCCATGACTTGGTTTCGTGCTTCTAATTTCCCAGTTTCTAGCTGGAAATCATCTGTCTCTGTCAACTCTATTTCTCTTTCAAGCATACGCATCTCAGAGCAAACATCATCCTCAGCAACTATGAAGGGAAAGAAGCTGCTTCCAAGACAATTATCTTCAACCTCAATGAATC	ACAAGGTACTTGAACCGTTTAAAA	TAGAAACTGGGAAATTAGAAGCAC	AATCTGGACTTCAAATTATTTCTAT
SNP0830	isotig09275	115	CTTCAAACCTGCACAGCCAACTATTCCTGTTACTACAGTGATGGCATCAGGGTGGCGGGCAACCTCGATGGTTCCCTGCTCTCCTGGAATTATTTCAGGCTTGTCTTCCATGTC	GCCAGAGCCTCTTTGAGTTCATCGACTAATGACTCATTTCTAACAGCAACTAATTGAGGATGAAATCTTTTTATCTGATCAGCAAGAAGAATCACATTTGAACCAGCTGCAAGTGCAACAACTTTAAACTTATCCGGATTTTCAGCAACTATGTCCAGTGTCTGGGTTCCGATGGAGCCTGTAGATCCGACGATTGATAT	TGGTTCCCTGCTCTCCTG	TTAGAAATGAGTCATTAGTCGATGAA	TTATTTCAGGCTTGTCTTCCATGTC
SNP0831	isotig09275	484	CCGATGGAGCCTGTAGATCCGACGATTGATATAGGCTTTGGACCATCCCAACTTTTACGACCTGGCTCAGCAACAGCTCGCCCTGGCCAAGCTGGAGGAGGCGGCTGCTGTGCAGAACAATGGACTCTCTTTGCAACAGTATTTGCATCCTTCATTTTCAAAGCAAACACACCTTCGTTTTTTAAGAGATTAAGGTTGTA	CGAGATTTAGAAGTGTCCAAGAAAGAAAGGGAATTGATTTCAGTTGGGGAAAGAAAATTCAAAGCCATGGCCGCCACAACTATTACCGCCACCAATCTCCGCCGTCTGCGGCTGAAATTTCAAGAATGAGAGATGAATGGGCTTTGAATGGAAAAACAGCTAGTGATGACCGTTTAGATGAGAGAGGGCGAGGGAGATAT	AGAACAATGGACTCTCTTTGCA	TTTGAATTTTCTTTCCCCAAC	CGTTTTTTAAGAGATTAAGGTTGTA
SNP0832	isotig09287	471	GATATCATTGGAGAGCCAATCAAATGAAGGGTTGGCATCAGTGAATTTTGTTGCTGGAAGTAATTACTTTGTCTCAACTCATTCTCCATTGATGTTGTCATAAATGATGGGATTAATGGAGGAAAATTTAACGATGGTATTGCTGTCCCGGATGGATAGAAGTACAGTTGAGAGCTTGAAGGTGCAGAAATATTGTTGTG	GATTCTTCTGTTTGATTTGGATAAGAATGACCTCCAGCTCCAAATTGAGATAAAGACAAGCTTGGATTAGGATCCCAATTAAAGTAGGGATTATTCAGCAATGGTGTAGGAAAAGGAGATTGATAATTTCCTTGTGGGAAAAAATTCTGTGCCACATATCCACCAAAACCCTCTTGATTTTCTTGATTCTGATGTACCCT	ATGGATAGAAGTACAGTTGAGAG	AATTTGGAGCTGGAGGTCA	TTGAAGGTGCAGAAATATTGTTGTG
SNP0833	isotig09289	989	ATGCTGGCATAGTTGCTAATCTCAGGGACGATAAATTTCCCAGTAAGGAGGCAAACTGCTGGCAATGTGCAATAAGCAATCAATGGAATAGACGTCAATGGATAGACAACGGAGTTTATATATGAAAATCTCTCCAGCGGTTTCAGACCACACCCATATCCATACCAGATGGGACAGTGTCTGCTCAAGAAAATTTCAAC	GATCCCAARGCCCAACGAAGAACCTGGTGCAAACGATCTGAAAGATTAATGGGAGCSGACCCCTTGAATGCAGGCCTTCTGGGAATGCAGTACACTGAACGCCAGCCATGACAGTGCATCTTGAACCCAGTTAAGATATCTTCAGTAACAGATCCATAAATCCATCCAACCTCTTTTCCCCAKTCTGTTTTATCTTCATA	TTTATATATGAAAATCTCTCCAGCG	TTTCAGATCGTTTGCACCA	AGTGTCTGCTCAAGAAAATTTCAAC
SNP0834	isotig09289	998	TAGTTGCTAATCTCAGGGACGATAAATTTCCCAGTAAGGAGGCAAACTGCTGGCAATGTGCAATAAGCAATCAATGGAATAGACGTCAATGGATAGACAACGGAGTTTATATATGAAAATCTCTCCAGCGGTTTCAGACCACACCCATATCCATACCAGATGGGACAGTGTCTGCTCAAGAAAATTTCAACYGATCCCAA	GCCCAACGAAGAACCTGGTGCAAACGATCTGAAAGATTAATGGGAGCSGACCCCTTGAATGCAGGCCTTCTGGGAATGCAGTACACTGAACGCCAGCCATGACAGTGCATCTTGAACCCAGTTAAGATATCTTCAGTAACAGATCCATAAATCCATCCAACCTCTTTTCCCCAKTCTGTTTTATCTTCATAACCACAACT	AAAATCTCTCCAGCGGTTTC	CCATTAATCTTTCAGATCGTTTG	TCAAGAAAATTTCAACYGATCCCAA
SNP0835	isotig09289	1046	GCTGGCAATGTGCAATAAGCAATCAATGGAATAGACGTCAATGGATAGACAACGGAGTTTATATATGAAAATCTCTCCAGCGGTTTCAGACCACACCCATATCCATACCAGATGGGACAGTGTCTGCTCAAGAAAATTTCAACYGATCCCAARGCCCAACGAAGAACCTGGTGCAAACGATCTGAAAGATTAATGGGAGC	GACCCCTTGAATGCAGGCCTTCTGGGAATGCAGTACACTGAACGCCAGCCATGACAGTGCATCTTGAACCCAGTTAAGATATCTTCAGTAACAGATCCATAAATCCATCCAACCTCTTTTCCCCAKTCTGTTTTATCTTCATAACCACAACTAATGACGTGAATAGCTTCTTTCAAGAGTGATGCAGATGTTGTCCCTGG	AARGCCCAACGAAGAACC	TTACTGAAGATATCTTAACTGGGTTCA	AACGATCTGAAAGATTAATGGGAGC
SNP0836	isotig09289	1172	CTCAAGAAAATTTCAACYGATCCCAARGCCCAACGAAGAACCTGGTGCAAACGATCTGAAAGATTAATGGGAGCSGACCCCTTGAATGCAGGCCTTCTGGGAATGCAGTACACTGAACGCCAGCCATGACAGTGCATCTTGAACCCAGTTAAGATATCTTCAGTAACAGATCCATAAATCCATCCAACCTCTTTTCCCCA	TCTGTTTTATCTTCATAACCACAACTAATGACGTGAATAGCTTCTTTCAAGAGTGATGCAGATGTTGTCCCTGGAGGAACACCACCATCTTCTAGTAGTGTTGAAGCAATGAAAACAGACGATTGTCCAAATTTCTTCTCAAATTTTATTTGGGGCATTAGGGATGATTTTTCGCTATCAATTCCT	AGTTAAGATATCTTCAGTAACAGATCCA	TACTAGAAGATGGTGGTGTTCCTC	AAATCCATCCAACCTCTTTTCCCCA
SNP0837	isotig09292	292	AGCCTGGAAGGAAATCCGGCCCAGAAGAATGTAGGTGACGAACAGTTAAAGAAATACTTACAAAGTCTTCTTCCGCATCTCACTTACTACAACAGGCAATCTATGAAAGTTGGCACACTGAAAGACACAGTTGATCGTTCTGCTCGACTGGGCTTCAGCGCACATCAAATTGACCGCGGGCTCCGAGCTGAAGTGAAGGC	ACCCGGAAGGGAACCCATGGCATTGCTTCTCACAAGGCATCGTCTTCATCAATTCATGGTCGTAAAAATCAAGTAATTGCCTTGCCAAAACAATCCAAAAGCAGGCATGGACGGCTTCCACCAATTGGAACAAAGACAACAACTCAACGACATGAATTGAATGATTTCTGCAAGCTTCTGAGCTCTAAAACTAGTTTCTC	TTCAGCGCACATCAAATTG	TTGATTTTTACGACCATGAATTG	GCGGGCTCCGAGCTGAAGTGAAGGC
SNP0838	isotig09295	410	AATGCCAATGGAATAGATGCTGCACTTGTGTTACCATAGTTCGCCAAGTTTGACAAGATGCGTTCTGATGGGACCTCTAATCGTGTCGCTACAGCATCGATAATCCTCTGGTTTGCCTGATGAAGAAGCAACCAATCTATGTTGGACCCGGTGAGACCTGACTTCTCTAGAGCACATTCAATAGACTGTGGAACAACACG	ACAGCAAAGCGGAAGACCTCTTTACCATTCATCTGGATGCAGGAGWAGGAGGAATTTTTGGGGGGAAATCCTACAGCAGAACCATTTGTACCCAGCACATGATCCGTTTCATTTTCCCTGATGGTGGCTTTTAAGTGCCTTTGCCCTTCACCGTCACTATGCAAGTCAAATGCAAATAAACCATCCTCCTCACTATCACA	CGGTGAGACCTGACTTCTCTAG	CTWCTCCTGCATCCAGATGA	ATTCAATAGACTGTGGAACAACACG
SNP0839	isotig09295	456	AGTTTGACAAGATGCGTTCTGATGGGACCTCTAATCGTGTCGCTACAGCATCGATAATCCTCTGGTTTGCCTGATGAAGAAGCAACCAATCTATGTTGGACCCGGTGAGACCTGACTTCTCTAGAGCACATTCAATAGACTGTGGAACAACACGWACAGCAAAGCGGAAGACCTCTTTACCATTCATCTGGATGCAGGAG	AGGAGGAATTTTTGGGGGGAAATCCTACAGCAGAACCATTTGTACCCAGCACATGATCCGTTTCATTTTCCCTGATGGTGGCTTTTAAGTGCCTTTGCCCTTCACCGTCACTATGCAAGTCAAATGCAAATAAACCATCCTCCTCACTATCACAGGCCTGAACCAACACTGCGCCAGCAGCATCACCAAAGAGAATGCAG	TTCTCTAGAGCACATTCAATAGACTG	TACAAATGGTTCTGCTGTAGGAT	TTTACCATTCATCTGGATGCAGGAG
SNP0840	isotig09296	528	AATGCCAATGGAATAGATGCTGCACTTGTGTTACCATAGTTCGCCAAGTTTGACAAGATGCGTTCTGATGGGACCTCTAATCGTGTCGCTACAGCATCGATAATCCTCTGGTTTGCCTGATGAAGAAGCAACCAATCTATGTTGGACCCGGTGAGACCTGACTTCTCTAGAGCACATTCAATAGACTGTGGAACAACACG	ACAGCAAAGCGGAAGACCTCTTTACCATTCATCTGGATGCAGGAGWAGGAGGAATTTTTGGGGGGAAATCCTACAGCAGAACCATTTGTACCCAGCACATGATCCGTTTCATTTTCCCTGATGGTGGCTTTTAAGTGCCTTTGCCCTTCACCGTCACTATGCAAGTCAAATGCAAATAAACCATCCTCCTCACTATCACA	CGGTGAGACCTGACTTCTCTAG	CTWCTCCTGCATCCAGATGA	ATTCAATAGACTGTGGAACAACACG
SNP0841	isotig09296	574	AGTTTGACAAGATGCGTTCTGATGGGACCTCTAATCGTGTCGCTACAGCATCGATAATCCTCTGGTTTGCCTGATGAAGAAGCAACCAATCTATGTTGGACCCGGTGAGACCTGACTTCTCTAGAGCACATTCAATAGACTGTGGAACAACACGWACAGCAAAGCGGAAGACCTCTTTACCATTCATCTGGATGCAGGAG	AGGAGGAATTTTTGGGGGGAAATCCTACAGCAGAACCATTTGTACCCAGCACATGATCCGTTTCATTTTCCCTGATGGTGGCTTTTAAGTGCCTTTGCCCTTCACCGTCACTATGCAAGTCAAATGCAAATAAACCATCCTCCTCACTATCACAGGCCTGAACCAACACTGCGCCAGCAGCATCACCAAAGAGAATGCAG	TTCTCTAGAGCACATTCAATAGACTG	TACAAATGGTTCTGCTGTAGGAT	TTTACCATTCATCTGGATGCAGGAG
[truncated: 2,145 more rows]
