# Supplementary material for: SNP Discovery by Illumina-Based Transcriptome Sequencing of the Olive and the Genetic Characterization of Turkish Olive Genotypes Revealed by AFLP, SSR and SNP Markers
Source: PLoS One. 2013 Sep 13;8(9):e73674. doi: 10.1371/journal.pone.0073674 (PMC3772808; doi:10.1371/journal.pone.0073674)
Supplement: Table S2 — The distribution of the 96 genotypes that shared at least 70% ancestry with one of the two inferred groups. (XLSX) [file pone.0073674.s004.xlsx]

## Sheet: Sheet1
Table S2. The distribution of the 96 genotypes that shared at least 70% ancestry with one of the two inferred groups.
Code Number	P≥70% *	Group 1	Group 2	Code Number	P≥70% *	Group 1	Group 2	Code Number	P≥70% *	Group 1	Group 2
1	Admixture	0.651	0.349	33	1	0.782	0.218	65	1	0.978	0.022
2	Admixture	0.467	0.533	34	1	0.778	0.222	66	1	0.928	0.072
3	Admixture	0.672	0.328	35	Admixture	0.602	0.398	67	1	0.898	0.102
4	1	0.73	0.27	36	1	0.801	0.199	68	1	0.989	0.011
5	1	0.897	0.103	37	Admixture	0.635	0.365	69	1	0.995	0.005
6	1	0.962	0.038	38	1	0.916	0.084	70	1	0.892	0.108
7	1	0.979	0.021	39	Admixture	0.563	0.437	71	1	0.849	0.151
8	Admixture	0.599	0.401	40	2	0.281	0.719	72	1	0.996	0.004
9	1	0.991	0.009	41	Admixture	0.312	0.688	73	1	0.973	0.027
10	1	0.865	0.135	42	Admixture	0.335	0.665	74	1	0.932	0.068
11	1	0.986	0.014	43	2	0.258	0.742	75	1	0.852	0.148
12	1	0.991	0.009	44	2	0.037	0.963	76	1	0.703	0.297
13	1	0.975	0.025	45	Admixture	0.471	0.529	77	1	0.815	0.185
14	1	0.779	0.221	46	Admixture	0.567	0.433	78	1	0.762	0.238
15	2	0.2	0.8	47	2	0.005	0.995	79	Admixture	0.453	0.547
16	1	0.991	0.009	48	2	0.223	0.777	80	1	0.865	0.135
17	1	0.919	0.081	49	2	0.007	0.993	81	2	0.272	0.728
18	1	0.971	0.029	50	Admixture	0.385	0.615	82	1	0.891	0.109
19	1	0.99	0.01	51	Admixture	0.534	0.466	83	1	0.839	0.161
20	1	0.983	0.017	52	Admixture	0.527	0.473	84	1	0.986	0.014
21	1	0.93	0.07	53	2	0.004	0.996	85	1	0.982	0.018
22	1	0.894	0.106	54	2	0.073	0.927	86	1	0.759	0.241
23	1	0.952	0.048	55	Admixture	0.581	0.419	87	Admixture	0.625	0.375
24	1	0.918	0.082	56	2	0.146	0.854	88	1	0.753	0.247
25	1	0.804	0.196	57	Admixture	0.434	0.566	89	1	0.886	0.114
26	1	0.919	0.081	58	2	0.076	0.924	90	1	0.823	0.177
27	1	0.996	0.004	59	Admixture	0.595	0.405	91	Admixture	0.57	0.43
28	1	0.958	0.042	60	Admixture	0.662	0.338	92	Admixture	0.615	0.385
29	1	0.871	0.129	61	1	0.889	0.111	93	1	0.815	0.185
30	1	0.743	0.257	62	Admixture	0.695	0.305	94	1	0.702	0.298
31	1	0.942	0.058	63	1	0.976	0.024	95	Admixture	0.607	0.393
32	1	0.995	0.005	64	Admixture	0.683	0.317	96	Admixture	0.507	0.493
* = probability value; Group1, Group2 = inferred value defined by STRUCTRUE V 2.3.4 software program
